# Supplementary material for: Single-Cell RNA Sequencing Reveals Cardiac Fibroblast-Specific Transcriptomic Changes in Dilated Cardiomyopathy
Source: Cells. 2024 Apr 26;13(9):752. doi: 10.3390/cells13090752 (PMC11083662; doi:10.3390/cells13090752)
Supplement: Supplementary file 1 [file cells-13-00752-s001.zip]

Archive with 8 entries (8 files):
- cells-2897504 supplementary materials resub.pdf
- Supplementary table 1_Russell-Hallinan et al.xlsx
- Supplementary table 2_Russell-Hallinan et al.xlsx
- Supplementary table 3_Russell-Hallinan et al.xlsx
- Supplementary table 4_Russell-Hallinan et al.xlsx
- Supplementary table 5_Russell-Hallinan et al.xlsx
- Supplementary table 6_Russell-Hallinan et al.xlsx
- Supplementary table 7_Russell-Hallinan et al.xlsx
