# Supplementary material for: Single-Cell RNA Sequencing Reveals Cardiac Fibroblast-Specific Transcriptomic Changes in Dilated Cardiomyopathy
Source: Cells. 2024 Apr 26;13(9):752. doi: 10.3390/cells13090752 (PMC11083662; doi:10.3390/cells13090752)
Supplement: Supplementary file 1 [file cells-13-00752-s001.zip › Supplementary table 1_Russell-Hallinan et al.xlsx]

## Sheet: Sheet1
Supplementary table 1: Patient demographics for single-cell RNA-seq datasets for non-HF (n=14) and DCM (n=4) adult human heart samples, retrieved from Gene Expression Omnibus (GEO) under accession codes GSE109816 and GSE121893.
Individual	Condition	Age	Sex
N1	non-HF	46	M
N2	non-HF	33	F
N3	non-HF	51	M
N4	non-HF	46	M
N5	non-HF	43	M
N6	non-HF	21	M
N7	non-HF	45	M
N8	non-HF	46	F
N9	non-HF	42	M
N10	non-HF	52	M
N11	non-HF	48	M
N12	non-HF	36	M
N13	non-HF	49	F
N14	non-HF	42	M
D1	DCM	43	M
D2	DCM	51	M
D4	DCM	47	M
D5	DCM	24	M
