# Supplementary material for: Single-Cell RNA Sequencing Reveals Cardiac Fibroblast-Specific Transcriptomic Changes in Dilated Cardiomyopathy
Source: Cells. 2024 Apr 26;13(9):752. doi: 10.3390/cells13090752 (PMC11083662; doi:10.3390/cells13090752)
Supplement: Supplementary file 1 [file cells-13-00752-s001.zip › Supplementary table 2_Russell-Hallinan et al.xlsx]

## Sheet: Sheet1
Supplementary table 2: Primer sequences used for RT-qPCR validation.
Gene	Forward Sequence 5' - 3'	Reverse Sequence 5' - 3'
HPRT	ATGCTGAGGATTTGGAAAGGG	GGTCAGCAAAGAATTTATAGCCC
B2M	AGGCTATCCAGCGTACTCCA	CCAGTCCTTGCTGAAAGACA
GPX3	AGAAGTCGAAGATGGACTGCC	CTGGTCGGACATACTTGAGGG
LTBP2	TGACTACCCAGGAGGACTGC	TTGCCTTGTCCGACACAC
LTBP4	TGCATCCGAGCCTTCTGC	GATCAAGGGACACAGGACCG
APSN	TGCGAAGGCTGTATCTGTCC	AGTTGGTGGTAAGCCTTTAGGA
MGST1	ATTGGCCTCCTGTATTCCTTGA	GTGCTCCGACAAATAGTCTGAAG
DPT	GCCCATATTCCTGCTGGCTA	TGAACTTCCACTGGCGATCC
THBS4	GTTGCAGAACCTGGCATTCAG	CCCTGGACCTGTCTTAGACTTCA
ANO1	GCCAAGTTTGGCTACAGCAC	AGACTAGGGAGCGACGAAGT
GLUL	GAGAGTGGGAGAAGAGCGGAG	GTCATGGTGGAAGGTGTTCTGGT
FRZB	CGGACGGAGCTGATTTTCCT	GGCAGCCAGAGCTGGTATAG
SFRP4	CGAGCTGCCTGTCTATGACC	GATCGGGGCTTAGGCGTTTA
NID1	AGGGAACGTGTGTGGCTGTC	GCTGGGGTATGTCGCAGTTA
AEBP1	AGAGAAGGAGGAGCTGAAGAAAC	AGTAGTCGTCCTCAGTGGCA
CXCL12	TGAGCTACAGATGCCCATGC	TTCTCCAGGTACTCCTGAATCC
C3	GAAGGATTACGCCGGTGTCT	TGGGGTACTTGCCGACTTTG
C7	CAACTGCCAGTGGGACTTCT	TGCTGATGCACTGACCTGAA
VIT	GGATGGGATTTGTGATGCAGG	TGATCTGAGGCACAGTGAAC
ADH1B	GGGCTGTTTATGGTGGCTTT	ACGTCAGGACGGTACGGATA
LUM	AGCAGTGTCAAGACAGTAAGGATT	GCCACTGGTACCACCAATCA
LOXL1	CACAGGTCGCTACGTTTCTG	CTGCTTTGGAAGGGGAGAGA
FKBP5	AAGTTTGCAGAGCAGGATGC	GGCCCTCAGGTTTCTCTTCT
TGFΒR3	GGCACACACTTTGTTTTGGAG	AAGGGCTGGAACCTGTATCA
IFIT3	GAGGGCAGTCATGAGTGAGG	CAGCTTGCCGTAAGCATTCC
COL14A1	ACTCATGTGTACAATGTTGC	GGCTTTAATTTCTCTGTCCTG
CYP4B1	CAGGAAGCCTGATCTCTATG	ATGCATTCTCAGTGGAAAAG
COQ10A	CGCGACCAATGAGGTTTCTG	CCCTTACGGCTGGATACCAC
