# Supplementary material for: Single-Cell RNA Sequencing Reveals Cardiac Fibroblast-Specific Transcriptomic Changes in Dilated Cardiomyopathy
Source: Cells. 2024 Apr 26;13(9):752. doi: 10.3390/cells13090752 (PMC11083662; doi:10.3390/cells13090752)
Supplement: Supplementary file 1 [file cells-13-00752-s001.zip › Supplementary table 3_Russell-Hallinan et al.xlsx]

## Sheet: unsupervised_cluster_markers_lo
Supplementary table 3: Unsupervised clustering markers
gene	p_val	avg_logFC	pct.1	pct.2	p_val_adj	cluster
HSPB7	3.06867e-191	0.684107	0.952	0.85	1.67896e-186	0
CKM	1.45689e-175	0.564881	0.982	0.928	7.97107e-171	0
XIRP1	1.46503e-169	0.734278	0.812	0.575	8.01562e-165	0
DES	1.17585e-168	0.551628	0.945	0.858	6.43343e-164	0
FLNC	1.54093e-167	0.794795	0.891	0.737	8.43091e-163	0
TNNC1	5.75927e-167	0.538408	0.95	0.861	3.15107e-162	0
TNNT2	1.09298e-161	0.556138	0.992	0.976	5.98e-157	0
CSRP3	1.21181e-153	0.539568	0.935	0.834	6.63018e-149	0
MYL3	6.95062e-145	0.690262	0.896	0.699	3.80289e-140	0
LMOD2	1.30688e-144	0.548893	0.881	0.697	7.15034e-140	0
ACTN2	5.08946e-144	0.516787	0.913	0.753	2.7846e-139	0
CRYAB	6.75934e-142	0.516087	0.987	0.948	3.69824e-137	0
MYH7	1.00625e-141	0.505654	0.959	0.888	5.5055e-137	0
ACTC1	3.13561e-141	0.501134	0.989	0.968	1.71559e-136	0
TPM1	1.81292e-139	0.500959	0.988	0.98	9.91901e-135	0
ENO3	4.83782e-136	0.514308	0.837	0.62	2.64691e-131	0
HRC	6.02993e-133	0.538942	0.862	0.695	3.29916e-128	0
ANKRD1	5.5232e-132	0.522316	0.986	0.961	3.02191e-127	0
SYNPO2L	1.34219e-116	0.51032	0.797	0.57	7.34354e-112	0
XIRP2	1.34416e-112	0.583051	0.809	0.577	7.35432e-108	0
MYL2	2.95146e-68	0.571659	0.913	0.835	1.61483e-63	0
COX6A2	4.31414e-289	0.748142	0.997	0.9	2.36039e-284	1
FABP3	1.39277e-269	0.688491	0.992	0.823	7.62029e-265	1
TCAP	1.40526e-262	0.639691	0.997	0.875	7.6886e-258	1
TNNC1	2.05272e-257	0.752712	0.994	0.857	1.1231e-252	1
TNNI3	2.81655e-252	0.78877	0.999	0.966	1.54102e-247	1
COX7A1	2.04701e-250	0.725085	1	0.99	1.11998e-245	1
CKM	5.65515e-235	0.595778	0.999	0.927	3.0941e-230	1
MB	8.40588e-232	0.609911	0.998	0.929	4.59911e-227	1
CSRP3	5.9506e-228	0.658616	0.994	0.829	3.25575e-223	1
SLC25A4	1.902e-225	0.590699	0.999	0.902	1.04064e-220	1
MDH1	6.86327e-218	0.567766	0.986	0.786	3.7551e-213	1
CRYAB	2.2424e-216	0.559718	0.999	0.947	1.22688e-211	1
TNNT2	6.55859e-216	0.564486	0.999	0.976	3.5884e-211	1
MYH7	2.67902e-214	0.660498	0.998	0.884	1.46577e-209	1
DES	2.72218e-214	0.553781	0.992	0.853	1.48939e-209	1
MYOZ2	3.21072e-213	0.576495	0.987	0.769	1.75668e-208	1
TPM1	1.9078e-211	0.561002	0.999	0.979	1.04381e-206	1
UQCRBP1	2.70094e-211	0.524109	0.935	0.61	1.47777e-206	1
PLN	7.71375e-207	0.579332	0.985	0.781	4.22042e-202	1
UQCRB	5.53351e-206	0.557645	0.996	0.928	3.02755e-201	1
UQCR10	1.52469e-204	0.590617	0.993	0.9	8.34204e-200	1
NDUFB3	7.9298e-204	0.599987	0.966	0.701	4.33863e-199	1
NDUFA4	1.33493e-199	0.591289	0.997	0.937	7.30382e-195	1
COX5B	3.35896e-199	0.560737	0.999	0.927	1.83779e-194	1
LDHB	3.92107e-197	0.557599	0.988	0.85	2.14534e-192	1
MYL3	6.50098e-197	0.805751	0.948	0.697	3.55688e-192	1
COX5A	1.39113e-192	0.58129	0.972	0.753	7.61127e-188	1
UQCRH	3.3408e-188	0.537825	0.976	0.762	1.82785e-183	1
NDUFA1	5.46121e-188	0.535918	0.991	0.86	2.98799e-183	1
UQCRQ	1.52231e-187	0.551607	0.994	0.906	8.32899e-183	1
RP5-857K21.6	2.86191e-187	0.501217	1	1	1.56584e-182	1
RP11-750B16.1	3.21713e-187	0.591794	0.995	0.957	1.76019e-182	1
COX8A	3.5274e-187	0.518336	0.978	0.757	1.92995e-182	1
COX6B1	1.42576e-186	0.527573	0.992	0.876	7.80078e-182	1
MYL2	6.41321e-186	1.1569	0.98	0.827	3.50886e-181	1
COX7B	3.67232e-185	0.542831	0.98	0.802	2.00924e-180	1
ATP5J	5.71878e-185	0.546795	0.998	0.957	3.12892e-180	1
SMPX	2.53881e-182	0.504805	0.928	0.594	1.38906e-177	1
NDUFS5	2.95361e-182	0.503602	0.987	0.854	1.61601e-177	1
COX7C	5.43061e-182	0.52341	0.995	0.923	2.97125e-177	1
COX4I1	6.87223e-181	0.504792	0.996	0.93	3.76e-176	1
NDUFB1	1.53982e-180	0.537684	0.986	0.843	8.42481e-176	1
ATP5G1	1.1299e-178	0.528775	0.975	0.739	6.18201e-174	1
ATPIF1	3.54994e-177	0.517801	0.994	0.869	1.94228e-172	1
MTATP6P1	5.49071e-177	0.545231	1	1	3.00413e-172	1
C14orf2	5.70189e-175	0.536685	0.988	0.865	3.11968e-170	1
ATP5H	3.19448e-171	0.538546	0.959	0.728	1.7478e-166	1
NDUFB4	1.06991e-167	0.507759	0.974	0.767	5.85379e-163	1
RP11-270C12.3	1.35636e-167	0.519732	0.88	0.584	7.42107e-163	1
NDUFAB1	2.20556e-166	0.520517	0.962	0.739	1.20673e-161	1
ACTA1	1.17202e-151	0.934525	0.94	0.777	6.41245e-147	1
MPC1	1.36659e-147	0.505081	0.921	0.645	7.47705e-143	1
RP11-320M16.1	9.91814e-136	0.528286	0.962	0.846	5.42651e-131	1
MYL12A	3.04683e-135	0.555978	0.996	0.93	1.66701e-130	1
RP11-532N4.2	2.0877e-120	0.573147	0.656	0.347	1.14225e-115	1
FHL2	3.95223e-107	0.545384	0.702	0.423	2.16238e-102	1
RP11-475J5.4	2.90125e-100	0.527487	0.995	0.988	1.58736e-95	1
MTRNR2L1	1.11612e-246	1.3442	1	0.999	6.10661e-242	10
NPPA	4.03117e-167	1.59498	1	0.796	2.20557e-162	10
SLN	8.86789e-161	1.36253	0.976	0.428	4.85189e-156	10
CH507-513H4.3	6.898e-147	1.02113	1	1	3.7741e-142	10
MTRNR2L8	9.88504e-127	0.73923	1	1	5.4084e-122	10
NMTRQ-TTG12-1	2.32485e-124	0.518907	0.706	0.225	1.272e-119	10
MYH6	3.88004e-115	1.0009	1	0.91	2.12289e-110	10
NPPB	1.37487e-101	0.94652	0.905	0.395	7.52233e-97	10
ACTA1	1.44161e-99	0.913769	0.994	0.793	7.88746e-95	10
MYL4	1.00988e-94	0.804693	0.997	0.753	5.52534e-90	10
CMYA5	2.03469e-91	0.96934	0.997	0.803	1.11324e-86	10
MYL7	6.47486e-89	0.781906	1	0.944	3.54259e-84	10
NMRK2	5.17535e-88	0.807617	0.988	0.741	2.83159e-83	10
MTRNR2L10	1.04035e-82	0.60481	1	0.999	5.69209e-78	10
MLF1	5.4121e-78	0.963654	0.774	0.445	2.96112e-73	10
DKK3	1.06433e-65	0.700261	0.966	0.72	5.82327e-61	10
CHGB	3.8911e-64	0.690021	0.7	0.257	2.12893e-59	10
TRDN	3.4838e-62	0.77176	0.954	0.642	1.90609e-57	10
CPNE5	5.13141e-60	0.542263	0.523	0.151	2.80755e-55	10
MYOZ2	1.37732e-58	0.723641	0.985	0.794	7.53574e-54	10
AC018464.3	3.07879e-55	0.767239	0.826	0.49	1.6845e-50	10
TTN	4.35926e-55	0.674562	1	0.973	2.38508e-50	10
ACTC1	4.48893e-54	0.636867	1	0.97	2.45603e-49	10
PALLD	6.1189e-54	0.701496	0.911	0.617	3.34783e-49	10
HSPA5	8.58426e-53	0.730002	0.954	0.75	4.6967e-48	10
NDUFA5	2.61669e-48	0.563262	0.951	0.712	1.43167e-43	10
RP11-475J5.4	7.72025e-47	0.521116	1	0.989	4.22398e-42	10
CH507-513H4.5	3.50903e-46	0.604176	1	1	1.91989e-41	10
HSP90B1	8.4806e-46	0.582187	0.979	0.788	4.63999e-41	10
NEBL	3.36769e-43	0.534994	0.991	0.785	1.84257e-38	10
ATP5G1	3.51424e-42	0.502401	0.96	0.766	1.92275e-37	10
TBX5	2.21294e-41	0.552291	0.654	0.304	1.21077e-36	10
SYNM	9.62249e-41	0.605596	0.896	0.63	5.26475e-36	10
PDLIM3	1.17641e-39	0.548345	0.826	0.527	6.43648e-35	10
CLGN	1.76639e-38	0.604571	0.798	0.48	9.66446e-34	10
ARHGEF9	1.507e-37	0.592813	0.419	0.164	8.24524e-33	10
FGF12	6.08081e-36	0.588594	0.835	0.536	3.32699e-31	10
CASQ2	2.20151e-35	0.517604	0.917	0.66	1.20451e-30	10
HERPUD1	6.04291e-33	0.558549	0.761	0.531	3.30626e-28	10
CAMTA1	1.70064e-32	0.515628	0.878	0.663	9.30469e-28	10
TRIM55	1.19584e-31	0.522679	0.547	0.307	6.5428e-27	10
KLHL31	1.02133e-28	0.605395	0.67	0.422	5.58799e-24	10
ATP5G3	1.291e-27	0.501636	0.945	0.769	7.06345e-23	10
AIF1	4.16806e-233	2.56009	0.703	0.05	2.28047e-228	11
FTL	8.7961e-232	2.20009	0.996	0.941	4.81261e-227	11
TYROBP	6.33463e-222	2.38736	0.667	0.066	3.46587e-217	11
MS4A6A	1.15349e-211	2.34259	0.634	0.036	6.31111e-207	11
FTLP3	1.2996e-210	1.79947	0.854	0.545	7.11049e-206	11
CD163	6.98275e-210	2.40048	0.659	0.065	3.82047e-205	11
C1QA	1.796e-186	1.99421	0.602	0.075	9.82648e-182	11
FCER1G	2.37488e-178	2.13593	0.593	0.052	1.29937e-173	11
CCL3L3	3.60064e-173	2.69132	0.537	0.085	1.97002e-168	11
FTLP2	3.56636e-160	1.32513	0.809	0.413	1.95126e-155	11
HLA-DRA	5.93163e-153	2.21011	0.805	0.283	3.24537e-148	11
MS4A7	2.96446e-151	1.60735	0.467	0.025	1.62194e-146	11
FCGR2A	2.54495e-149	1.328	0.496	0.021	1.39242e-144	11
LAPTM5	2.30413e-146	1.76517	0.602	0.06	1.26066e-141	11
MRC1	9.5173e-146	2.09042	0.492	0.036	5.2072e-141	11
C1QB	3.55776e-142	1.39373	0.528	0.052	1.94656e-137	11
CD74	2.37188e-141	2.0245	0.963	0.542	1.29773e-136	11
MS4A4A	6.56257e-132	1.56289	0.419	0.021	3.59058e-127	11
CTSS	1.62251e-131	1.75888	0.549	0.05	8.87723e-127	11
CSF1R	5.45116e-130	1.27769	0.484	0.039	2.98249e-125	11
CTSB	1.46042e-129	1.5508	0.874	0.685	7.99042e-125	11
F13A1	4.57694e-121	1.82925	0.423	0.034	2.50418e-116	11
FOLR2	1.46762e-120	1.44592	0.415	0.024	8.0298e-116	11
CYBB	7.38411e-120	1.1411	0.467	0.117	4.04007e-115	11
VSIG4	4.47932e-119	1.55668	0.411	0.021	2.45077e-114	11
PLEK	4.37904e-118	1.64354	0.423	0.026	2.3959e-113	11
CCL4	1.28267e-116	2.38392	0.48	0.083	7.01788e-112	11
CD83	1.19874e-109	1.18884	0.533	0.258	6.55865e-105	11
CCL3	3.85559e-109	1.21215	0.39	0.022	2.10951e-104	11
C1QC	8.72614e-109	0.752169	0.431	0.021	4.77433e-104	11
MSR1	2.1337e-107	1.27338	0.382	0.024	1.16741e-102	11
HLA-DRB1	2.11166e-106	1.76669	0.85	0.359	1.15535e-101	11
ITGB2	2.16547e-105	1.2148	0.476	0.052	1.1848e-100	11
ALOX5AP	7.94547e-105	1.68679	0.398	0.032	4.3472e-100	11
CXCL8	2.11412e-103	2.07504	0.447	0.13	1.1567e-98	11
LCP1	8.11729e-102	1.35615	0.447	0.035	4.44121e-97	11
CCL4L2	2.01188e-101	2.36125	0.431	0.078	1.10076e-96	11
RNASE1	2.65437e-100	2.12184	0.825	0.496	1.45229e-95	11
LYVE1	1.27531e-99	1.73881	0.402	0.041	6.97758e-95	11
FGL2	1.5741e-95	1.6596	0.528	0.081	8.61236e-91	11
FCGR2C	2.64086e-94	0.807137	0.333	0.018	1.4449e-89	11
FCGR2B	1.27747e-92	0.971555	0.358	0.022	6.98943e-88	11
LST1	2.57738e-90	1.65548	0.305	0.029	1.41016e-85	11
HCLS1	1.86725e-89	1.47936	0.374	0.035	1.02163e-84	11
IL1B	1.30808e-88	1.5541	0.272	0.051	7.15689e-84	11
IGSF6	4.34534e-88	1.38365	0.305	0.016	2.37747e-83	11
PTPRC	4.8333e-87	1.40746	0.459	0.045	2.64444e-82	11
C1orf162	6.2802e-85	1.30305	0.329	0.036	3.43609e-80	11
CYBA	8.78791e-85	1.1666	0.545	0.163	4.80813e-80	11
HLA-DPA1	2.32507e-83	1.41571	0.659	0.179	1.27211e-78	11
HLA-DPB1	7.70313e-83	1.59632	0.626	0.177	4.21461e-78	11
TGFBI	2.55515e-80	1.48396	0.541	0.118	1.398e-75	11
FTH1P20	5.63009e-79	0.868087	0.785	0.652	3.08039e-74	11
SAT1	1.3754e-74	1.4182	0.898	0.758	7.52525e-70	11
FTH1P2	4.5209e-73	0.819792	0.793	0.639	2.47352e-68	11
VAMP8	1.08488e-71	1.08324	0.423	0.062	5.93568e-67	11
GPR183	3.65136e-70	1.2619	0.264	0.034	1.99777e-65	11
HLA-DMA	3.17408e-69	1.35986	0.537	0.123	1.73664e-64	11
FTH1P23	3.9536e-68	0.752093	0.711	0.516	2.16313e-63	11
IQGAP2	1.89563e-66	1.11381	0.325	0.036	1.03715e-61	11
MAF	3.77017e-66	1.29564	0.431	0.093	2.06278e-61	11
NPC2	1.8936e-65	1.12017	0.646	0.325	1.03605e-60	11
S100A4	3.40652e-65	1.273	0.537	0.149	1.86381e-60	11
FTH1P16	2.17564e-64	0.678839	0.675	0.525	1.19036e-59	11
FTH1P8	4.04113e-64	0.73766	0.732	0.582	2.21102e-59	11
GPX1	4.07024e-64	1.02947	0.626	0.356	2.22695e-59	11
RGS2	1.33742e-63	1.51901	0.504	0.249	7.31744e-59	11
HLA-DRB5	2.46981e-63	1.50573	0.646	0.224	1.35131e-58	11
FTH1P4	4.54951e-63	0.703819	0.695	0.553	2.48917e-58	11
HLA-DQA1	6.67033e-63	1.23873	0.386	0.055	3.64954e-58	11
PLAUR	1.73111e-62	1.13683	0.386	0.064	9.47144e-58	11
CD14	5.78166e-62	0.965751	0.276	0.027	3.16332e-57	11
FTH1P3	1.25845e-61	0.715202	0.699	0.509	6.88536e-57	11
PABPC1	5.6106e-61	1.0144	0.898	0.605	3.06973e-56	11
HLA-DRB6	6.52772e-61	0.928415	0.561	0.127	3.57151e-56	11
SPI1	1.068e-60	0.530547	0.268	0.023	5.84334e-56	11
RGS1	2.37221e-60	1.21714	0.252	0.018	1.29791e-55	11
COTL1	2.48358e-60	1.12005	0.325	0.065	1.35884e-55	11
CD44	3.44641e-59	1.2978	0.411	0.082	1.88563e-54	11
CLEC7A	8.74812e-59	0.8797	0.215	0.015	4.78636e-54	11
RNASE6	1.12562e-57	0.742495	0.211	0.008	6.1586e-53	11
C5AR1	3.62752e-57	0.698372	0.285	0.032	1.98472e-52	11
MFSD1	1.476e-56	1.30607	0.415	0.141	8.07562e-52	11
SRGN	1.80256e-56	1.31226	0.589	0.208	9.86237e-52	11
MAFB	2.86198e-56	1.19262	0.671	0.43	1.56588e-51	11
LGMN	3.6776e-56	1.09789	0.358	0.169	2.01212e-51	11
FCGRT	7.60216e-56	1.0588	0.614	0.299	4.15937e-51	11
GRN	1.49189e-55	1.02637	0.634	0.412	8.16257e-51	11
NCF4	1.7862e-55	0.867038	0.22	0.016	9.77282e-51	11
STAB1	1.78976e-55	0.600442	0.297	0.034	9.79231e-51	11
FYB	6.05405e-55	1.19675	0.289	0.027	3.31235e-50	11
LAIR1	1.28415e-54	0.725341	0.232	0.024	7.02595e-50	11
C3AR1	7.74528e-54	0.718544	0.22	0.011	4.23767e-49	11
FCGR3A	1.02623e-53	0.677246	0.199	0.009	5.61483e-49	11
HSPA1A	1.61079e-53	0.99906	0.959	0.916	8.81309e-49	11
GPR34	1.95128e-53	0.995854	0.203	0.008	1.0676e-48	11
MNDA	4.61203e-53	1.07775	0.228	0.012	2.52338e-48	11
CXCL3	4.66876e-52	1.45366	0.301	0.093	2.55442e-47	11
TLR2	1.85437e-51	0.765959	0.207	0.014	1.01458e-46	11
S100A11	1.85741e-51	1.20309	0.711	0.342	1.01625e-46	11
HLA-DQB1	3.55703e-50	0.994206	0.362	0.057	1.94616e-45	11
LILRB5	1.5631e-49	0.567242	0.203	0.015	8.55222e-45	11
S100A9	3.75946e-49	1.54141	0.264	0.032	2.05692e-44	11
HSP90AA1	5.6856e-49	1.03383	0.951	0.947	3.11076e-44	11
LILRB2	7.63997e-49	0.612052	0.195	0.011	4.18006e-44	11
IL10RA	1.18011e-46	0.63124	0.224	0.016	6.45671e-42	11
HSPA6	2.17906e-46	1.06726	0.402	0.095	1.19223e-41	11
ACTB	8.08199e-46	0.781266	0.886	0.69	4.4219e-41	11
RAB31	1.02867e-45	1.09659	0.398	0.106	5.62819e-41	11
ARHGDIB	1.28608e-45	1.07328	0.622	0.24	7.03653e-41	11
DNAJB1	1.79905e-45	1.0027	0.886	0.796	9.84312e-41	11
TNFAIP2	1.5991e-44	1.21134	0.419	0.161	8.74917e-40	11
HLA-DMB	2.30077e-44	0.977064	0.28	0.048	1.25882e-39	11
RBPJ	4.42806e-44	0.984724	0.528	0.233	2.42273e-39	11
SLA	6.80365e-44	0.870053	0.207	0.022	3.72248e-39	11
SIGLEC1	2.14738e-43	0.632612	0.154	0.022	1.17489e-38	11
MPEG1	1.304e-42	0.624488	0.171	0.013	7.13457e-38	11
NEAT1	2.82482e-42	0.971393	0.902	0.832	1.54555e-37	11
RNASET2	5.61683e-42	0.772411	0.341	0.079	3.07314e-37	11
HSPH1	4.01446e-41	1.18734	0.638	0.487	2.19643e-36	11
FCN1	1.83196e-40	0.759044	0.122	0.029	1.00232e-35	11
HSP90AA2P	2.20327e-40	0.742718	0.732	0.634	1.20547e-35	11
BCL2A1	9.9521e-40	0.896578	0.171	0.024	5.44509e-35	11
SH3BGRL3	1.58151e-39	0.994194	0.504	0.174	8.6529e-35	11
GMFG	1.99108e-39	1.04986	0.333	0.062	1.08938e-34	11
NR4A2	3.96902e-39	1.00881	0.358	0.105	2.17157e-34	11
CTSZ	4.92812e-39	0.526201	0.484	0.203	2.69632e-34	11
EVI2B	6.66062e-39	0.794158	0.187	0.011	3.64423e-34	11
FPR1	7.40489e-39	0.563207	0.163	0.008	4.05144e-34	11
CPM	1.41318e-38	0.676095	0.289	0.04	7.73194e-34	11
CD53	1.90722e-38	0.542879	0.203	0.014	1.0435e-33	11
ADAP2	2.81531e-38	0.672758	0.195	0.022	1.54034e-33	11
TMSB4X	5.29081e-38	0.680028	0.947	0.645	2.89476e-33	11
TMSB10	5.59984e-38	0.751691	0.927	0.757	3.06384e-33	11
EMB	6.71077e-38	0.912078	0.207	0.026	3.67166e-33	11
SMAP2	1.71655e-37	0.768792	0.285	0.075	9.39178e-33	11
NCF2	4.21959e-37	0.550615	0.179	0.011	2.30866e-32	11
PFN1	1.51815e-36	0.849856	0.841	0.697	8.30623e-32	11
PTPRE	1.76766e-36	0.865442	0.305	0.099	9.67142e-32	11
ALOX5	1.99672e-36	0.573783	0.171	0.02	1.09246e-31	11
MARCH1	2.1007e-36	0.559568	0.171	0.049	1.14936e-31	11
PYCARD	3.87338e-36	0.699485	0.268	0.045	2.11924e-31	11
BCAT1	5.44614e-36	0.608604	0.187	0.021	2.97975e-31	11
ADAM28	7.1332e-36	0.710043	0.154	0.015	3.90279e-31	11
CST3	1.96543e-35	0.823426	0.854	0.721	1.07535e-30	11
SLCO2B1	2.22219e-35	0.787412	0.28	0.05	1.21583e-30	11
DAB2	4.52759e-35	0.982271	0.561	0.353	2.47718e-30	11
DUSP2	7.28468e-35	0.891056	0.354	0.169	3.98567e-30	11
PSAP	9.60339e-35	0.898768	0.915	0.845	5.2543e-30	11
ARRB2	1.89588e-34	0.628093	0.211	0.054	1.03729e-29	11
CXCR4	2.36935e-34	0.993337	0.232	0.039	1.29634e-29	11
CD84	2.76976e-34	0.598354	0.187	0.023	1.51542e-29	11
SCN9A	3.15127e-34	0.591923	0.159	0.025	1.72416e-29	11
TPP1	1.50193e-33	0.778207	0.427	0.22	8.21749e-29	11
KCTD12	1.21061e-32	0.815409	0.549	0.226	6.62359e-28	11
RNF130	2.91526e-32	0.744495	0.439	0.234	1.59502e-27	11
TNFAIP3	1.53808e-31	0.835388	0.28	0.068	8.4153e-27	11
GPX1P1	1.77703e-31	0.50881	0.382	0.159	9.72266e-27	11
MAN1A1	3.45589e-31	0.793306	0.285	0.062	1.89082e-26	11
OAZ1	4.25639e-31	0.721746	0.898	0.862	2.3288e-26	11
HLA-B	9.84125e-31	0.599577	0.935	0.732	5.38444e-26	11
RASGEF1B	1.224e-30	0.604954	0.199	0.075	6.69685e-26	11
TMSB4XP4	1.36986e-30	0.525678	0.801	0.434	7.49491e-26	11
SAMSN1	1.58589e-30	0.621668	0.163	0.011	8.67686e-26	11
KLF6	2.31566e-30	0.89865	0.683	0.409	1.26697e-25	11
EMILIN2	2.49591e-30	0.540095	0.248	0.093	1.36558e-25	11
THBS1	4.06768e-30	1.09892	0.301	0.232	2.22555e-25	11
ARPC1B	4.47264e-30	0.703443	0.427	0.143	2.44711e-25	11
ATP2B1	2.48695e-29	0.99772	0.366	0.154	1.36069e-24	11
NFKBIA	3.03379e-29	0.867814	0.776	0.552	1.65988e-24	11
COLEC12	3.5289e-29	0.748834	0.268	0.052	1.93077e-24	11
NAMPTP1	3.84049e-29	0.980606	0.358	0.241	2.10125e-24	11
CTSC	7.71819e-29	0.733631	0.26	0.048	4.22285e-24	11
SOD2	8.01612e-29	1.07312	0.732	0.655	4.38586e-24	11
HSPA1B	1.02141e-28	0.787384	0.898	0.825	5.58844e-24	11
EIF4A3	1.28538e-28	0.781764	0.443	0.279	7.03269e-24	11
SEPP1	4.27524e-28	0.818843	0.346	0.168	2.33911e-23	11
TLR4	7.00021e-28	0.687411	0.268	0.057	3.83003e-23	11
EEF1A1	1.38468e-27	0.543408	0.919	0.703	7.576e-23	11
PILRA	1.42656e-27	0.627431	0.126	0.007	7.80514e-23	11
CXCL2	1.63434e-27	1.08695	0.484	0.251	8.94199e-23	11
STK17B	1.7398e-27	0.63115	0.236	0.043	9.51899e-23	11
RGS10	2.36776e-27	0.511072	0.167	0.02	1.29547e-22	11
VIM	2.5888e-27	0.795654	0.866	0.654	1.41641e-22	11
CNPY3	3.98214e-27	0.751604	0.317	0.127	2.17875e-22	11
ARPC3	6.09639e-27	0.660046	0.504	0.286	3.33552e-22	11
GGTA1P	6.49066e-27	0.830007	0.309	0.087	3.55124e-22	11
FRMD4B	6.60594e-27	0.821948	0.374	0.171	3.61431e-22	11
CKS2	1.75226e-26	0.914144	0.398	0.294	9.58716e-22	11
MYO5A	4.79904e-26	0.616387	0.232	0.082	2.6257e-21	11
HSPD1	6.23856e-26	0.771636	0.646	0.551	3.4133e-21	11
SNX10	6.93881e-26	0.502532	0.126	0.011	3.79643e-21	11
PPP1R15A	8.02684e-26	0.892381	0.679	0.581	4.39172e-21	11
FXYD5	2.05002e-25	0.516183	0.333	0.091	1.12163e-20	11
RASSF2	2.32676e-25	0.6785	0.154	0.023	1.27304e-20	11
ANXA1	2.61273e-25	0.817293	0.585	0.294	1.4295e-20	11
IQGAP1	4.29035e-25	0.836952	0.533	0.238	2.34738e-20	11
CD4	6.12768e-25	0.530924	0.146	0.018	3.35264e-20	11
CAP1	1.53452e-24	0.790548	0.398	0.159	8.39581e-20	11
PCED1B-AS1	2.0052e-24	0.601511	0.167	0.023	1.09711e-19	11
PMAIP1	6.34751e-24	0.735221	0.228	0.058	3.47291e-19	11
MARCKS	1.18176e-23	0.633801	0.467	0.188	6.46578e-19	11
CXCL1	1.3842e-23	0.50421	0.354	0.106	7.57336e-19	11
CSTB	1.90013e-23	0.872882	0.467	0.35	1.03962e-18	11
ACTR2	2.04076e-23	0.774774	0.52	0.363	1.11656e-18	11
SLC1A3	4.26386e-23	0.595635	0.244	0.137	2.33288e-18	11
ATP6V0B	6.26058e-23	0.705775	0.549	0.431	3.42535e-18	11
HERPUD1	1.01663e-22	0.710657	0.683	0.535	5.56229e-18	11
CREG1	1.09939e-22	0.681016	0.341	0.242	6.0151e-18	11
CCDC88A	1.3878e-22	0.762085	0.451	0.245	7.59306e-18	11
LINC01272	1.79161e-22	0.563962	0.114	0.01	9.80243e-18	11
PLIN2	3.33064e-22	0.93802	0.374	0.247	1.82229e-17	11
ARHGAP18	4.18479e-22	0.8099	0.248	0.067	2.28962e-17	11
HSPA8	7.87877e-22	0.581496	0.744	0.683	4.31071e-17	11
H3F3B	9.75089e-22	0.586602	0.947	0.886	5.33501e-17	11
PTMA	9.94799e-22	0.535675	0.923	0.813	5.44285e-17	11
GLUL	1.25762e-21	0.760685	0.724	0.616	6.88081e-17	11
TPM3	2.39568e-21	0.655265	0.634	0.393	1.31075e-16	11
CPVL	3.60952e-21	0.530917	0.329	0.18	1.97487e-16	11
PHACTR1	6.65167e-21	0.609709	0.154	0.075	3.63933e-16	11
RPS19	8.30565e-21	0.564798	0.955	0.906	4.54427e-16	11
WIPF1	1.06678e-20	0.706097	0.317	0.147	5.83666e-16	11
ENO1	1.11343e-20	0.796547	0.533	0.375	6.0919e-16	11
MYO1F	1.48806e-20	0.504632	0.15	0.036	8.14164e-16	11
OGFRL1	2.30675e-20	0.859405	0.268	0.094	1.26209e-15	11
TNFRSF1B	2.81044e-20	0.578421	0.228	0.057	1.53768e-15	11
S100A6	7.46529e-20	0.662025	0.805	0.775	4.08449e-15	11
S100A8	9.20513e-20	1.60037	0.138	0.023	5.0364e-15	11
ARPC2	1.51992e-19	0.697595	0.614	0.542	8.31593e-15	11
DUSP1	2.35612e-19	0.811783	0.789	0.67	1.2891e-14	11
TNF	2.69141e-19	0.644382	0.122	0.021	1.47255e-14	11
VTRNA1-1	2.92626e-19	0.716663	0.39	0.171	1.60105e-14	11
IER5	2.95247e-19	0.712096	0.569	0.437	1.61538e-14	11
GNB2L1	7.69507e-19	0.633359	0.837	0.765	4.21021e-14	11
LY96	8.24038e-19	0.516624	0.154	0.024	4.50856e-14	11
ARPC5	8.91166e-19	0.711437	0.431	0.252	4.87584e-14	11
MERTK	1.10686e-18	0.521466	0.15	0.039	6.05599e-14	11
TSPO	2.07625e-18	0.659237	0.459	0.391	1.13598e-13	11
SDCBP	4.22466e-18	0.586754	0.565	0.369	2.31144e-13	11
ANXA5	5.56933e-18	0.661997	0.63	0.471	3.04715e-13	11
PPT1	1.03328e-17	0.520974	0.321	0.137	5.6534e-13	11
NAMPT	1.16303e-17	0.587764	0.411	0.329	6.36327e-13	11
LRRFIP1	1.99536e-17	0.622678	0.65	0.53	1.09172e-12	11
LITAF	2.19495e-17	0.699938	0.297	0.208	1.20092e-12	11
BLVRB	3.00699e-17	0.619451	0.451	0.377	1.64522e-12	11
DMXL2	3.1974e-17	0.602301	0.154	0.064	1.7494e-12	11
SNX2	3.44555e-17	0.68574	0.313	0.177	1.88516e-12	11
SAMHD1	6.48031e-17	0.678806	0.341	0.174	3.54557e-12	11
BIN2	7.52801e-17	0.502529	0.106	0.013	4.1188e-12	11
SNHG5	7.78388e-17	0.718862	0.508	0.434	4.25879e-12	11
SLC40A1	1.07807e-16	0.716217	0.333	0.225	5.89844e-12	11
SLC25A6	1.40077e-16	0.525429	0.52	0.453	7.66403e-12	11
LINC00936	1.40518e-16	0.504671	0.138	0.029	7.68816e-12	11
GRB2	1.55771e-16	0.592743	0.451	0.282	8.52268e-12	11
PELI1	2.36101e-16	0.63607	0.215	0.071	1.29178e-11	11
CTSD	3.14064e-16	0.58908	0.654	0.588	1.71834e-11	11
RPL3	7.7402e-16	0.541367	0.813	0.664	4.2349e-11	11
IL13RA1	1.09576e-15	0.61408	0.272	0.101	5.99521e-11	11
CD164	1.75946e-15	0.677973	0.451	0.318	9.62654e-11	11
RAB32	1.82831e-15	0.553161	0.146	0.037	1.00033e-10	11
RPL15	1.90477e-15	0.511827	0.837	0.792	1.04216e-10	11
MIS18BP1	2.24346e-15	0.756374	0.248	0.096	1.22746e-10	11
TRA2B	3.01085e-15	0.677572	0.557	0.393	1.64732e-10	11
RPS8	3.6064e-15	0.540222	0.911	0.861	1.97317e-10	11
CASP1	3.76213e-15	0.516158	0.236	0.078	2.05838e-10	11
ZFP36L2	8.72919e-15	0.583622	0.659	0.532	4.776e-10	11
COLGALT1	1.05325e-14	0.518088	0.256	0.103	5.76263e-10	11
MTSS1	1.25315e-14	0.688768	0.28	0.193	6.85635e-10	11
RPL28	1.50203e-14	0.544729	0.728	0.567	8.21807e-10	11
ZFP36L1	1.52132e-14	0.688081	0.614	0.468	8.3236e-10	11
H2AFZ	1.5901e-14	0.728433	0.598	0.493	8.6999e-10	11
RASSF4	1.61829e-14	0.680246	0.337	0.221	8.85416e-10	11
ATP1B3	1.71725e-14	0.661152	0.329	0.158	9.39561e-10	11
CARD16	3.56341e-14	0.693143	0.325	0.145	1.94965e-09	11
ZEB2	3.82934e-14	0.781286	0.415	0.307	2.09515e-09	11
CNTRL	6.34315e-14	0.571134	0.195	0.075	3.47053e-09	11
NOTCH2	6.88198e-14	0.566725	0.268	0.126	3.76534e-09	11
CSGALNACT2	8.13104e-14	0.601205	0.232	0.095	4.44874e-09	11
HNMT	8.46631e-14	0.52365	0.167	0.042	4.63217e-09	11
H2AFY	1.0879e-13	0.58888	0.374	0.304	5.95225e-09	11
RNF13	1.42451e-13	0.565541	0.28	0.172	7.79394e-09	11
CLEC2B	1.63301e-13	0.639277	0.211	0.073	8.93466e-09	11
ZFAND2A	2.6749e-13	0.537594	0.321	0.155	1.46352e-08	11
RCSD1	3.49503e-13	0.614285	0.252	0.208	1.91224e-08	11
FKBP5	3.67445e-13	0.728553	0.533	0.431	2.0104e-08	11
S100A10	5.03709e-13	0.682795	0.598	0.505	2.75594e-08	11
CTSH	5.99481e-13	0.524153	0.382	0.21	3.27994e-08	11
AIM1	6.63474e-13	0.602082	0.114	0.037	3.63006e-08	11
ZCCHC6	6.82858e-13	0.509262	0.28	0.128	3.73612e-08	11
DUSP6	6.89339e-13	0.641853	0.309	0.135	3.77158e-08	11
DNAJA1	1.20694e-12	0.582926	0.711	0.612	6.60353e-08	11
TMEM176B	1.26518e-12	0.585964	0.39	0.285	6.92216e-08	11
EPB41L3	1.53739e-12	0.549542	0.163	0.054	8.41152e-08	11
NFKBIZ	2.69589e-12	0.625749	0.362	0.197	1.475e-07	11
RPL12	3.4996e-12	0.548062	0.809	0.742	1.91473e-07	11
IFI16	3.57032e-12	0.576825	0.374	0.184	1.95343e-07	11
DDX21	6.81156e-11	0.51275	0.354	0.294	3.72681e-06	11
GLIPR2	7.48803e-11	0.507958	0.138	0.045	4.09692e-06	11
JMJD1C	8.4996e-11	0.550651	0.411	0.325	4.65039e-06	11
PRPF38B	8.78235e-11	0.628859	0.325	0.288	4.80509e-06	11
PTPN18	9.55334e-11	0.561035	0.228	0.1	5.22692e-06	11
METTL12	1.85348e-10	0.618909	0.573	0.496	1.01409e-05	11
HSD17B11	2.16681e-10	0.528969	0.252	0.111	1.18553e-05	11
MAP2K1	2.36957e-10	0.581882	0.142	0.099	1.29646e-05	11
MAMDC2	2.56799e-10	0.523677	0.154	0.058	1.40503e-05	11
IVNS1ABP	3.55874e-10	0.542508	0.301	0.249	1.94709e-05	11
HSPE1	5.7698e-10	0.558048	0.659	0.637	3.15683e-05	11
PRPF40A	6.24965e-10	0.519079	0.37	0.305	3.41937e-05	11
NEU1	1.08584e-09	0.752747	0.293	0.193	5.94094e-05	11
PHLDA2	1.19826e-09	0.689274	0.191	0.091	6.55607e-05	11
RGL1	1.20604e-09	0.522616	0.154	0.071	6.59861e-05	11
RPLP2	1.25502e-09	0.502753	0.866	0.828	6.86657e-05	11
ARRDC3	1.31066e-09	0.512186	0.236	0.18	7.17101e-05	11
HSP90AB1	1.61715e-09	0.551033	0.898	0.889	8.84789e-05	11
IL10RB	2.28212e-09	0.531136	0.187	0.091	0.000124862	11
TMBIM6	3.14131e-09	0.521657	0.699	0.63	0.00017187	11
ELF1	4.2591e-09	0.614946	0.317	0.215	0.000233028	11
NFKB1	4.27774e-09	0.513862	0.199	0.109	0.000234048	11
IRAK3	4.4815e-09	0.588988	0.187	0.075	0.000245196	11
CEBPD	4.97119e-09	0.581627	0.541	0.412	0.000271989	11
BTG1	8.46413e-09	0.545669	0.553	0.48	0.000463098	11
FOS	2.09084e-08	0.549843	0.947	0.915	0.00114396	11
PLXDC2	3.82263e-08	0.648964	0.232	0.147	0.00209147	11
CD52	5.87221e-08	0.715545	0.122	0.057	0.00321286	11
MCTP1	6.21074e-08	0.561223	0.142	0.063	0.00339808	11
MAP3K1	1.32976e-07	0.5184	0.122	0.051	0.00727554	11
MCL1	2.49677e-07	0.529153	0.516	0.455	0.0136606	11
CCL5	2.78109e-116	2.58126	0.546	0.037	1.52162e-111	12
CD52	1.08911e-78	2.40566	0.454	0.052	5.95883e-74	12
PTPRC	2.14597e-73	1.9431	0.467	0.048	1.17412e-68	12
TRBC2	6.92985e-72	1.88152	0.382	0.038	3.79153e-67	12
CD2	3.8198e-56	1.64672	0.309	0.014	2.08993e-51	12
RP11-20O24.1	5.35411e-55	0.995087	0.862	0.801	2.92939e-50	12
RP3-423B22.5	3.35129e-53	0.971934	0.763	0.708	1.83359e-48	12
AP000936.1	3.38817e-52	1.01116	0.862	0.803	1.85377e-47	12
GNLY	2.32852e-51	2.56444	0.197	0.032	1.274e-46	12
RP11-761N21.2	1.13492e-48	0.780582	0.743	0.644	6.20949e-44	12
RP11-543P15.1	1.66773e-48	1.09834	0.934	0.885	9.12464e-44	12
AC090602.2	2.38963e-48	0.847164	0.711	0.576	1.30744e-43	12
RPS27	3.2022e-48	1.1627	0.98	0.95	1.75202e-43	12
IL7R	5.01239e-47	1.57329	0.276	0.027	2.74243e-42	12
RP11-360D2.2	9.10827e-47	1.03459	0.928	0.846	4.98341e-42	12
RPS27P29	4.18303e-45	0.827819	0.704	0.559	2.28866e-40	12
TRAC	9.62369e-45	1.17802	0.303	0.13	5.26541e-40	12
PFN1	3.91963e-43	1.21558	0.829	0.699	2.14455e-38	12
AC002075.4	7.49992e-43	1.06149	0.954	0.933	4.10343e-38	12
TRBV25-1	1.05781e-41	1.35402	0.257	0.017	5.78762e-37	12
CD69	8.57354e-40	1.50518	0.224	0.013	4.69084e-35	12
CCL4	1.42071e-37	2.17296	0.322	0.089	7.77316e-33	12
RP11-25I15.1	3.99748e-36	0.696243	0.586	0.473	2.18714e-31	12
GAS5	4.68192e-36	1.12398	0.664	0.441	2.56162e-31	12
CD3D	7.83296e-36	1.36359	0.197	0.013	4.28565e-31	12
B2M	1.37901e-35	0.93577	1	0.975	7.54498e-31	12
LCK	6.39618e-35	1.08841	0.217	0.016	3.49954e-30	12
RPS27P23	1.07198e-33	0.559015	0.546	0.357	5.86512e-29	12
RPS19	2.07771e-33	1.0977	0.947	0.906	1.13678e-28	12
KLRD1	1.87145e-32	1.03539	0.164	0.036	1.02393e-27	12
GZMH	4.7e-32	1.20601	0.178	0.01	2.57151e-27	12
IKZF3	2.78106e-31	0.946094	0.158	0.032	1.5216e-26	12
RPS27P14	2.83138e-31	0.725953	0.618	0.416	1.54913e-26	12
MALAT1	3.61191e-31	0.857482	1	1	1.97618e-26	12
ITGB2	1.4577e-30	1.09119	0.237	0.059	7.97551e-26	12
CD8A	2.63393e-30	1.35665	0.145	0.02	1.4411e-25	12
NKG7	1.12319e-29	0.969745	0.164	0.009	6.14532e-25	12
RPL21P75	2.49361e-29	0.646415	0.711	0.714	1.36433e-24	12
GZMB	2.93409e-29	1.20224	0.132	0.009	1.60533e-24	12
CD96	3.44697e-29	0.996241	0.132	0.013	1.88594e-24	12
LCP1	3.46127e-29	1.02636	0.283	0.041	1.89377e-24	12
FYB	1.68622e-28	1.15607	0.25	0.03	9.22579e-24	12
CORO1A	2.9065e-28	1.0205	0.178	0.016	1.59023e-23	12
RPL18AP3	3.02654e-28	0.556782	0.566	0.503	1.65591e-23	12
CCL4L2	6.36848e-28	1.36136	0.276	0.084	3.48438e-23	12
ARHGDIB	6.93257e-28	1.1931	0.579	0.244	3.79302e-23	12
RP11-234A1.1	2.46956e-27	0.737832	0.842	0.848	1.35117e-22	12
CST7	4.62303e-27	0.694599	0.158	0.005	2.5294e-22	12
RPL3P4	5.94729e-27	0.839211	0.75	0.641	3.25394e-22	12
RPL3	7.49323e-27	0.916255	0.757	0.666	4.09977e-22	12
TMSB4X	1.0251e-26	0.883619	0.908	0.648	5.60863e-22	12
RAC2	3.402e-26	0.89414	0.118	0.013	1.86134e-21	12
RPS19P1	6.98231e-26	0.60213	0.539	0.443	3.82023e-21	12
RP11-10G12.1	9.25528e-26	0.65142	0.579	0.46	5.06384e-21	12
H3F3C	9.35701e-26	0.824217	0.743	0.622	5.1195e-21	12
RPS3	1.04966e-25	0.77181	0.717	0.787	5.74302e-21	12
RPS18	1.5787e-25	0.80147	0.842	0.85	8.63752e-21	12
BIN2	3.81774e-25	0.821798	0.158	0.013	2.0888e-20	12
RPL21	1.7088e-24	0.550491	0.697	0.713	9.34933e-20	12
CD3G	2.25608e-24	0.963188	0.138	0.009	1.23437e-19	12
CD53	4.18781e-24	1.13144	0.151	0.016	2.29128e-19	12
RPL18A	4.28563e-24	0.765712	0.836	0.871	2.3448e-19	12
PCED1B-AS1	1.53916e-23	1.06263	0.184	0.024	8.4212e-19	12
RP5-1056L3.3	2.19269e-23	0.599473	0.796	0.766	1.19968e-18	12
GOLGA8B	3.01938e-23	0.826082	0.27	0.195	1.65199e-18	12
H3F3B	3.71991e-23	0.834906	0.888	0.887	2.03527e-18	12
ARL4C	3.97424e-23	0.820171	0.138	0.069	2.17443e-18	12
CLEC2D	4.94846e-23	0.755306	0.237	0.08	2.70745e-18	12
BCAS4	1.48765e-22	0.740814	0.691	0.401	8.13939e-18	12
AC079250.1	1.55769e-22	0.718425	0.803	0.771	8.52261e-18	12
LCP2	3.65923e-22	1.10199	0.171	0.035	2.00208e-17	12
RP11-345J4.6	3.88652e-22	0.849044	0.138	0.008	2.12643e-17	12
CXCR4	7.26857e-22	1.05097	0.171	0.042	3.97685e-17	12
RPL7P23	8.88168e-22	0.514546	0.651	0.726	4.85943e-17	12
RPSAP58	1.12932e-21	0.508758	0.27	0.42	6.17884e-17	12
IL2RG	2.29751e-21	0.694397	0.132	0.009	1.25704e-16	12
RPL13AP7	4.56864e-21	0.559403	0.658	0.747	2.49964e-16	12
KLF6	6.58948e-21	1.09748	0.612	0.413	3.6053e-16	12
ANXA1	2.08585e-20	1.19213	0.513	0.298	1.14123e-15	12
RPS6	2.10448e-20	0.74222	0.888	0.909	1.15142e-15	12
RPS14	2.63311e-20	0.779862	0.98	0.966	1.44065e-15	12
PPP2R5C	2.92089e-20	0.696056	0.362	0.379	1.59811e-15	12
SRGN	8.17326e-20	1.35345	0.401	0.215	4.47184e-15	12
RPL13A	8.9608e-20	0.688346	0.796	0.862	4.90272e-15	12
S100A4	1.50534e-19	1.12666	0.316	0.156	8.23618e-15	12
GZMA	1.57593e-19	0.796321	0.105	0.005	8.62238e-15	12
ITGA4	2.16479e-19	0.7018	0.132	0.019	1.18442e-14	12
TMSB4XP4	2.18254e-19	0.721004	0.711	0.439	1.19413e-14	12
SAMSN1	2.35514e-19	0.689648	0.151	0.013	1.28857e-14	12
RUNX3	2.5827e-19	0.663427	0.125	0.024	1.41307e-14	12
HCST	2.97786e-19	0.685983	0.125	0.014	1.62928e-14	12
ZCCHC11	3.00009e-19	1.0771	0.349	0.274	1.64144e-14	12
PABPC1	4.45017e-19	0.847312	0.717	0.61	2.43482e-14	12
EML4	2.96382e-18	1.2542	0.224	0.083	1.62159e-13	12
ARPC2	7.73789e-18	1.17051	0.5	0.544	4.23363e-13	12
PTMA	7.74962e-18	0.712272	0.849	0.815	4.24005e-13	12
HLA-B	1.46744e-17	0.698499	0.882	0.735	8.02881e-13	12
GMFG	1.94298e-17	1.45717	0.217	0.067	1.06306e-12	12
ELF1	2.55982e-17	1.1493	0.382	0.215	1.40055e-12	12
SYNRG	5.07793e-17	0.987056	0.191	0.139	2.77829e-12	12
STK4	6.28202e-17	0.830242	0.257	0.084	3.43708e-12	12
STK17B	2.29471e-16	0.734499	0.191	0.045	1.2555e-11	12
CYTIP	4.44254e-16	0.503586	0.138	0.015	2.43064e-11	12
APRT	5.1085e-16	0.727294	0.322	0.329	2.79501e-11	12
RGS2	8.26193e-16	1.1477	0.237	0.256	4.52035e-11	12
ARHGAP30	1.27257e-15	0.680857	0.118	0.019	6.96262e-11	12
CDC42SE2	1.39962e-15	0.689765	0.217	0.101	7.65773e-11	12
IVNS1ABP	2.35909e-15	0.759968	0.263	0.25	1.29073e-10	12
GOLGA8A	3.77493e-15	0.759112	0.263	0.205	2.06537e-10	12
BUB3	8.70463e-15	0.755095	0.217	0.2	4.76257e-10	12
RPL13	1.01368e-14	0.519535	0.77	0.848	5.54614e-10	12
RPS29	1.16704e-14	0.665538	0.73	0.81	6.3852e-10	12
IL32	1.1985e-14	0.709568	0.336	0.131	6.55737e-10	12
RNF213	1.5239e-14	0.909382	0.428	0.274	8.33773e-10	12
SH3BGRL3	1.67285e-14	0.708274	0.421	0.178	9.15267e-10	12
AKNA	2.24514e-14	0.665337	0.158	0.042	1.22838e-09	12
BTG1	2.73208e-14	0.754851	0.474	0.482	1.4948e-09	12
BPTF	2.75291e-14	0.716618	0.368	0.464	1.5062e-09	12
TSC22D3	3.39552e-14	1.05054	0.546	0.351	1.85779e-09	12
AC007969.5	4.92669e-14	0.574655	0.73	0.743	2.69554e-09	12
ADGRE5	5.10981e-14	0.619752	0.112	0.04	2.79573e-09	12
CYBA	6.94e-14	0.739198	0.25	0.171	3.79708e-09	12
LAPTM5	8.15451e-14	0.612719	0.25	0.071	4.46158e-09	12
RPL35A	8.79112e-14	0.562364	0.664	0.781	4.80989e-09	12
ATM	1.04027e-13	0.875775	0.211	0.2	5.69162e-09	12
RPL19	1.87409e-13	0.643932	0.75	0.817	1.02537e-08	12
EVI2B	1.98935e-13	0.864826	0.105	0.014	1.08843e-08	12
RPL13P12	2.38467e-13	0.507015	0.789	0.812	1.30472e-08	12
CH17-189H20.1	4.03861e-13	0.769975	0.105	0.038	2.20964e-08	12
PTMAP5	4.37458e-13	0.552673	0.717	0.672	2.39346e-08	12
ALOX5AP	5.28471e-13	0.806936	0.178	0.039	2.89142e-08	12
RPL10	5.91218e-13	0.535734	0.757	0.774	3.23473e-08	12
EEF1A1	8.27054e-13	0.525627	0.783	0.707	4.52506e-08	12
RPL28	9.04616e-13	0.548335	0.546	0.571	4.94942e-08	12
RPS27A	1.03753e-12	0.523289	0.684	0.781	5.67663e-08	12
CCT4	1.17885e-12	0.835264	0.178	0.235	6.44983e-08	12
RPS15	1.62845e-12	0.605602	0.757	0.778	8.90975e-08	12
RPL7	2.61516e-12	0.543902	0.842	0.884	1.43083e-07	12
STT3B	2.66726e-12	0.532386	0.204	0.278	1.45934e-07	12
NABP1	5.3455e-12	0.761546	0.158	0.079	2.92468e-07	12
RPL18	5.75397e-12	0.590617	0.572	0.67	3.14817e-07	12
CREM	6.48102e-12	0.529854	0.164	0.244	3.54596e-07	12
STMN1	6.79039e-12	0.620543	0.184	0.265	3.71523e-07	12
EMB	8.16017e-12	0.586478	0.151	0.028	4.46468e-07	12
SLC20A1	8.84076e-12	0.575195	0.217	0.22	4.83705e-07	12
TMSB10	1.35443e-11	0.552221	0.829	0.76	7.41049e-07	12
HMGN1	1.5062e-11	0.682262	0.316	0.271	8.24085e-07	12
ACAP1	2.09834e-11	0.608139	0.204	0.173	1.14806e-06	12
STX8	2.44806e-11	0.550424	0.211	0.27	1.33941e-06	12
C9orf78	2.76082e-11	0.599275	0.27	0.27	1.51053e-06	12
ICE2	2.93005e-11	0.689463	0.086	0.139	1.60312e-06	12
BCAS2	3.98784e-11	0.672311	0.217	0.278	2.18187e-06	12
DUSP2	4.80529e-11	0.851403	0.23	0.173	2.62912e-06	12
INPP4B	4.9764e-11	0.551735	0.105	0.165	2.72274e-06	12
EPB41	4.99191e-11	0.5623	0.158	0.097	2.73122e-06	12
LINC00909	8.7669e-11	0.563163	0.079	0.106	4.79663e-06	12
RAB29	8.83998e-11	0.702699	0.125	0.11	4.83662e-06	12
HLA-C	9.1489e-11	0.656846	0.697	0.563	5.00564e-06	12
AIP	1.12269e-10	0.63707	0.151	0.161	6.14259e-06	12
ARPC3	1.12864e-10	0.559586	0.289	0.292	6.17511e-06	12
LITAF	1.29117e-10	0.615464	0.217	0.21	7.0644e-06	12
GCC2	1.33041e-10	0.70784	0.316	0.341	7.27908e-06	12
RBM39	1.4444e-10	0.713488	0.645	0.644	7.90275e-06	12
FYN	1.54023e-10	0.70277	0.243	0.117	8.42705e-06	12
PPP1R2	2.08386e-10	0.541332	0.191	0.239	1.14014e-05	12
SLC9A3R1	3.5007e-10	0.520929	0.118	0.1	1.91534e-05	12
MGEA5	3.82472e-10	0.564417	0.316	0.484	2.09262e-05	12
H2AFZ	4.58683e-10	0.766601	0.493	0.496	2.50959e-05	12
MAP2K3	4.97147e-10	0.535772	0.072	0.141	2.72004e-05	12
C1D	5.64269e-10	0.675467	0.151	0.184	3.08729e-05	12
PIK3R1	5.94392e-10	0.616667	0.395	0.515	3.25209e-05	12
C22orf46	7.98687e-10	0.675445	0.053	0.109	4.36986e-05	12
COTL1	8.14534e-10	0.663674	0.184	0.07	4.45656e-05	12
CELF2	1.51631e-09	0.80344	0.27	0.355	8.29619e-05	12
PRKACA	1.59499e-09	0.591816	0.224	0.414	8.72668e-05	12
PDE7A	1.62336e-09	0.564786	0.151	0.201	8.88189e-05	12
RPL34	1.7964e-09	0.607574	0.908	0.924	9.82864e-05	12
YWHAZ	1.8739e-09	0.557469	0.408	0.435	0.000102527	12
ACTR2	1.92901e-09	0.551515	0.296	0.368	0.000105542	12
PSMA4	1.93309e-09	0.677125	0.329	0.415	0.000105765	12
UPF2	2.03031e-09	0.512348	0.257	0.328	0.000111085	12
ZC3HAV1	2.15336e-09	0.882015	0.217	0.098	0.000117817	12
METTL12	2.17446e-09	0.911002	0.48	0.498	0.000118971	12
DNAJA1	2.47264e-09	0.756021	0.592	0.615	0.000135285	12
RBM8A	2.57474e-09	0.580929	0.368	0.359	0.000140872	12
HBA2	2.67975e-09	1.93057	0.204	0.128	0.000146617	12
KMT2E	4.00753e-09	0.588894	0.454	0.444	0.000219264	12
CLEC2B	4.25929e-09	0.793858	0.211	0.074	0.000233038	12
FUS	4.82877e-09	0.711534	0.434	0.496	0.000264196	12
ATP6V0B	5.24714e-09	0.501606	0.342	0.435	0.000287087	12
RSBN1	5.34443e-09	0.65936	0.171	0.137	0.00029241	12
HIST2H2AA4	6.71202e-09	0.600618	0.184	0.229	0.000367235	12
RPS17	9.57815e-09	0.548951	0.638	0.753	0.000524049	12
IQGAP2	1.05613e-08	0.704691	0.132	0.041	0.000577842	12
FNBP1	1.22533e-08	0.573502	0.151	0.135	0.000670415	12
VAMP8	1.35476e-08	0.748116	0.138	0.07	0.000741228	12
RPS11	1.53898e-08	0.587741	0.809	0.865	0.000842023	12
UBA52	1.57765e-08	0.537724	0.559	0.688	0.000863181	12
HNRNPA3	1.62635e-08	0.557986	0.336	0.368	0.000889825	12
ANKRD12	1.69767e-08	0.628469	0.493	0.484	0.000928846	12
ISG20	2.92779e-08	0.54125	0.125	0.037	0.00160188	12
PRRC2C	3.05403e-08	0.636303	0.487	0.494	0.00167095	12
ETS1	3.19146e-08	0.774364	0.322	0.185	0.00174614	12
HNRNPC	3.43948e-08	0.502956	0.414	0.482	0.00188184	12
RPS21	3.52261e-08	0.5366	0.651	0.729	0.00192732	12
GPBP1	3.9331e-08	0.5109	0.289	0.352	0.00215192	12
RPL36AL	4.22391e-08	0.720226	0.763	0.774	0.00231103	12
SMAP2	4.2309e-08	0.550438	0.178	0.078	0.00231485	12
CACYBPP2	5.17256e-08	0.522356	0.184	0.195	0.00283006	12
LZIC	5.58333e-08	0.510229	0.112	0.212	0.00305481	12
RNF149	5.9947e-08	0.722557	0.158	0.105	0.00327988	12
RPS19BP1	7.38242e-08	0.507803	0.257	0.315	0.00403914	12
GRB2	7.44782e-08	0.5322	0.211	0.288	0.00407492	12
PHAX	7.70809e-08	0.913106	0.164	0.219	0.00421733	12
PPCS	7.99102e-08	0.514129	0.23	0.334	0.00437213	12
DHX15	8.67318e-08	0.551049	0.158	0.176	0.00474536	12
MLH1	8.73e-08	0.578477	0.099	0.164	0.00477644	12
TNFAIP3	9.98145e-08	0.689281	0.112	0.073	0.00546115	12
CDKN1B	1.14027e-07	0.813809	0.191	0.218	0.00623878	12
HSPD1	1.22787e-07	0.619624	0.493	0.554	0.00671805	12
JAK1	1.24447e-07	0.534532	0.342	0.387	0.00680889	12
BCLAF1	1.46397e-07	0.612361	0.421	0.405	0.00800982	12
HNRNPH1	1.47405e-07	0.556902	0.546	0.611	0.00806498	12
HERC1	1.61555e-07	0.636326	0.283	0.289	0.00883918	12
GRPEL1	1.78085e-07	0.554887	0.191	0.295	0.00974358	12
RNPS1	2.03459e-07	0.540823	0.224	0.225	0.0111318	12
KIAA1551	2.06593e-07	0.608069	0.303	0.16	0.0113033	12
TYROBP	2.36531e-07	0.847821	0.171	0.079	0.0129413	12
PRPF38B	2.43872e-07	0.555159	0.257	0.289	0.013343	12
DNAJB1	2.5042e-07	0.662912	0.783	0.798	0.0137012	12
SLFN5	4.201e-07	0.775556	0.257	0.129	0.022985	12
PRKACB	4.20347e-07	0.578459	0.118	0.153	0.0229984	12
ZFP36L2	4.61775e-07	0.556009	0.467	0.536	0.0252651	12
ODF2L	4.97205e-07	0.591979	0.112	0.112	0.0272036	12
ID2	4.98333e-07	0.620247	0.487	0.54	0.0272653	12
BAZ1A	5.03692e-07	0.725922	0.158	0.098	0.0275585	12
CYTH1	6.49556e-07	0.642398	0.204	0.143	0.0355392	12
KRR1	7.36812e-07	0.575307	0.092	0.131	0.0403132	12
HP	3.08197e-276	3.57571	0.905	0.249	1.68624e-271	13
ITLN1	3.45138e-268	4.55414	0.968	0.218	1.88835e-263	13
PRG4	7.88307e-188	3.51673	0.958	0.055	4.31306e-183	13
PLA2G2A	1.55688e-173	3.3152	0.937	0.203	8.51816e-169	13
C3	4.03035e-158	2.95356	0.958	0.167	2.20513e-153	13
SLPI	3.88063e-153	2.95379	0.863	0.06	2.12321e-148	13
KRT19	3.22445e-148	2.79133	0.874	0.06	1.76419e-143	13
TIMP1	1.21134e-132	2.92852	0.968	0.278	6.62761e-128	13
ANXA8	3.94533e-124	1.71124	0.789	0.033	2.15861e-119	13
MSLN	1.5506e-120	1.84334	0.811	0.029	8.48381e-116	13
HPR	9.68017e-117	1.64233	0.779	0.09	5.29631e-112	13
SYT4	5.94716e-111	1.57012	0.653	0.068	3.25387e-106	13
ALOX15	9.34987e-110	1.67831	0.737	0.029	5.11559e-105	13
CCDC80	5.348e-101	2.37876	0.958	0.234	2.92605e-96	13
ANXA8L1	3.65534e-96	1.19457	0.737	0.031	1.99995e-91	13
KRT18	2.57542e-95	1.53099	0.747	0.054	1.40909e-90	13
RARRES2	1.10548e-90	1.90483	0.884	0.265	6.04841e-86	13
RBP4	1.63466e-90	1.55213	0.642	0.021	8.9437e-86	13
SULF1	1.89066e-86	1.95627	0.8	0.09	1.03444e-81	13
LINC01133	9.12808e-85	1.92185	0.695	0.028	4.99425e-80	13
DTX2P1-UPK3BP1-PMS2P11	4.37173e-84	1.09871	0.663	0.028	2.39191e-79	13
EFEMP1	3.62255e-83	1.91759	0.905	0.149	1.982e-78	13
EZR	1.31088e-78	1.56779	0.947	0.65	7.1722e-74	13
UPK1B	2.95249e-78	1.39178	0.537	0.013	1.6154e-73	13
PMS2P7	7.9434e-77	0.776327	0.589	0.021	4.34607e-72	13
HAS1	4.72767e-76	1.15055	0.621	0.024	2.58665e-71	13
C4B	4.78231e-75	1.60922	0.821	0.249	2.61655e-70	13
KRT18P11	4.06385e-73	0.721663	0.621	0.028	2.22345e-68	13
SAT1	4.66385e-69	1.56022	0.958	0.759	2.55173e-64	13
CH17-360D5.2	4.8479e-68	0.644008	0.516	0.012	2.65243e-63	13
SERPING1	8.42318e-68	1.7835	0.947	0.355	4.60857e-63	13
FAM153B	1.38727e-66	0.982751	0.516	0.024	7.59016e-62	13
ID4	4.9095e-65	1.63912	0.768	0.227	2.68614e-60	13
FAM153A	1.60773e-63	0.87502	0.495	0.017	8.79637e-59	13
PTPRF	2.20505e-60	1.21854	0.6	0.067	1.20645e-55	13
C19orf33	8.68272e-60	0.947181	0.611	0.035	4.75058e-55	13
CYSTM1	5.8386e-59	1.50612	0.768	0.389	3.19447e-54	13
SELENBP1	1.82695e-58	1.58474	0.874	0.443	9.99581e-54	13
CLDN15	1.94118e-58	0.862015	0.558	0.024	1.06208e-53	13
CCDC64	3.11452e-57	1.04722	0.442	0.022	1.70405e-52	13
C1R	8.17766e-57	1.53227	0.895	0.248	4.47424e-52	13
CFH	5.23216e-55	1.57675	0.832	0.165	2.86267e-50	13
FLRT3	3.95297e-53	0.965229	0.411	0.014	2.16279e-48	13
CFI	5.62787e-53	1.15639	0.653	0.058	3.07918e-48	13
SLC39A8	8.84389e-53	1.33707	0.579	0.108	4.83876e-48	13
TM4SF1	3.74554e-52	1.53598	0.937	0.347	2.0493e-47	13
KLK11	5.77869e-49	0.630989	0.411	0.012	3.16169e-44	13
MT1E	5.92462e-49	1.45818	0.779	0.342	3.24154e-44	13
PTGIS	6.98549e-49	1.29354	0.653	0.085	3.82197e-44	13
SEMA3C	4.18139e-48	1.48954	0.6	0.157	2.28776e-43	13
IL18	2.55697e-46	0.838532	0.421	0.015	1.399e-41	13
TMEM176A	5.60658e-45	1.21458	0.6	0.129	3.06753e-40	13
PKHD1L1	1.91378e-44	0.945125	0.537	0.041	1.04709e-39	13
EPHB6	1.28546e-43	0.743191	0.516	0.042	7.03313e-39	13
CALB2	2.08863e-43	0.558125	0.316	0.006	1.14275e-38	13
TGM1	1.58542e-42	0.789682	0.368	0.016	8.67433e-38	13
PROCR	2.86071e-41	0.795685	0.558	0.051	1.56518e-36	13
MGST1	1.28288e-40	1.31873	0.642	0.105	7.01901e-36	13
CLIC3	2.40419e-40	1.09067	0.516	0.05	1.3154e-35	13
TMSB4XP4	3.93309e-40	1.27161	0.905	0.438	2.15191e-35	13
MYRF	4.49494e-40	0.767923	0.326	0.018	2.45932e-35	13
S100A6	6.42937e-40	1.18547	0.947	0.774	3.5177e-35	13
GPM6A	7.66474e-40	0.896086	0.389	0.018	4.19361e-35	13
MEDAG	1.34042e-39	1.16607	0.463	0.062	7.33382e-35	13
GFPT2	3.88047e-39	0.912437	0.505	0.049	2.12312e-34	13
KRT8	3.98162e-39	0.770592	0.621	0.179	2.17846e-34	13
LGALS2	4.41096e-39	0.922191	0.326	0.008	2.41337e-34	13
TMEM37	5.23834e-39	0.836695	0.368	0.02	2.86605e-34	13
ARID5B	8.07898e-39	1.4689	0.779	0.327	4.42025e-34	13
PDPN	3.18454e-38	0.808627	0.474	0.063	1.74236e-33	13
PLLP	4.30072e-38	0.67597	0.505	0.05	2.35305e-33	13
CLDN1	8.08491e-38	0.841658	0.347	0.016	4.4235e-33	13
TMSB4X	1.3018e-37	1.36064	0.989	0.649	7.12255e-33	13
CFHR1	1.53394e-37	0.89428	0.547	0.057	8.39265e-33	13
PTMAP5	5.43177e-37	0.984896	0.958	0.67	2.97189e-32	13
ARHGAP18	1.68555e-36	1.0606	0.547	0.067	9.22215e-32	13
SLC4A4	7.18799e-36	1.04713	0.505	0.108	3.93277e-31	13
FAM107B	2.23471e-35	0.733662	0.516	0.054	1.22268e-30	13
LRP2	4.25577e-35	0.773181	0.347	0.028	2.32846e-30	13
NFKBIZ	4.30315e-35	1.25738	0.674	0.197	2.35438e-30	13
TCEAL2	5.48851e-35	0.801033	0.484	0.09	3.00293e-30	13
ITGB8	1.06234e-34	0.83303	0.389	0.033	5.81239e-30	13
MAL2	3.14905e-34	0.536732	0.305	0.013	1.72294e-29	13
NNMT	2.93662e-33	0.938353	0.642	0.121	1.60671e-28	13
CLU	3.41537e-33	0.920813	0.937	0.466	1.86865e-28	13
VAMP8	6.52095e-33	0.936504	0.505	0.067	3.56781e-28	13
PTMA	7.0078e-33	1.01882	0.968	0.814	3.83418e-28	13
PHYHIP	7.26687e-33	0.541847	0.358	0.02	3.97592e-28	13
DUSP1	8.14018e-33	1.13675	0.926	0.67	4.45374e-28	13
ACTG1	8.30293e-33	0.921899	0.968	0.733	4.54278e-28	13
ANXA1	1.03527e-32	1.22949	0.811	0.296	5.66429e-28	13
RPS19	2.6219e-32	1.02296	0.968	0.906	1.43452e-27	13
SLC9A3R1	2.82067e-32	0.81518	0.516	0.097	1.54328e-27	13
S100A10	2.87413e-32	1.17201	0.863	0.504	1.57252e-27	13
RARRES1	3.61493e-32	0.756592	0.368	0.021	1.97784e-27	13
TMSB4XP8	8.00142e-32	0.568758	0.758	0.198	4.37782e-27	13
C4orf48	1.22479e-31	0.989999	0.505	0.099	6.70118e-27	13
INMT	2.7715e-31	1.04019	0.674	0.168	1.51637e-26	13
RP5-1056L3.3	3.64981e-31	0.842782	0.937	0.765	1.99692e-26	13
COBLL1	7.92912e-31	1.22328	0.568	0.115	4.33826e-26	13
CYBRD1	1.35726e-30	1.08218	0.663	0.176	7.42598e-26	13
EEF1A1	1.78454e-30	0.76969	0.989	0.706	9.76374e-26	13
CXADR	4.69345e-30	0.720915	0.453	0.114	2.56793e-25	13
C1S	5.08303e-30	1.03182	0.674	0.199	2.78108e-25	13
IGFBP5	1.94306e-29	1.01904	0.853	0.456	1.0631e-24	13
GAS1	3.22742e-29	1.06938	0.421	0.063	1.76582e-24	13
RPL34P26	4.54565e-29	0.602629	0.789	0.367	2.48706e-24	13
KDR	5.88001e-28	1.07156	0.632	0.147	3.21713e-23	13
RPL7	6.34056e-28	0.787199	0.979	0.883	3.46911e-23	13
RPL7P9	6.71832e-28	0.678883	0.895	0.619	3.6758e-23	13
BCHE	1.25301e-27	0.751348	0.4	0.06	6.85559e-23	13
RP11-360D2.2	1.61329e-27	0.810513	0.979	0.846	8.82681e-23	13
PTMAP8	1.69727e-27	0.583973	0.779	0.282	9.28628e-23	13
RPS19P1	1.7641e-27	0.727677	0.832	0.441	9.65193e-23	13
TMEM176B	2.9087e-27	0.859289	0.716	0.284	1.59144e-22	13
PLAUR	4.15473e-27	0.749362	0.474	0.068	2.27318e-22	13
RPL34P18	4.70104e-27	0.777371	0.916	0.75	2.57208e-22	13
AC002075.4	5.13017e-27	0.856363	0.989	0.933	2.80687e-22	13
RP11-10G12.1	6.27429e-27	0.694675	0.832	0.458	3.43285e-22	13
AREG	9.18338e-27	1.19685	0.463	0.177	5.02451e-22	13
PTMAP2	9.76857e-27	0.687031	0.832	0.342	5.34468e-22	13
RPS6	2.00457e-26	0.799968	0.989	0.908	1.09676e-21	13
BCAS4	2.39427e-26	0.846066	0.863	0.401	1.30998e-21	13
RPL34P27	4.54176e-26	0.676915	0.916	0.651	2.48493e-21	13
RPL7P8	7.26901e-26	0.570362	0.747	0.407	3.9771e-21	13
KRT7	1.3663e-25	0.523414	0.274	0.014	7.47544e-21	13
WWC1	2.13134e-25	0.536114	0.242	0.028	1.16612e-20	13
RPL21P11	5.41356e-25	0.6759	0.663	0.292	2.96192e-20	13
RPL34	5.81948e-25	0.810947	1	0.924	3.18401e-20	13
RP11-234A1.1	1.4874e-24	0.756123	0.947	0.847	8.13801e-20	13
RPL34P34	1.87761e-24	0.553382	0.821	0.47	1.0273e-19	13
LAMB1	2.89172e-24	1.0281	0.663	0.198	1.58215e-19	13
REEP1	3.00285e-24	0.834641	0.421	0.105	1.64295e-19	13
RPS18P9	3.05708e-24	0.575132	0.832	0.451	1.67262e-19	13
RPL34P31	3.23606e-24	0.563521	0.789	0.444	1.77055e-19	13
NFKBIA	4.65534e-24	1.0956	0.853	0.555	2.54708e-19	13
RPL3P4	5.48997e-24	0.77752	0.916	0.64	3.00372e-19	13
C15orf48	7.44996e-24	0.527659	0.253	0.013	4.0761e-19	13
RP11-543P15.1	8.70846e-24	0.753118	0.989	0.885	4.76466e-19	13
RPL41	1.42191e-23	0.686189	0.968	0.884	7.77967e-19	13
KCNT2	1.68416e-23	0.574765	0.305	0.027	9.21455e-19	13
RPS19P3	1.72049e-23	0.52484	0.747	0.335	9.41334e-19	13
RP11-445N18.3	1.95388e-23	0.553204	0.768	0.393	1.06902e-18	13
CYR61	2.01297e-23	0.976168	0.747	0.399	1.10135e-18	13
RPL7P1	2.64043e-23	0.630702	0.863	0.62	1.44466e-18	13
RP11-20O24.1	3.39377e-23	0.659956	0.926	0.801	1.85684e-18	13
AC016739.2	4.43067e-23	0.644627	0.853	0.655	2.42415e-18	13
RPS3AP26	6.15512e-23	0.675494	0.916	0.646	3.36765e-18	13
SYNE1	1.31949e-22	0.857772	0.863	0.541	7.21934e-18	13
DPP4	1.35261e-22	0.725461	0.326	0.033	7.40054e-18	13
SEMA3B	1.61429e-22	0.779691	0.421	0.101	8.83228e-18	13
MALAT1	2.58678e-22	0.84037	1	1	1.4153e-17	13
RP11-69M1.6	2.60542e-22	0.725655	0.895	0.574	1.4255e-17	13
CXCL1	3.2416e-22	1.35589	0.463	0.109	1.77358e-17	13
ZFAS1	3.83356e-22	1.00735	0.663	0.337	2.09746e-17	13
RPS27	6.27365e-22	0.786865	0.989	0.95	3.4325e-17	13
CARD16	9.33676e-22	0.756028	0.579	0.146	5.10842e-17	13
PARD6B	9.47995e-22	0.500677	0.274	0.028	5.18677e-17	13
RPL23AP18	1.01412e-21	0.500763	0.737	0.357	5.54855e-17	13
FOS	1.1015e-21	0.872079	0.989	0.915	6.02666e-17	13
RPS27P29	1.32865e-21	0.608126	0.821	0.559	7.26942e-17	13
CTD-3035D6.1	1.36326e-21	0.5782	0.874	0.628	7.45882e-17	13
NPM1	1.38358e-21	0.789544	0.916	0.615	7.56999e-17	13
RP3-423B22.5	1.76398e-21	0.641042	0.905	0.707	9.65126e-17	13
ANXA2	3.34147e-21	0.622616	0.811	0.351	1.82822e-16	13
IER2	3.608e-21	0.858639	0.789	0.453	1.97404e-16	13
IFITM3	5.34052e-21	0.892866	0.937	0.722	2.92196e-16	13
PHGDH	1.16138e-20	0.707576	0.305	0.036	6.35426e-16	13
RNA5-8SP6	1.20317e-20	0.552436	0.505	0.13	6.58292e-16	13
EGR1	1.59234e-20	0.992499	0.947	0.824	8.71217e-16	13
DAB2	1.70451e-20	0.753693	0.695	0.355	9.32591e-16	13
ID2	2.44815e-20	0.92086	0.821	0.537	1.33946e-15	13
AC010468.1	4.05228e-20	0.602007	0.916	0.664	2.21712e-15	13
WT1	4.32684e-20	0.534367	0.295	0.031	2.36734e-15	13
AOX1	4.79668e-20	0.703014	0.242	0.022	2.62441e-15	13
DMKN	5.6369e-20	0.703357	0.326	0.102	3.08412e-15	13
RPS18	9.55845e-20	0.693687	0.947	0.849	5.22971e-15	13
SBSPON	1.03117e-19	0.616867	0.263	0.024	5.64185e-15	13
KLF6	1.15478e-19	0.864382	0.832	0.412	6.31812e-15	13
ATP1A1	1.69495e-19	0.745501	0.684	0.402	9.27356e-15	13
BDKRB1	2.15753e-19	0.55693	0.221	0.014	1.18045e-14	13
D4S234E	2.70145e-19	0.629473	0.358	0.083	1.47804e-14	13
KLF5	3.5455e-19	0.530417	0.274	0.045	1.93985e-14	13
RPS14	5.53868e-19	0.705565	1	0.966	3.03038e-14	13
TMEM98	6.94731e-19	0.612541	0.411	0.097	3.80108e-14	13
RPL7P23	8.67212e-19	0.616385	0.884	0.723	4.74478e-14	13
RPL41P2	9.52917e-19	0.539704	0.958	0.76	5.2137e-14	13
CTC-451P13.1	9.81552e-19	0.510058	0.811	0.483	5.37037e-14	13
SNHG5	1.4879e-18	0.872297	0.684	0.433	8.14077e-14	13
HIST2H2AA4	1.63943e-18	0.727119	0.547	0.225	8.96982e-14	13
HTRA1	2.17935e-18	0.787575	0.474	0.169	1.19239e-13	13
RP1-182O16.1	3.39579e-18	0.525035	0.768	0.442	1.85794e-13	13
PABPC1	3.95248e-18	0.764942	0.874	0.609	2.16252e-13	13
RPL3	3.98764e-18	0.685629	0.905	0.665	2.18175e-13	13
ARL4D	5.01938e-18	0.574499	0.474	0.123	2.74625e-13	13
DNAJA1	5.21635e-18	1.04885	0.779	0.613	2.85402e-13	13
MCL1	6.16645e-18	0.926886	0.747	0.453	3.37385e-13	13
AC090602.2	6.3593e-18	0.53491	0.863	0.575	3.47936e-13	13
APOL1	7.41734e-18	0.595479	0.453	0.098	4.05825e-13	13
CXCL8	1.21018e-17	1.52941	0.4	0.135	6.62128e-13	13
JUN	1.27806e-17	0.821951	0.989	0.968	6.99264e-13	13
SGK1	1.35064e-17	0.765726	0.653	0.254	7.38978e-13	13
BIRC3	1.5259e-17	0.853635	0.389	0.09	8.34863e-13	13
CEBPB	2.48837e-17	0.65505	0.526	0.253	1.36146e-12	13
ABI3BP	3.0554e-17	0.757542	0.484	0.127	1.6717e-12	13
BNC2	3.17827e-17	0.525463	0.316	0.048	1.73893e-12	13
ENO1	3.68195e-17	0.624348	0.758	0.376	2.01451e-12	13
IFITM2	4.42421e-17	0.706463	0.853	0.521	2.42062e-12	13
GCNT1	4.73778e-17	0.505911	0.221	0.018	2.59218e-12	13
SLC7A2	6.11828e-17	0.587851	0.358	0.101	3.3475e-12	13
VGLL3	6.8036e-17	0.532618	0.253	0.027	3.72245e-12	13
RPL13AP7	8.54583e-17	0.595424	0.937	0.744	4.67568e-12	13
AQP1	9.26168e-17	0.534046	0.853	0.507	5.06734e-12	13
RPS9	1.1129e-16	0.608021	0.895	0.682	6.08901e-12	13
MT1M	1.2103e-16	0.550796	0.484	0.124	6.62193e-12	13
RPL23AP43	1.81794e-16	0.531862	0.758	0.5	9.94647e-12	13
AP000936.1	2.21949e-16	0.587505	0.947	0.802	1.21435e-11	13
RPS21	2.24662e-16	0.731653	0.884	0.726	1.22919e-11	13
PMAIP1	2.90234e-16	0.660548	0.337	0.06	1.58796e-11	13
PDGFC	3.15625e-16	0.653275	0.316	0.092	1.72688e-11	13
EIF5P1	4.78298e-16	0.60354	0.6	0.326	2.61691e-11	13
TOB1	5.7201e-16	0.739103	0.695	0.386	3.12964e-11	13
RPL21	7.36381e-16	0.563619	0.832	0.712	4.02896e-11	13
RPL10P3	8.78257e-16	0.519133	0.895	0.678	4.80521e-11	13
TOR1AIP2	8.95451e-16	0.655695	0.558	0.215	4.89928e-11	13
AC007969.5	9.4387e-16	0.573421	0.916	0.741	5.1642e-11	13
RP11-120B7.1	1.13643e-15	0.523299	0.863	0.66	6.21775e-11	13
ZFP36L1	1.45744e-15	0.809066	0.8	0.468	7.97408e-11	13
RPS3	2.0293e-15	0.668137	0.905	0.785	1.11029e-10	13
RPL6	2.80605e-15	0.568387	0.884	0.687	1.53527e-10	13
RPS15	2.86792e-15	0.579208	0.926	0.776	1.56912e-10	13
PAPSS2	5.67961e-15	0.806883	0.347	0.067	3.10748e-10	13
RARRES3	5.84035e-15	0.537021	0.295	0.048	3.19543e-10	13
RPL23A	5.87863e-15	0.534579	0.916	0.763	3.21638e-10	13
CRIM1	6.31811e-15	0.751273	0.632	0.275	3.45683e-10	13
GNB2L1	6.44299e-15	0.556164	0.979	0.765	3.52515e-10	13
RPS12	8.82888e-15	0.645409	0.968	0.863	4.83054e-10	13
RPS3A	9.80021e-15	0.562567	0.905	0.753	5.36199e-10	13
DHCR7	9.99629e-15	0.5396	0.305	0.087	5.46927e-10	13
RPLP1	1.0031e-14	0.603442	0.958	0.946	5.48825e-10	13
ERRFI1	1.02243e-14	0.771641	0.442	0.217	5.59403e-10	13
ZFAND2A	1.0703e-14	1.02925	0.484	0.156	5.85592e-10	13
CYB5A	1.30064e-14	0.696659	0.653	0.353	7.11619e-10	13
RPL13AP20	1.31251e-14	0.520489	0.958	0.714	7.18116e-10	13
WBP5	1.3342e-14	0.753417	0.642	0.324	7.29983e-10	13
CALM2	1.53362e-14	0.585306	0.979	0.893	8.39088e-10	13
RPL6P27	1.67956e-14	0.601229	0.916	0.751	9.18937e-10	13
SERP1	1.84032e-14	0.551482	0.642	0.292	1.00689e-09	13
H6PD	1.84071e-14	0.619801	0.368	0.123	1.00711e-09	13
RPL13A	1.86067e-14	0.588738	0.979	0.86	1.01803e-09	13
SPRY1	2.92608e-14	0.706494	0.589	0.219	1.60095e-09	13
SOX4	3.08213e-14	0.752091	0.789	0.544	1.68633e-09	13
RBM39	3.12607e-14	0.678929	0.853	0.642	1.71037e-09	13
RPL13	3.42105e-14	0.561349	0.937	0.846	1.87176e-09	13
MAP3K8	4.63015e-14	0.534873	0.411	0.109	2.53329e-09	13
COX6A1	5.25167e-14	0.713313	0.758	0.533	2.87334e-09	13
RP11-92K2.2	5.88583e-14	0.509853	0.821	0.526	3.22031e-09	13
RPLP0	5.94141e-14	0.604812	0.874	0.649	3.25072e-09	13
TPT1	6.42193e-14	0.602178	0.989	0.966	3.51363e-09	13
CXCL2	6.85762e-14	1.10473	0.558	0.254	3.75201e-09	13
RPL13P12	7.20362e-14	0.585043	0.884	0.811	3.94132e-09	13
TM7SF3	7.80972e-14	0.517654	0.326	0.072	4.27293e-09	13
XBP1	8.30707e-14	0.697864	0.516	0.262	4.54505e-09	13
MAFF	1.03818e-13	0.571989	0.4	0.14	5.68019e-09	13
RPS17	1.45406e-13	0.607453	0.947	0.749	7.9556e-09	13
MT2A	2.90832e-13	0.641986	0.726	0.441	1.59123e-08	13
RPL18A	6.2137e-13	0.536632	0.958	0.869	3.3997e-08	13
CTB-63M22.1	6.50146e-13	0.577718	0.884	0.649	3.55714e-08	13
CCNL1	1.11358e-12	0.895907	0.642	0.335	6.09275e-08	13
SEC61B	1.47602e-12	0.624238	0.579	0.284	8.07574e-08	13
RPL36	1.65992e-12	0.536081	0.937	0.769	9.08193e-08	13
ID3	1.86101e-12	0.58053	0.779	0.436	1.01822e-07	13
HSPH1	2.21688e-12	0.82372	0.684	0.488	1.21292e-07	13
RPS4X	2.21938e-12	0.614347	0.874	0.755	1.21429e-07	13
RPL18	2.42406e-12	0.658813	0.884	0.667	1.32628e-07	13
CTGF	2.75635e-12	0.509099	0.611	0.272	1.50808e-07	13
SLC16A1	2.85904e-12	0.718745	0.568	0.373	1.56427e-07	13
RP11-51O6.1	3.46365e-12	0.547952	0.842	0.653	1.89507e-07	13
SCARA3	4.36657e-12	0.661196	0.274	0.054	2.38908e-07	13
RPS27A	5.35758e-12	0.589478	0.916	0.778	2.93129e-07	13
RPL32	6.93336e-12	0.522687	0.947	0.828	3.79345e-07	13
RPL21P75	1.03177e-11	0.525879	0.821	0.713	5.64511e-07	13
SELK	1.24764e-11	0.802737	0.821	0.73	6.82623e-07	13
HERPUD1	1.4248e-11	0.698408	0.8	0.536	7.79549e-07	13
RPL36AL	1.76382e-11	0.604413	0.947	0.772	9.65036e-07	13
PPP1R15A	1.88556e-11	0.680538	0.726	0.582	1.03165e-06	13
RPL4	1.99872e-11	0.503399	0.947	0.756	1.09356e-06	13
ADGRD1	3.45375e-11	0.59574	0.463	0.227	1.88965e-06	13
MUM1	4.33801e-11	0.529406	0.505	0.21	2.37346e-06	13
RBP1	4.63667e-11	0.510862	0.389	0.129	2.53686e-06	13
EFNA5	5.86876e-11	0.685571	0.211	0.128	3.21098e-06	13
RNH1	7.61864e-11	0.594968	0.663	0.382	4.16838e-06	13
RPS5	7.73965e-11	0.627611	0.8	0.616	4.23459e-06	13
HSPA5	9.04314e-11	0.852781	0.895	0.755	4.94777e-06	13
SLC25A6	1.01518e-10	0.543966	0.726	0.452	5.55434e-06	13
SRSF5	2.18907e-10	0.563812	0.832	0.624	1.19771e-05	13
LAMA4	2.85759e-10	0.532534	0.611	0.303	1.56347e-05	13
RPS8	3.25037e-10	0.546853	0.916	0.862	1.77838e-05	13
DSC2	3.28813e-10	0.537097	0.316	0.145	1.79903e-05	13
RPL28	3.51077e-10	0.537251	0.768	0.569	1.92085e-05	13
COLEC12	4.6851e-10	0.5024	0.263	0.056	2.56336e-05	13
NFE2L2	5.01548e-10	0.606542	0.6	0.356	2.74412e-05	13
HSPA6	5.21362e-10	0.798579	0.337	0.1	2.85253e-05	13
PLIN2	5.63932e-10	0.614665	0.442	0.248	3.08544e-05	13
MIR22HG	9.46211e-10	0.563933	0.4	0.183	5.17701e-05	13
ADI1	1.05481e-09	0.507946	0.768	0.588	5.77118e-05	13
EIF5	1.15658e-09	0.627242	0.811	0.691	6.32797e-05	13
MBP	1.23919e-09	0.71533	0.326	0.191	6.77998e-05	13
NUCB2	1.34062e-09	0.594296	0.726	0.488	7.33494e-05	13
RPL12	1.53395e-09	0.597316	0.874	0.742	8.39271e-05	13
CUTA	1.54093e-09	0.592963	0.674	0.444	8.4309e-05	13
PFDN5	1.79842e-09	0.552349	0.937	0.842	9.83967e-05	13
NPC2	1.89299e-09	0.510337	0.6	0.33	0.000103571	13
RSRC2	1.98565e-09	0.69586	0.547	0.431	0.000108641	13
FRMD4B	2.05791e-09	0.509507	0.421	0.173	0.000112594	13
CLIP4	2.06165e-09	0.71243	0.379	0.242	0.000112799	13
TNFAIP3	2.3164e-09	0.597414	0.274	0.071	0.000126737	13
SEC11C	3.40411e-09	0.530462	0.537	0.263	0.000186249	13
FOSB	4.15489e-09	0.591868	0.811	0.636	0.000227326	13
FGFR1OP2	6.39412e-09	0.568539	0.484	0.234	0.000349842	13
DDIT3	8.59892e-09	0.648009	0.642	0.481	0.000470472	13
MPP7	2.20942e-08	0.515542	0.137	0.067	0.00120884	13
CASC4	3.69347e-08	0.525435	0.411	0.173	0.00202081	13
CITED2	5.97651e-08	0.555971	0.505	0.355	0.00326993	13
DYNLL1	6.00918e-08	0.552062	0.674	0.524	0.0032878	13
RPS4Y1	7.64902e-08	0.569544	0.568	0.359	0.00418501	13
TMCO1	1.62854e-07	0.556727	0.484	0.274	0.00891024	13
TRA2B	3.04424e-07	0.591086	0.579	0.395	0.0166559	13
SKIL	3.36637e-07	0.528053	0.358	0.14	0.0184184	13
SLC20A1	5.11134e-07	0.533468	0.4	0.218	0.0279657	13
SLC38A2	8.14616e-07	0.594138	0.695	0.517	0.0445701	13
TTN	0	1.11219	1	0.97	0	2
RYR2	0	0.940863	0.998	0.711	0	2
RP11-750B16.1	0	0.907448	0.997	0.957	0	2
NEBL	0	0.855633	0.998	0.763	0	2
TECRL	0	0.823289	0.997	0.663	0	2
DSP	1.27631583037653e-317	0.805307	0.972	0.566	6.98310680273908e-313	2
NEXN	1.02212729575144e-312	0.795686	0.998	0.735	5.59236507324487e-308	2
ZNF106	3.25456e-289	0.755188	0.994	0.741	1.78067e-284	2
ATP2A2	3.99225e-284	0.799464	0.995	0.828	2.18428e-279	2
TRDN	9.98334e-280	0.709109	0.985	0.607	5.46218e-275	2
CMYA5	2.07461e-278	0.772331	0.998	0.783	1.13508e-273	2
MYOM2	6.42178e-266	0.700456	0.965	0.591	3.51355e-261	2
LDB3	7.99487e-256	0.681095	0.994	0.778	4.37423e-251	2
DMD	1.71288e-241	0.651617	0.929	0.514	9.37167e-237	2
ANKRD1	6.24337e-236	0.728235	1	0.961	3.41593e-231	2
XIRP2	1.63316e-230	0.825669	0.946	0.571	8.93548e-226	2
UQCRBP1	7.61019e-229	0.562633	0.956	0.614	4.16377e-224	2
CKMT2	9.94643e-229	0.58954	0.96	0.598	5.44199e-224	2
RP5-857K21.6	2.2361e-226	0.600388	1	1	1.22344e-221	2
FAM129A	1.50687e-225	0.64341	0.953	0.597	8.24456e-221	2
FILIP1	3.03575e-222	0.599797	0.946	0.576	1.66095e-217	2
LMO7	9.41336e-217	0.55763	0.906	0.494	5.15033e-212	2
MYOM1	1.78386e-216	0.578803	0.99	0.715	9.76004e-212	2
ACTN2	3.37324e-211	0.535131	0.994	0.751	1.8456e-206	2
PRKAA2	1.1505e-208	0.593692	0.872	0.453	6.29473e-204	2
MAP4	1.33319e-208	0.602485	0.971	0.686	7.2943e-204	2
PDLIM5	1.62673e-206	0.548508	0.991	0.768	8.90033e-202	2
CDH2	1.91302e-206	0.583782	0.887	0.48	1.04667e-201	2
HRC	3.94158e-205	0.51897	0.982	0.688	2.15656e-200	2
GOLGA4	2.74485e-204	0.552244	0.963	0.637	1.50179e-199	2
MB	8.20793e-203	0.570115	1	0.93	4.4908e-198	2
SLC8A1	5.97978e-202	0.501207	0.959	0.594	3.27172e-197	2
MYBPC3	3.04603e-201	0.568554	0.994	0.826	1.66658e-196	2
PPP1R12B	2.99887e-200	0.525975	0.978	0.688	1.64077e-195	2
NDUFS1	5.41844e-200	0.519206	0.946	0.588	2.96459e-195	2
NRAP	8.71981e-200	0.519836	0.898	0.477	4.77087e-195	2
SYNPO2L	2.38486e-198	0.574035	0.933	0.564	1.30483e-193	2
FAM134B	8.94386e-196	0.536671	0.766	0.337	4.89346e-191	2
LMOD3	4.46616e-195	0.504016	0.825	0.395	2.44357e-190	2
CASQ2	2.57658e-194	0.52391	0.959	0.628	1.40973e-189	2
MYH7	2.1715e-193	0.768493	0.999	0.886	1.18809e-188	2
UQCRB	1.48e-189	0.559833	0.999	0.929	8.09751e-185	2
SVIL	1.66122e-188	0.522435	0.93	0.577	9.08902e-184	2
PLN	1.47915e-184	0.516772	0.993	0.785	8.09285e-180	2
PKP2	1.56022e-182	0.518461	0.861	0.462	8.53643e-178	2
ACTC1	1.5674e-181	0.55113	1	0.967	8.57573e-177	2
FBXO40	3.72897e-178	0.516235	0.875	0.491	2.04023e-173	2
FBXO32	8.34395e-178	0.500987	0.825	0.415	4.56522e-173	2
CLGN	2.97347e-177	0.535484	0.842	0.442	1.62687e-172	2
AC114498.1	2.28043e-175	0.600557	0.957	0.743	1.24769e-170	2
LMOD2	1.10639e-174	0.528579	0.969	0.696	6.05341e-170	2
PAM	6.78884e-170	0.603446	0.966	0.731	3.71438e-165	2
NDUFA4	1.16503e-168	0.534761	1	0.938	6.37421e-164	2
SFRP1	2.64499e-159	0.580621	0.777	0.392	1.44715e-154	2
MYH6	8.49008e-153	0.861568	0.994	0.902	4.64518e-148	2
RP11-777B9.5	1.91218e-118	0.538996	1	0.997	1.04621e-113	2
DKK3	2.48092e-110	0.5072	0.92	0.701	1.35739e-105	2
MYL7	5.06135e-86	0.654844	0.982	0.941	2.76922e-81	2
H19	0	1.82588	0.805	0.438	0	3
RGCC	0	1.79223	0.721	0.281	0	3
IFI27	0	1.68792	0.892	0.443	0	3
B2M	0	1.40311	0.997	0.973	0	3
HLA-B	0	1.37237	0.982	0.712	0	3
HLA-E	0	1.33492	0.937	0.617	0	3
VWF	4.94065645841247e-324	1.57864	0.877	0.508	2.70318136809121e-319	3
TMSB10	1.05015062795411e-313	1.3076	0.942	0.743	5.74568913072535e-309	3
GNG11	1.05493773315758e-313	1.52336	0.848	0.532	5.77188081942505e-309	3
RNASE1	2.33431649751764e-313	1.40284	0.831	0.471	1.27717458528683e-308	3
FABP5P7	1.03425e-305	1.4043	0.685	0.156	5.6587e-301	3
FABP5P2	8.63317e-304	1.19137	0.666	0.147	4.72346e-299	3
CAV1	3.93087e-299	1.42029	0.862	0.735	2.1507e-294	3
MGLL	4.4242e-296	1.50258	0.791	0.407	2.42061e-291	3
AQP1	2.48091e-292	1.5628	0.82	0.479	1.35738e-287	3
FABP5	1.52774e-291	1.08459	0.648	0.139	8.35875e-287	3
FABP5P3	5.82406e-283	1.02895	0.652	0.146	3.18652e-278	3
FABP5P1	6.15365e-283	1.01396	0.625	0.123	3.36684e-278	3
SLC9A3R2	2.29555e-282	1.12437	0.79	0.338	1.25597e-277	3
F8	2.36975e-276	1.54613	0.663	0.183	1.29656e-271	3
FLT1	3.73921e-276	1.51448	0.696	0.246	2.04584e-271	3
IFITM3	4.02472e-271	1.19184	0.966	0.7	2.20205e-266	3
HLA-C	3.53185e-268	1.09988	0.904	0.531	1.93238e-263	3
BTNL9	1.26346e-266	1.46865	0.7	0.351	6.91277e-262	3
CD36	2.63743e-266	1.29546	0.892	0.807	1.44302e-261	3
CTD-2262B20.1	3.49486e-258	0.897688	0.604	0.139	1.91214e-253	3
ADGRF5	3.8348e-254	1.54812	0.672	0.231	2.09813e-249	3
ITM2A	2.21209e-239	1.44339	0.699	0.304	1.2103e-234	3
SPARCL1	3.05608e-233	0.930724	0.98	0.768	1.67207e-228	3
CD74	4.45813e-231	1.03601	0.888	0.518	2.43917e-226	3
FABP4	6.80236e-230	1.66343	0.711	0.321	3.72177e-225	3
SDPR	6.16626e-227	1.30542	0.737	0.527	3.37375e-222	3
GIMAP7	1.96131e-222	1.4972	0.631	0.192	1.07309e-217	3
EPAS1	4.3692e-222	1.26663	0.807	0.53	2.39052e-217	3
TMSB4X	1.40859e-220	1.01079	0.945	0.623	7.70684e-216	3
A2M	3.06727e-220	1.24006	0.806	0.509	1.6782e-215	3
BST2	3.54704e-212	1.14192	0.607	0.163	1.94069e-207	3
ITGA6	1.08217e-203	1.45361	0.581	0.258	5.9209e-199	3
HLA-A	7.03783e-203	1.13552	0.85	0.65	3.85061e-198	3
ENG	1.51566e-202	1.24703	0.71	0.343	8.29264e-198	3
IFITM2	6.25611e-190	1.00542	0.875	0.489	3.4229e-185	3
SYNE2	3.55794e-185	1.10377	0.806	0.669	1.94665e-180	3
SEC14L1	7.84727e-185	1.31504	0.554	0.206	4.29348e-180	3
LGALS3	2.22892e-184	1.07279	0.74	0.628	1.21951e-179	3
SYNE1	1.0184e-182	1.25965	0.715	0.526	5.572e-178	3
TM4SF1	4.27929e-182	1.14826	0.702	0.317	2.34133e-177	3
RP4-725G10.3	3.30658e-180	0.576182	0.707	0.253	1.80913e-175	3
PECAM1	1.09399e-177	1.1878	0.687	0.307	5.98556e-173	3
TMSB4XP4	1.47605e-177	0.751238	0.844	0.403	8.07592e-173	3
CD59	2.32415e-173	1.10379	0.758	0.729	1.27161e-168	3
WARS	8.51347e-173	1.22236	0.473	0.163	4.65797e-168	3
IFITM1	5.81862e-171	0.829612	0.67	0.233	3.18354e-166	3
BCAS4	1.07003e-167	0.734537	0.793	0.366	5.85447e-163	3
STOM	7.83083e-167	1.17728	0.656	0.353	4.28448e-162	3
SPTBN1	2.08558e-165	1.07327	0.843	0.743	1.14108e-160	3
ARHGAP29	5.05219e-165	1.19293	0.638	0.288	2.7642e-160	3
TXNIP	2.70439e-164	0.964447	0.909	0.828	1.47965e-159	3
TNNT3	2.14794e-163	1.4514	0.474	0.187	1.1752e-158	3
ANXA3	3.05651e-162	1.28398	0.479	0.157	1.67231e-157	3
FMO2	3.95712e-160	1.27531	0.541	0.18	2.16506e-155	3
EGFL7	1.28706e-157	0.999616	0.615	0.259	7.04187e-153	3
EMCN	9.68606e-157	1.27162	0.527	0.195	5.29953e-152	3
FAM107A	1.45322e-156	1.1875	0.517	0.209	7.95098e-152	3
UACA	1.29222e-155	1.01841	0.742	0.604	7.0701e-151	3
TMEM88	2.95316e-153	0.678247	0.479	0.126	1.61576e-148	3
ID1	3.91543e-150	1.24652	0.59	0.28	2.14225e-145	3
CLDN5	5.88413e-149	1.17533	0.491	0.19	3.21939e-144	3
IGF2	4.00389e-147	1.11663	0.448	0.114	2.19065e-142	3
TACC1	6.99867e-146	1.05484	0.712	0.393	3.82918e-141	3
PODXL	3.26841e-144	1.19749	0.525	0.236	1.78825e-139	3
CDH5	9.19476e-141	1.29575	0.473	0.206	5.03073e-136	3
MCF2L	1.21969e-140	1.07667	0.621	0.361	6.67331e-136	3
ITGA1	1.55761e-140	1.10401	0.532	0.184	8.52213e-136	3
CA4	6.56953e-139	1.22594	0.369	0.113	3.59438e-134	3
SHANK3	3.75949e-138	1.19089	0.513	0.252	2.05693e-133	3
HLA-DRB1	7.45319e-138	0.977714	0.676	0.341	4.07787e-133	3
SLC14A1	5.71111e-134	1.12513	0.332	0.076	3.12472e-129	3
S100A10	1.60046e-132	1.03789	0.636	0.494	8.75659e-128	3
CLEC14A	5.02467e-131	0.984067	0.475	0.15	2.74915e-126	3
PTPRB	5.13271e-128	1.13302	0.496	0.191	2.80826e-123	3
TCF4	4.08255e-125	1.07195	0.664	0.373	2.23369e-120	3
LPAR6	9.78972e-125	1.09234	0.434	0.132	5.35625e-120	3
KDR	2.28286e-122	1.25711	0.382	0.128	1.24902e-117	3
S1PR1	5.98456e-122	1.06577	0.42	0.188	3.27433e-117	3
bP-2189O9.2	4.40594e-118	0.923992	0.392	0.1	2.41062e-113	3
CD93	1.33496e-117	1.06104	0.445	0.161	7.30399e-113	3
CALM1	3.30894e-117	0.76975	0.924	0.912	1.81042e-112	3
NEDD9	5.73847e-117	1.02185	0.476	0.189	3.13969e-112	3
TNFSF10	6.48092e-117	1.03943	0.419	0.13	3.54591e-112	3
KLF2	1.11662e-116	0.985769	0.634	0.42	6.10934e-112	3
PHACTR2	2.04507e-115	1.0422	0.562	0.334	1.11892e-110	3
ADGRL4	7.29443e-115	1.05712	0.4	0.119	3.991e-110	3
AHNAK	6.92844e-113	0.835485	0.79	0.709	3.79076e-108	3
MLLT4	4.08774e-112	1.06555	0.457	0.278	2.23653e-107	3
ID3	7.50274e-112	0.872752	0.699	0.413	4.10498e-107	3
RBP7	2.07761e-109	1.17155	0.359	0.157	1.13672e-104	3
RHOC	9.08633e-109	0.860665	0.61	0.516	4.97141e-104	3
HLA-DRB5	4.95119e-108	0.968497	0.518	0.206	2.70894e-103	3
NRP1	5.34645e-108	0.951068	0.588	0.415	2.9252e-103	3
TIMP4	2.67687e-105	1.04037	0.317	0.1	1.4646e-100	3
VAMP5	2.36857e-104	0.9583	0.559	0.411	1.29591e-99	3
ESAM	1.50662e-103	0.888776	0.457	0.175	8.24317e-99	3
CD34	1.07077e-102	0.971134	0.514	0.24	5.85849e-98	3
GIMAP4	1.83421e-102	1.04495	0.406	0.132	1.00355e-97	3
MYCT1	4.63777e-102	0.853785	0.339	0.083	2.53747e-97	3
ANXA2	8.72177e-102	0.934635	0.608	0.33	4.77194e-97	3
C8orf4	7.32059e-100	1.04143	0.346	0.112	4.00531e-95	3
SGK1	5.38728e-99	1.13173	0.427	0.24	2.94754e-94	3
NOSTRIN	1.2801e-98	0.977488	0.374	0.108	7.0038e-94	3
SOX18	3.335e-96	0.991879	0.32	0.12	1.82468e-91	3
PTRF	1.21443e-95	0.783553	0.719	0.665	6.64453e-91	3
CYYR1	6.98015e-95	0.770772	0.387	0.122	3.81905e-90	3
CDKN1C	1.94449e-93	0.9669	0.425	0.262	1.06389e-88	3
FCN3	2.54437e-93	1.12819	0.194	0.041	1.3921e-88	3
H3F3B	1.00904e-92	0.602075	0.918	0.884	5.52075e-88	3
RAMP3	3.62404e-92	0.903863	0.382	0.135	1.98282e-87	3
EPB41L2	6.08753e-92	0.875108	0.512	0.226	3.33067e-87	3
CTSH	3.48642e-91	0.929312	0.379	0.197	1.90752e-86	3
NOTCH4	4.93773e-91	0.864172	0.357	0.131	2.70158e-86	3
PALMD	1.08654e-90	0.839105	0.478	0.452	5.94477e-86	3
HLA-DRB6	1.45161e-88	0.503118	0.38	0.113	7.94221e-84	3
NKTR	7.88032e-88	0.982384	0.53	0.379	4.31156e-83	3
RAC1	1.09316e-87	0.744754	0.665	0.619	5.98099e-83	3
TMEM204	1.46573e-87	0.859188	0.365	0.135	8.01943e-83	3
IGFBP4	2.08646e-87	0.803034	0.485	0.229	1.14156e-82	3
PSMB9	5.25159e-87	0.979914	0.365	0.133	2.8733e-82	3
APP	2.0904e-86	0.70226	0.628	0.575	1.14372e-81	3
CXCL12	3.07046e-86	1.05183	0.494	0.239	1.67994e-81	3
PTMA	5.02607e-85	0.591067	0.852	0.812	2.74991e-80	3
IFNGR1	9.6289e-85	0.835755	0.448	0.311	5.26826e-80	3
PPFIBP1	2.79399e-84	0.761651	0.497	0.491	1.52867e-79	3
CD300LG	6.05578e-84	0.875087	0.236	0.06	3.3133e-79	3
LAP3	1.11963e-82	0.856321	0.44	0.288	6.12585e-78	3
TINAGL1	2.79595e-82	0.885188	0.505	0.346	1.52975e-77	3
CAV2	8.69234e-81	0.772831	0.636	0.604	4.75584e-76	3
CXorf36	1.85775e-80	0.798684	0.301	0.094	1.01643e-75	3
LDB2	1.27049e-79	0.782579	0.378	0.142	6.95125e-75	3
TIMP3	3.15973e-78	0.721556	0.794	0.748	1.72878e-73	3
LCN6	2.71943e-77	0.662304	0.207	0.054	1.48788e-72	3
HERC2P9	3.24462e-77	0.749436	0.385	0.262	1.77523e-72	3
PSMB8	2.0432e-76	0.841203	0.334	0.13	1.1179e-71	3
TAGLN2	6.15177e-76	0.606414	0.509	0.251	3.36582e-71	3
ETS2	9.86865e-75	0.897584	0.425	0.258	5.39944e-70	3
MMRN2	2.43609e-74	0.774293	0.393	0.179	1.33286e-69	3
ANKRD20A17P	3.13709e-74	0.533936	0.241	0.051	1.7164e-69	3
HLA-F	7.89419e-74	0.866586	0.387	0.171	4.31915e-69	3
CYP4B1	1.59371e-73	0.87719	0.273	0.097	8.71965e-69	3
PIK3R3	4.39844e-73	0.84073	0.314	0.161	2.40652e-68	3
TEK	5.87992e-72	0.851106	0.314	0.126	3.21708e-67	3
CDC37	1.05577e-71	0.619584	0.451	0.417	5.77646e-67	3
ETS1	3.7573e-71	0.821843	0.397	0.166	2.05573e-66	3
MECOM	5.29767e-71	0.809625	0.346	0.124	2.89851e-66	3
S100A11	9.90093e-71	0.729955	0.585	0.328	5.4171e-66	3
PARP14	1.30148e-70	0.859992	0.338	0.134	7.1208e-66	3
CARD8	2.48995e-70	0.90061	0.312	0.127	1.36232e-65	3
RAC1P2	7.63149e-70	0.536432	0.394	0.291	4.17541e-65	3
PLSCR1	9.2999e-70	0.834486	0.338	0.128	5.08825e-65	3
TSPAN14	6.07835e-69	0.736796	0.339	0.141	3.32565e-64	3
SH2D3C	1.44742e-68	0.81426	0.284	0.105	7.91928e-64	3
GBP4	2.06432e-68	0.844326	0.261	0.072	1.12945e-63	3
KIAA1462	4.06125e-66	0.805716	0.31	0.152	2.22203e-61	3
IFI6	5.81604e-66	0.705064	0.363	0.16	3.18213e-61	3
HLA-DRA	2.87172e-65	0.73245	0.482	0.277	1.5712e-60	3
CD82	1.29906e-64	0.611986	0.254	0.095	7.10752e-60	3
ELK3	3.94417e-64	0.743786	0.327	0.12	2.15797e-59	3
SLFN5	1.08377e-63	0.804668	0.308	0.113	5.92963e-59	3
PIK3C2A	1.71641e-63	0.849724	0.41	0.248	9.39099e-59	3
DOCK9	4.15595e-63	0.926179	0.319	0.14	2.27384e-58	3
ABLIM3	4.27234e-63	0.640451	0.367	0.31	2.33753e-58	3
TCF15	1.18822e-62	0.781348	0.27	0.124	6.5011e-58	3
KLF4	1.20689e-62	0.845236	0.491	0.422	6.60325e-58	3
SRGN	2.55094e-62	0.7658	0.414	0.198	1.3957e-57	3
SON	9.77852e-62	0.57852	0.785	0.778	5.35012e-57	3
IFI16	1.33117e-61	0.819971	0.373	0.17	7.28321e-57	3
SPRY1	2.04552e-61	0.823473	0.412	0.204	1.11917e-56	3
ADAM15	7.44847e-61	0.522134	0.334	0.157	4.07528e-56	3
GIMAP8	1.00793e-60	0.807035	0.272	0.1	5.51469e-56	3
PCAT19	1.03972e-60	0.80177	0.319	0.141	5.68861e-56	3
INMT	2.92024e-60	0.820312	0.322	0.158	1.59775e-55	3
ARL6IP1	2.9894e-60	0.662588	0.43	0.266	1.63559e-55	3
PSME2	3.27812e-60	0.533732	0.344	0.36	1.79356e-55	3
FLI1	5.7044e-60	0.606227	0.296	0.1	3.12105e-55	3
GNAI2	5.89579e-60	0.638075	0.385	0.259	3.22576e-55	3
GATA2	6.6721e-60	0.783004	0.244	0.093	3.65051e-55	3
TSPAN7	1.25541e-59	0.744692	0.334	0.217	6.8687e-55	3
ROBO4	1.74193e-59	0.6366	0.19	0.042	9.5306e-55	3
SRP14	3.47661e-59	0.553464	0.794	0.856	1.90216e-54	3
GPIHBP1	7.42407e-59	0.617819	0.192	0.059	4.06193e-54	3
FRYL	1.96605e-58	0.816213	0.292	0.21	1.07569e-53	3
DPYSL2	3.70604e-58	0.731865	0.572	0.487	2.02769e-53	3
CD9	8.14275e-58	0.658779	0.5	0.282	4.45514e-53	3
TIE1	2.25165e-57	0.552499	0.244	0.079	1.23194e-52	3
GRB10	3.12556e-57	0.702602	0.23	0.138	1.71009e-52	3
MARCKS	5.84562e-57	0.796764	0.357	0.179	3.19831e-52	3
SLFN11	6.48544e-57	0.794738	0.252	0.088	3.54838e-52	3
ISG15	3.50327e-56	0.882953	0.376	0.217	1.91675e-51	3
ITM2B	8.44516e-56	0.556288	0.767	0.803	4.6206e-51	3
RAPGEF3	9.6839e-56	0.718924	0.312	0.153	5.29835e-51	3
NFKBIA	1.61034e-55	0.646743	0.661	0.547	8.81064e-51	3
HERC2P2	5.89314e-55	0.558533	0.323	0.218	3.22432e-50	3
DDX5	6.26803e-55	0.610709	0.799	0.77	3.42943e-50	3
ARGLU1	8.95252e-55	0.699209	0.61	0.524	4.89819e-50	3
HLA-DMA	1.16464e-54	0.771966	0.284	0.118	6.3721e-50	3
APOL3	1.24777e-54	0.785645	0.306	0.136	6.82691e-50	3
CX3CL1	1.2755e-54	0.711536	0.234	0.106	6.97867e-50	3
LRRC32	1.87222e-54	0.77429	0.26	0.102	1.02435e-49	3
C1orf54	3.63346e-54	0.990252	0.294	0.128	1.98798e-49	3
NFIB	1.01809e-53	0.620789	0.526	0.573	5.57025e-49	3
NPDC1	4.40362e-53	0.673777	0.378	0.219	2.40935e-48	3
EMP1	7.1487e-53	0.69673	0.418	0.215	3.91127e-48	3
MAP3K6	1.8896e-52	0.633383	0.237	0.107	1.03386e-47	3
CAPN2	2.80331e-52	0.707879	0.364	0.256	1.53378e-47	3
ARHGEF15	4.05648e-52	0.762784	0.229	0.097	2.21942e-47	3
SOX7	1.49906e-51	0.781698	0.208	0.067	8.20181e-47	3
HIF3A	3.22419e-51	0.678414	0.349	0.278	1.76405e-46	3
ADGRG1	4.88914e-51	0.67201	0.217	0.078	2.675e-46	3
CFLAR	7.77374e-51	0.600856	0.591	0.59	4.25325e-46	3
RNF144B	8.06194e-51	0.720809	0.222	0.106	4.41093e-46	3
SHROOM4	2.0788e-50	0.590033	0.204	0.064	1.13737e-45	3
CD320	2.42179e-50	0.548114	0.307	0.226	1.32503e-45	3
SEC62	3.65451e-50	0.648642	0.753	0.767	1.99949e-45	3
FOXN3	5.51408e-50	0.523482	0.344	0.357	3.01692e-45	3
RSAD2	2.15749e-49	0.582493	0.146	0.042	1.18043e-44	3
ADCY4	2.68466e-49	0.691792	0.312	0.151	1.46886e-44	3
HYAL2	2.90892e-49	0.5809	0.293	0.133	1.59156e-44	3
LIFR	4.55183e-49	0.735839	0.331	0.235	2.49044e-44	3
RHOA	4.75354e-49	0.607204	0.512	0.535	2.60081e-44	3
HECW2	4.84977e-49	0.692925	0.2	0.116	2.65345e-44	3
SULF2	9.26974e-49	0.63087	0.29	0.122	5.07175e-44	3
APOLD1	1.54408e-48	0.779125	0.319	0.167	8.44815e-44	3
PRKCH	1.85885e-48	0.674601	0.227	0.095	1.01703e-43	3
MTUS1	7.29453e-48	0.507222	0.399	0.442	3.99105e-43	3
HSPA12B	1.94528e-47	0.69297	0.193	0.073	1.06432e-42	3
EFNA1	3.25022e-47	0.718537	0.3	0.222	1.77829e-42	3
RABAC1	4.3631e-47	0.607228	0.439	0.409	2.38718e-42	3
SOCS3	5.10286e-47	0.629474	0.351	0.231	2.79193e-42	3
IGFBP3	6.53061e-47	0.827383	0.277	0.151	3.57309e-42	3
GIMAP1	7.25712e-47	0.533291	0.203	0.064	3.97059e-42	3
ANXA1	1.2518e-46	0.638845	0.482	0.283	6.84898e-42	3
HES1	5.45739e-46	0.536582	0.609	0.507	2.9859e-41	3
NCOA3	1.28531e-45	0.650868	0.31	0.189	7.0323e-41	3
GIMAP6	2.05118e-45	0.649673	0.233	0.083	1.12226e-40	3
LRRC8A	3.56382e-45	0.516781	0.266	0.221	1.94987e-40	3
CCDC68	4.18672e-45	0.675185	0.203	0.076	2.29068e-40	3
TJP1	4.70582e-45	0.702273	0.446	0.402	2.5747e-40	3
NEAT1	9.83514e-45	0.55262	0.838	0.833	5.3811e-40	3
TMOD3	1.46139e-44	0.688676	0.414	0.269	7.99569e-40	3
RRAS	1.49693e-44	0.638116	0.348	0.326	8.19016e-40	3
CTTNBP2NL	1.7813e-44	0.751109	0.277	0.131	9.74603e-40	3
PARP9	2.16085e-44	0.738347	0.218	0.088	1.18227e-39	3
ATOH8	3.78321e-44	0.596747	0.236	0.139	2.06991e-39	3
TMTC1	3.92142e-44	0.682858	0.294	0.183	2.14553e-39	3
CD2AP	3.92899e-44	0.674737	0.262	0.138	2.14967e-39	3
MT2A	4.77081e-44	0.623423	0.466	0.441	2.61025e-39	3
TBX3	5.24248e-44	0.628719	0.199	0.111	2.86832e-39	3
PPIC	7.69296e-44	0.572555	0.307	0.257	4.20905e-39	3
RN7SK	1.27962e-43	0.621938	0.42	0.3	7.00117e-39	3
EDNRB	4.18353e-43	0.748685	0.261	0.129	2.28893e-38	3
MYO1C	4.21779e-43	0.549413	0.342	0.356	2.30768e-38	3
SLCO4A1	6.79652e-43	0.567921	0.19	0.073	3.71858e-38	3
AIF1L	1.07027e-42	0.625287	0.213	0.086	5.85574e-38	3
COL4A1	1.434e-42	0.640069	0.37	0.254	7.84582e-38	3
MX1	2.06738e-42	0.613426	0.216	0.094	1.13112e-37	3
TM4SF18	3.10291e-42	0.599707	0.16	0.044	1.6977e-37	3
LAMA5	3.83496e-42	0.516109	0.308	0.218	2.09822e-37	3
DAB2	4.03271e-42	0.540899	0.384	0.356	2.20642e-37	3
RN7SKP71	4.44875e-42	0.5274	0.348	0.226	2.43404e-37	3
NDRG1	5.5062e-42	0.579339	0.368	0.232	3.01261e-37	3
HLA-DPB1	7.95694e-42	0.513736	0.344	0.172	4.35348e-37	3
PLXNA2	1.2107e-41	0.660429	0.194	0.078	6.62412e-37	3
FKBP1A	1.21651e-41	0.541318	0.411	0.356	6.65589e-37	3
THBD	1.39489e-41	0.693991	0.292	0.155	7.63188e-37	3
KLF6	1.45557e-41	0.62057	0.513	0.406	7.96384e-37	3
UTRN	1.80006e-41	0.649528	0.455	0.351	9.84865e-37	3
SPARC	1.92465e-41	0.500534	0.593	0.41	1.05304e-36	3
HLA-DPA1	2.07177e-41	0.664305	0.329	0.176	1.13353e-36	3
BCAP29	2.64967e-41	0.522492	0.312	0.393	1.44971e-36	3
MEF2C	4.24437e-41	0.658997	0.416	0.376	2.32222e-36	3
IFI44L	4.68877e-41	0.548769	0.219	0.076	2.56536e-36	3
WSB1	6.90232e-41	0.682198	0.514	0.434	3.77647e-36	3
PTPRM	9.06538e-41	0.600546	0.259	0.176	4.95994e-36	3
ADIPOR2	9.77248e-41	0.507523	0.166	0.142	5.34681e-36	3
EMP2	1.26637e-40	0.607738	0.405	0.352	6.9287e-36	3
PPA1	1.3735e-40	0.505752	0.299	0.356	7.51486e-36	3
ESYT2	1.69919e-40	0.633615	0.261	0.216	9.29675e-36	3
PSME1	2.00543e-40	0.539231	0.325	0.311	1.09723e-35	3
SHE	2.75243e-40	0.589015	0.183	0.076	1.50594e-35	3
SLC2A3	4.93154e-40	0.64707	0.342	0.177	2.69819e-35	3
HEY1	4.94057e-40	0.669242	0.198	0.076	2.70313e-35	3
MFSD6	1.06583e-39	0.635735	0.197	0.124	5.83147e-35	3
OCIAD2	1.22405e-39	0.632478	0.236	0.186	6.69714e-35	3
ADD1	1.35197e-39	0.544111	0.44	0.425	7.39704e-35	3
DDX17	1.89841e-39	0.57423	0.526	0.554	1.03868e-34	3
USHBP1	1.9102e-39	0.534115	0.185	0.075	1.04513e-34	3
CAPZA2	3.20136e-39	0.527639	0.496	0.572	1.75156e-34	3
IFI44	4.11899e-39	0.698161	0.201	0.088	2.25362e-34	3
PLS3	5.12505e-39	0.676571	0.347	0.194	2.80407e-34	3
LEPROTL1	6.6695e-39	0.638487	0.254	0.212	3.64908e-34	3
RP11-286H15.1	9.98805e-39	0.64133	0.176	0.075	5.46476e-34	3
ZFP36L1	1.30571e-38	0.592747	0.541	0.464	7.1439e-34	3
IL27RA	1.65392e-38	0.5757	0.116	0.028	9.0491e-34	3
TMEM50A	2.34789e-38	0.512635	0.379	0.405	1.2846e-33	3
RAB11A	2.65128e-38	0.54547	0.358	0.351	1.45059e-33	3
JAG2	3.46151e-38	0.508515	0.197	0.096	1.89389e-33	3
GPRC5B	3.54388e-38	0.574757	0.198	0.101	1.93896e-33	3
ANXA5	4.28307e-38	0.605795	0.499	0.472	2.3434e-33	3
DUSP1	5.66653e-38	0.516532	0.677	0.672	3.10033e-33	3
APOL1	6.56209e-38	0.631298	0.219	0.09	3.59032e-33	3
NUMB	6.63311e-38	0.582374	0.228	0.168	3.62917e-33	3
SDCBP	1.06863e-37	0.592169	0.394	0.372	5.8468e-33	3
ITPKB	1.26382e-37	0.58152	0.224	0.105	6.91472e-33	3
BMPR2	2.5846e-37	0.647955	0.293	0.289	1.41411e-32	3
MYH9	6.30345e-37	0.530957	0.514	0.454	3.44881e-32	3
SP100	8.29121e-37	0.591985	0.403	0.393	4.53637e-32	3
ACVRL1	1.17093e-36	0.522106	0.184	0.073	6.40653e-32	3
CARD16	1.22046e-36	0.698413	0.278	0.137	6.6775e-32	3
FKBP9	1.95556e-36	0.555732	0.306	0.261	1.06994e-31	3
CXCL2	2.65762e-36	0.815492	0.357	0.247	1.45407e-31	3
RASIP1	2.95413e-36	0.574309	0.219	0.106	1.61629e-31	3
VTRNA1-3	4.98806e-36	0.906066	0.327	0.243	2.72912e-31	3
IRF1	9.3456e-36	0.526037	0.227	0.156	5.11326e-31	3
IQGAP1	9.99066e-36	0.592833	0.38	0.232	5.46619e-31	3
TSPAN13	1.82604e-35	0.699311	0.203	0.129	9.9908e-31	3
EIF2AK2	1.94884e-35	0.621034	0.217	0.169	1.06627e-30	3
UBE2L6	3.23126e-35	0.55226	0.222	0.106	1.76792e-30	3
RBMS2	3.40428e-35	0.670297	0.167	0.093	1.86258e-30	3
MYO6	4.24262e-35	0.601236	0.196	0.093	2.32127e-30	3
ZNF366	5.10038e-35	0.532827	0.117	0.027	2.79057e-30	3
ARHGAP31	5.91348e-35	0.558132	0.197	0.13	3.23544e-30	3
STAT1	6.51099e-35	0.562884	0.229	0.224	3.56236e-30	3
PLXDC2	7.7591e-35	0.583207	0.272	0.136	4.24524e-30	3
WASF2	1.37673e-34	0.549995	0.424	0.323	7.53251e-30	3
YES1	1.62673e-34	0.653802	0.195	0.121	8.90032e-30	3
FLNB	1.96142e-34	0.547998	0.228	0.126	1.07315e-29	3
ERG	1.96491e-34	0.53359	0.201	0.079	1.07506e-29	3
EFNB1	3.14747e-34	0.55965	0.139	0.069	1.72208e-29	3
PTBP1	3.50338e-34	0.571466	0.369	0.317	1.9168e-29	3
RAPGEF2	3.83754e-34	0.615226	0.244	0.204	2.09964e-29	3
KIAA1551	5.25621e-34	0.611822	0.257	0.153	2.87583e-29	3
GBP1	5.87824e-34	0.616368	0.179	0.067	3.21616e-29	3
CRIM1	6.61765e-34	0.620271	0.372	0.269	3.62072e-29	3
SWAP70	6.75096e-34	0.537153	0.242	0.144	3.69365e-29	3
TRIM56	7.65805e-34	0.602726	0.3	0.183	4.18995e-29	3
PTPN12	8.4046e-34	0.66488	0.334	0.231	4.59841e-29	3
KCTD12	1.11643e-33	0.667619	0.336	0.223	6.10834e-29	3
AQP3	1.59437e-33	0.550148	0.132	0.044	8.72329e-29	3
PML	2.72027e-33	0.531872	0.176	0.109	1.48834e-28	3
FNBP1L	3.21037e-33	0.597156	0.266	0.214	1.75649e-28	3
CPAMD8	4.63799e-33	0.503889	0.162	0.076	2.53758e-28	3
ATP2B4	5.78209e-33	0.545945	0.337	0.362	3.16356e-28	3
CD46	6.63105e-33	0.593097	0.329	0.308	3.62804e-28	3
CCND3	9.11066e-33	0.510622	0.272	0.206	4.98471e-28	3
KITLG	9.40377e-33	0.656535	0.138	0.054	5.14509e-28	3
LSM6	1.04762e-32	0.592753	0.179	0.148	5.73183e-28	3
JAM2	1.07697e-32	0.563521	0.288	0.218	5.8924e-28	3
BCL6B	1.08484e-32	0.564819	0.148	0.053	5.93547e-28	3
ECE1	1.87375e-32	0.512928	0.272	0.196	1.02519e-27	3
TPM3	2.2364e-32	0.522777	0.412	0.398	1.2236e-27	3
EFNB2	2.4552e-32	0.553451	0.225	0.099	1.34331e-27	3
HMCN1	9.88629e-32	0.54252	0.17	0.069	5.40909e-27	3
CA8	2.79289e-31	0.502008	0.117	0.055	1.52807e-26	3
ARRDC2	2.85262e-31	0.55009	0.2	0.119	1.56075e-26	3
GRASP	3.20325e-31	0.53007	0.222	0.117	1.75259e-26	3
CTNNB1	4.74067e-31	0.512757	0.455	0.436	2.59376e-26	3
SAMD9L	5.8794e-31	0.515632	0.145	0.049	3.21679e-26	3
MYO10	9.04061e-31	0.517477	0.156	0.062	4.94639e-26	3
COL4A2	3.35219e-30	0.608842	0.307	0.266	1.83409e-25	3
PEAK1	4.34256e-30	0.503577	0.277	0.266	2.37595e-25	3
CD58	4.92715e-30	0.56699	0.27	0.202	2.69579e-25	3
ITPR2	5.91923e-30	0.517405	0.267	0.191	3.23859e-25	3
TRIM25	1.46209e-29	0.525578	0.157	0.08	7.99953e-25	3
RASSF1	2.39513e-29	0.562093	0.226	0.139	1.31045e-24	3
HDAC7	6.45777e-29	0.550736	0.259	0.16	3.53324e-24	3
STC1	3.35786e-28	0.518655	0.169	0.063	1.83718e-23	3
CLIC5	4.12959e-28	0.519094	0.448	0.513	2.25942e-23	3
PXDN	4.78585e-28	0.534739	0.21	0.101	2.61848e-23	3
SLFN12	2.3548e-27	0.630156	0.107	0.034	1.28838e-22	3
STARD8	7.82945e-27	0.636626	0.148	0.092	4.28373e-22	3
SOS1	5.52689e-26	0.509514	0.185	0.161	3.02393e-21	3
MALT1	1.51629e-25	0.531412	0.154	0.1	8.29607e-21	3
NEURL1B	2.31506e-25	0.540528	0.227	0.13	1.26664e-20	3
IL6ST	3.01375e-25	0.569131	0.451	0.414	1.64891e-20	3
ZNF160	3.68499e-25	0.548619	0.213	0.142	2.01617e-20	3
CDC42BPA	4.98791e-25	0.519832	0.327	0.29	2.72904e-20	3
SASH1	6.98592e-25	0.572311	0.288	0.19	3.82221e-20	3
KLF9	1.18506e-24	0.532944	0.383	0.379	6.48384e-20	3
CMAHP	1.34758e-24	0.565266	0.167	0.079	7.37304e-20	3
FCGRT	2.59049e-24	0.538822	0.349	0.302	1.41733e-19	3
NCK1	3.69014e-24	0.544283	0.151	0.095	2.01899e-19	3
ASAP1	1.36477e-23	0.543172	0.275	0.213	7.46708e-19	3
ERAP2	1.76931e-23	0.534256	0.152	0.071	9.68045e-19	3
LBR	6.47087e-23	0.5405	0.193	0.104	3.54041e-18	3
DOCK1	2.17383e-21	0.501293	0.188	0.115	1.18937e-16	3
CCNL1	2.61135e-21	0.524341	0.349	0.337	1.42875e-16	3
CRYBG3	9.34872e-20	0.508903	0.259	0.203	5.11497e-15	3
KCNQ1OT1	5.5967e-19	0.588928	0.327	0.304	3.06212e-14	3
ACAP2	1.94958e-16	0.519078	0.214	0.172	1.06667e-11	3
DCN	0	3.43912	0.972	0.545	0	4
C7	0	2.74514	0.889	0.333	0	4
CFD	0	2.39477	0.745	0.298	0	4
APOD	0	2.28788	0.708	0.217	0	4
LUM	0	2.17314	0.701	0.138	0	4
MGP	0	2.07584	0.919	0.479	0	4
GSN	0	1.99921	0.973	0.79	0	4
PTN	0	1.98214	0.622	0.117	0	4
ADH1B	0	1.96022	0.59	0.124	0	4
COL1A2	0	1.92846	0.709	0.198	0	4
CCDC80	0	1.92697	0.736	0.195	0	4
CDH19	0	1.92585	0.602	0.071	0	4
SERPINF1	0	1.87139	0.701	0.123	0	4
SCN7A	0	1.86705	0.661	0.125	0	4
FBLN1	0	1.84613	0.651	0.149	0	4
C1R	0	1.8337	0.734	0.209	0	4
DPT	0	1.73626	0.557	0.089	0	4
ABCA8	0	1.69907	0.635	0.136	0	4
MFAP5	4.71286279877372e-316	1.83215	0.481	0.071	2.57854862309307e-311	4
PRELP	2.9063271588526e-314	1.54725	0.576	0.102	1.59013877842302e-309	4
VCAN	2.22553459161259e-309	1.70014	0.562	0.1	1.21766e-304	4
ABI3BP	4.25778e-299	1.58118	0.53	0.093	2.32956e-294	4
FN1	2.79799e-298	1.67002	0.748	0.392	1.53086e-293	4
C1S	2.53096e-274	1.51245	0.602	0.166	1.38476e-269	4
COL6A3	8.15987e-270	1.4685	0.535	0.104	4.46451e-265	4
MMP2	2.79534e-261	0.912814	0.492	0.059	1.52942e-256	4
LAMA2	1.98503e-260	1.37381	0.618	0.319	1.08607e-255	4
SERPING1	1.75337e-250	1.44267	0.752	0.324	9.59324e-246	4
MEG3	1.9352e-240	1.21627	0.407	0.047	1.0588e-235	4
COL14A1	1.87173e-231	1.60451	0.52	0.102	1.02408e-226	4
PCOLCE2	5.52466e-228	1.38848	0.466	0.171	3.02271e-223	4
FBN1	7.1419e-221	1.35166	0.539	0.184	3.90755e-216	4
FBLN5	2.64332e-214	1.18892	0.418	0.073	1.44624e-209	4
CFH	1.40738e-212	1.42897	0.54	0.137	7.70021e-208	4
FSTL1	1.80034e-212	1.41917	0.682	0.447	9.8502e-208	4
PDGFRA	2.46409e-212	1.23757	0.368	0.042	1.34818e-207	4
HTRA3	2.8671e-211	1.24187	0.461	0.13	1.56868e-206	4
PLAC9	2.42508e-209	1.27766	0.719	0.285	1.32683e-204	4
LAMB1	3.72285e-199	1.36074	0.562	0.169	2.03688e-194	4
LTBP4	3.17272e-195	1.16974	0.548	0.174	1.73589e-190	4
NUPR1	5.0019e-189	1.23059	0.749	0.513	2.73669e-184	4
SCARA5	2.92227e-184	1.28886	0.339	0.054	1.59886e-179	4
FBLN2	9.15684e-184	1.18605	0.517	0.142	5.00998e-179	4
VIM	2.14668e-183	1.02727	0.926	0.634	1.17451e-178	4
ABCA6	6.08484e-181	1.0409	0.343	0.048	3.3292e-176	4
GAS7	1.74849e-178	1.04324	0.397	0.115	9.5665e-174	4
TIMP2	1.2237e-177	1.14294	0.608	0.311	6.6952e-173	4
TIMP1	1.61616e-175	1.2686	0.638	0.251	8.84251e-171	4
LTBP2	2.3276e-174	1.21404	0.357	0.079	1.2735e-169	4
MFAP4	8.5098e-172	0.857237	0.386	0.078	4.65597e-167	4
CST3	1.47651e-170	0.928585	0.85	0.712	8.07844e-166	4
C3	6.09646e-170	1.18662	0.511	0.142	3.33555e-165	4
MGST1	1.68044e-166	1.27938	0.365	0.087	9.19422e-162	4
COL1A1	6.21128e-161	1.11991	0.407	0.096	3.39838e-156	4
NEGR1	2.23017e-157	0.965172	0.339	0.053	1.22019e-152	4
OGN	6.9077e-153	1.07818	0.328	0.045	3.77941e-148	4
COL3A1	2.6425e-148	1.19628	0.473	0.136	1.44579e-143	4
SPARCL1	1.87969e-146	0.743675	0.972	0.77	1.02843e-141	4
COL6A2	5.01355e-146	0.81279	0.498	0.149	2.74307e-141	4
MRC2	2.54794e-142	0.85792	0.315	0.05	1.39406e-137	4
EFEMP1	2.95525e-142	1.16549	0.438	0.129	1.61691e-137	4
PI16	1.05362e-141	0.925124	0.33	0.068	5.76466e-137	4
LTBP1	2.61847e-138	1.1291	0.551	0.301	1.43264e-133	4
COL6A1	2.25345e-135	1.03079	0.559	0.254	1.23293e-130	4
PCOLCE	1.35564e-133	0.79118	0.36	0.138	7.4171e-129	4
CYBRD1	3.5227e-133	1.0415	0.458	0.155	1.92737e-128	4
ABCA9	5.38191e-128	1.08518	0.281	0.049	2.9446e-123	4
PCDH9	9.58493e-127	1.23297	0.536	0.373	5.2442e-122	4
COL15A1	1.09093e-125	0.914481	0.407	0.098	5.96881e-121	4
S100A6	6.59691e-124	0.908471	0.881	0.765	3.60936e-119	4
COL8A1	5.27021e-122	1.0202	0.339	0.071	2.88349e-117	4
MATN2	5.934e-122	1.13491	0.386	0.134	3.24667e-117	4
ACSM3	6.841e-122	0.855	0.244	0.032	3.74292e-117	4
IGFBP6	2.16754e-121	1.13748	0.416	0.197	1.18592e-116	4
FTL	4.7874e-121	0.719102	0.957	0.941	2.61933e-116	4
LRP1	1.11223e-119	0.692773	0.436	0.156	6.08532e-115	4
APCDD1	1.1254e-118	0.758462	0.268	0.048	6.15741e-114	4
AKAP12	6.40163e-117	0.976201	0.436	0.125	3.50252e-112	4
VIT	1.20205e-111	0.84388	0.21	0.026	6.5768e-107	4
FMO2	7.52104e-108	0.964056	0.52	0.184	4.11498e-103	4
S100A4	2.442e-107	1.02306	0.386	0.137	1.33609e-102	4
LAMC1	2.0379e-106	1.03638	0.52	0.279	1.115e-101	4
ABCA10	5.95867e-104	0.837284	0.195	0.026	3.26017e-99	4
OMD	1.72614e-102	0.814337	0.218	0.029	9.44422e-98	4
BGN	1.95071e-102	0.985354	0.411	0.15	1.06729e-97	4
SDC2	9.25974e-101	0.759804	0.383	0.166	5.06628e-96	4
COL12A1	7.64286e-96	0.910795	0.242	0.058	4.18164e-91	4
NNMT	1.5268e-95	0.800994	0.365	0.103	8.35357e-91	4
SRPX	1.44617e-94	0.788894	0.294	0.096	7.91243e-90	4
FTLP3	4.19464e-93	0.581109	0.709	0.538	2.29501e-88	4
SGCE	1.50958e-89	0.751489	0.348	0.132	8.25934e-85	4
NID1	4.32571e-88	0.949908	0.355	0.164	2.36672e-83	4
ANXA2	3.25722e-85	0.767722	0.636	0.329	1.78212e-80	4
CFHR1	4.28929e-85	0.525296	0.239	0.045	2.3468e-80	4
NBL1	1.94609e-84	0.82336	0.665	0.401	1.06477e-79	4
OAF	2.96969e-84	0.759651	0.264	0.06	1.62481e-79	4
IGFBP7	9.47412e-84	0.688148	0.73	0.522	5.18357e-79	4
ITM2B	4.35868e-83	0.695709	0.875	0.792	2.38476e-78	4
LAPTM4A	1.15752e-82	0.740854	0.751	0.644	6.33311e-78	4
ELN	1.84586e-82	0.666991	0.347	0.122	1.00993e-77	4
PTPRS	2.74708e-82	0.571008	0.349	0.125	1.50301e-77	4
SCARF2	8.59718e-81	0.719242	0.612	0.394	4.70378e-76	4
LGALS1	4.42456e-80	0.681832	0.96	0.917	2.42081e-75	4
AEBP1	6.04253e-79	0.915762	0.358	0.192	3.30605e-74	4
ASPN	1.98133e-78	1.00207	0.278	0.073	1.08404e-73	4
MXRA8	1.14449e-76	0.659169	0.231	0.052	6.26185e-72	4
SERPINE2	3.11439e-76	0.658838	0.238	0.059	1.70397e-71	4
DDR2	3.40256e-76	0.815298	0.388	0.174	1.86164e-71	4
S100A11	2.68975e-75	0.725624	0.607	0.327	1.47164e-70	4
SMOC2	1.38444e-74	0.867762	0.295	0.092	7.57467e-70	4
SH3BGRL3	4.03383e-74	0.728526	0.402	0.161	2.20703e-69	4
TNFAIP6	8.92429e-74	0.511177	0.141	0.013	4.88275e-69	4
BNIP3L	7.94345e-73	0.798977	0.433	0.213	4.3461e-68	4
TFPI	8.14468e-73	0.673268	0.378	0.129	4.4562e-68	4
IL33	1.18621e-72	0.588244	0.32	0.089	6.49014e-68	4
CRISPLD2	1.90302e-72	0.573529	0.317	0.124	1.0412e-67	4
PTGIS	8.23303e-71	0.640065	0.265	0.074	4.50454e-66	4
CES1P1	1.1285e-70	0.537259	0.214	0.07	6.17437e-66	4
AKR1C2	1.97712e-70	0.527502	0.272	0.077	1.08174e-65	4
SELM	1.44696e-68	0.637733	0.635	0.45	7.91678e-64	4
SLIT2	1.73265e-68	0.553536	0.184	0.037	9.47986e-64	4
IGFBP3	2.22104e-68	0.867375	0.365	0.144	1.2152e-63	4
NFE2L2	2.24602e-67	0.703833	0.508	0.345	1.22887e-62	4
PMP22	1.04534e-66	0.684534	0.466	0.294	5.71937e-62	4
TSC22D3	1.82847e-65	0.782857	0.567	0.334	1.00041e-60	4
SOX9	1.67692e-64	0.52567	0.212	0.067	9.17494e-60	4
COLEC12	2.18726e-64	0.663431	0.197	0.044	1.19672e-59	4
PLA2G2A	2.90085e-64	1.02398	0.402	0.192	1.58714e-59	4
RRBP1	3.71535e-64	0.745757	0.51	0.311	2.03278e-59	4
TIMP3	1.09145e-63	0.732045	0.82	0.746	5.97166e-59	4
SPRY1	4.55934e-63	0.751026	0.443	0.202	2.49455e-58	4
ADD3	6.35356e-63	0.817693	0.508	0.355	3.47622e-58	4
PRDX4	1.29384e-62	0.672453	0.418	0.268	7.07899e-58	4
DIO2	8.6456e-62	0.749641	0.148	0.032	4.73027e-57	4
MPZL1	1.34652e-61	0.591707	0.282	0.1	7.36719e-57	4
PDGFRL	4.43114e-60	0.586846	0.142	0.023	2.42441e-55	4
ADAM33	2.55961e-58	0.568972	0.2	0.054	1.40044e-53	4
GLT8D2	4.05907e-58	0.518745	0.169	0.034	2.22084e-53	4
UAP1	8.63775e-58	0.628406	0.311	0.146	4.72597e-53	4
LHFP	3.95229e-57	0.662733	0.472	0.254	2.16242e-52	4
EMP1	2.39774e-56	0.636877	0.449	0.213	1.31188e-51	4
LOX	1.90088e-54	0.552187	0.128	0.022	1.04003e-49	4
SEPT7	5.20124e-53	0.583075	0.71	0.629	2.84575e-48	4
SEC62	8.68034e-53	0.535799	0.834	0.759	4.74928e-48	4
ANGPTL1	1.91346e-52	0.646017	0.181	0.043	1.04691e-47	4
GLUL	3.37413e-51	0.628537	0.648	0.615	1.84609e-46	4
MYOC	3.49908e-51	0.506848	0.105	0.012	1.91445e-46	4
SEPT11	6.80654e-51	0.519323	0.325	0.129	3.72406e-46	4
CTGF	8.53497e-51	0.868796	0.414	0.262	4.66974e-46	4
SHISA3	1.65619e-50	0.572853	0.156	0.037	9.06154e-46	4
ANXA5	7.93537e-50	0.622699	0.597	0.463	4.34168e-45	4
EGFR	9.3261e-50	0.665533	0.243	0.101	5.10259e-45	4
PROS1	2.12696e-48	0.650827	0.37	0.21	1.16372e-43	4
MAMDC2	8.12127e-47	0.577751	0.183	0.049	4.44339e-42	4
CPQ	8.13064e-47	0.577125	0.322	0.184	4.44852e-42	4
THBS2	8.36449e-47	0.537013	0.174	0.051	4.57646e-42	4
ISLR	1.16562e-46	0.547916	0.214	0.062	6.37745e-42	4
CHRDL2	1.4136e-44	0.527261	0.106	0.02	7.73421e-40	4
NOTCH2	1.02253e-43	0.605677	0.249	0.118	5.59456e-39	4
ECHDC2	1.80907e-43	0.546421	0.375	0.275	9.89798e-39	4
GPX3	4.90052e-42	0.635012	0.805	0.767	2.68122e-37	4
EPB41L2	4.04083e-41	0.526868	0.438	0.234	2.21086e-36	4
ANTXR1	2.20878e-40	0.527475	0.217	0.08	1.20849e-35	4
RARRES2	5.44874e-40	0.594731	0.406	0.258	2.98117e-35	4
FGF7	1.89728e-38	0.64158	0.231	0.179	1.03806e-33	4
GOLIM4	1.5084e-37	0.550205	0.533	0.452	8.25292e-33	4
NFIA	8.77886e-37	0.575324	0.631	0.544	4.80318e-32	4
PPAP2B	1.33615e-36	0.629528	0.415	0.289	7.31049e-32	4
RBMS3	2.64034e-36	0.56998	0.291	0.141	1.44461e-31	4
CYP1B1	2.47631e-35	0.527328	0.194	0.065	1.35487e-30	4
WASF2	2.81925e-35	0.525464	0.489	0.317	1.5425e-30	4
FAM198B	2.42839e-34	0.514831	0.318	0.183	1.32865e-29	4
CXCL12	8.08745e-32	0.530936	0.418	0.247	4.42489e-27	4
ARHGAP21	3.08324e-29	0.517081	0.314	0.207	1.68693e-24	4
FRMD6	1.18865e-28	0.511981	0.118	0.039	6.50348e-24	4
RND3	2.59805e-28	0.558941	0.358	0.284	1.42147e-23	4
LINC01133	5.59799e-28	0.522105	0.109	0.027	3.06283e-23	4
ITIH5	2.46362e-27	0.537743	0.21	0.094	1.34792e-22	4
IGFBP5	7.70632e-27	0.532931	0.55	0.451	4.21636e-22	4
SPOCK1	9.84629e-26	0.559894	0.275	0.21	5.3872e-21	4
MYH10	3.93817e-25	0.516825	0.264	0.194	2.15469e-20	4
IFNAR1	7.86498e-24	0.504186	0.315	0.21	4.30317e-19	4
CLU	1.97387e-19	0.534094	0.544	0.464	1.07996e-14	4
CCL2	2.21551e-18	0.583274	0.299	0.183	1.21217e-13	4
TGFBR1	2.35569e-07	0.577276	0.108	0.064	0.0128887	4
HLA-B	1.64127e-146	0.938411	0.912	0.721	8.97987e-142	5
B2M	2.04652e-137	0.821463	0.991	0.974	1.11971e-132	5
HLA-C	7.10975e-108	0.852701	0.779	0.545	3.88996e-103	5
IFI27	1.14302e-102	1.01889	0.711	0.463	6.2538e-98	5
BTNL9	3.47908e-102	1.17952	0.548	0.368	1.90351e-97	5
SLC9A3R2	2.12505e-98	0.863951	0.602	0.359	1.16268e-93	5
TMSB10	8.64263e-97	0.850058	0.879	0.75	4.72864e-92	5
AP000251.3	7.88116e-96	0.763989	0.993	0.991	4.31202e-91	5
GNG11	1.56466e-94	0.956726	0.743	0.545	8.56073e-90	5
VWF	1.07463e-90	0.96084	0.717	0.525	5.87965e-86	5
AQP1	5.48036e-89	0.965071	0.706	0.493	2.99847e-84	5
HLA-E	8.04472e-88	0.871343	0.794	0.632	4.40151e-83	5
HLA-A	6.74474e-84	0.875447	0.769	0.659	3.69025e-79	5
CD74	8.98439e-82	0.666854	0.761	0.533	4.91563e-77	5
MGLL	4.01721e-81	0.878813	0.624	0.426	2.19793e-76	5
RGCC	5.45923e-76	0.95783	0.514	0.304	2.98691e-71	5
H19	9.78478e-74	0.919611	0.6	0.46	5.35355e-69	5
ITM2A	5.33172e-73	0.946953	0.535	0.322	2.91714e-68	5
A2M	7.90683e-71	0.855005	0.654	0.525	4.32606e-66	5
bP-2189O9.2	2.16293e-70	0.960587	0.315	0.109	1.1834e-65	5
IFITM3	5.08325e-69	0.560352	0.88	0.71	2.7812e-64	5
RNASE1	1.33945e-68	0.717613	0.662	0.489	7.32851e-64	5
BST2	1.69913e-64	0.83286	0.396	0.186	9.29643e-60	5
KLF2	1.0197e-62	0.861114	0.556	0.429	5.57906e-58	5
TNNT3	1.26173e-61	1.02317	0.37	0.198	6.90329e-57	5
ITGA6	3.65227e-61	0.922144	0.432	0.274	1.99827e-56	5
EGFL7	8.67667e-61	0.807811	0.47	0.275	4.74727e-56	5
DOCK6	2.74367e-60	0.547122	0.758	0.717	1.50115e-55	5
SYNE2	1.78742e-59	0.757434	0.71	0.679	9.77953e-55	5
RP13-942N8.1	3.36812e-59	0.543919	0.658	0.533	1.8428e-54	5
TXNIP	1.86618e-58	0.626473	0.8	0.839	1.02104e-53	5
SHANK3	3.61889e-58	0.927463	0.402	0.264	1.98e-53	5
TMSB4X	5.28118e-58	0.54168	0.836	0.635	2.88949e-53	5
F8	2.0045e-56	0.901493	0.421	0.209	1.09672e-51	5
EPAS1	5.89142e-56	0.753486	0.648	0.547	3.22337e-51	5
FLT1	2.07076e-55	0.901681	0.452	0.272	1.13297e-50	5
CD36	2.38667e-55	0.642719	0.829	0.813	1.30582e-50	5
TCF4	4.98443e-55	0.863064	0.543	0.386	2.72713e-50	5
ADGRF5	6.59982e-55	0.851866	0.459	0.254	3.61096e-50	5
FABP5P1	1.09425e-54	0.551489	0.356	0.152	5.987e-50	5
FABP5P3	1.46482e-54	0.564929	0.367	0.176	8.01446e-50	5
FABP5P7	6.43345e-54	0.777513	0.402	0.186	3.51993e-49	5
MCF2L	1.91296e-52	0.743012	0.537	0.371	1.04664e-47	5
GIMAP7	3.15884e-50	0.79792	0.411	0.215	1.7283e-45	5
SDPR	5.13137e-50	0.73691	0.593	0.542	2.80752e-45	5
FABP4	1.17361e-49	0.804275	0.5	0.343	6.42117e-45	5
FABP5P2	6.05823e-49	0.56867	0.373	0.178	3.31464e-44	5
PTRF	2.20463e-48	0.593454	0.653	0.671	1.20622e-43	5
PODXL	2.43094e-48	0.871753	0.375	0.252	1.33004e-43	5
CAV1	1.6679e-46	0.603514	0.759	0.746	9.12558e-42	5
SEC14L1	2.99035e-45	0.934357	0.368	0.226	1.63611e-40	5
FABP5	6.28989e-45	0.512296	0.357	0.17	3.44139e-40	5
PCAT19	2.02803e-44	0.775352	0.282	0.146	1.1096e-39	5
EMCN	1.00231e-43	0.844776	0.387	0.21	5.48395e-39	5
CA4	1.77849e-43	0.86856	0.269	0.125	9.73064e-39	5
IFITM1	2.47291e-43	0.624502	0.447	0.257	1.353e-38	5
PECAM1	2.53208e-43	0.670572	0.507	0.327	1.38538e-38	5
CLDN5	5.04109e-43	0.70229	0.342	0.206	2.75813e-38	5
EPB41L2	6.20106e-42	0.880125	0.381	0.24	3.39279e-37	5
HLA-DRB1	3.40523e-41	0.669134	0.536	0.356	1.8631e-36	5
ID1	5.13328e-41	0.784742	0.439	0.296	2.80857e-36	5
PTPRB	2.16224e-40	0.861083	0.343	0.207	1.18303e-35	5
SPTBN1	6.09809e-40	0.575495	0.727	0.754	3.33645e-35	5
CD34	7.59877e-40	0.768979	0.368	0.256	4.15751e-35	5
HES1	9.54302e-40	0.69479	0.581	0.511	5.22127e-35	5
IFITM2	3.30586e-39	0.526814	0.696	0.509	1.80874e-34	5
TM4SF1	1.04093e-38	0.638678	0.499	0.339	5.69523e-34	5
NOTCH4	1.70023e-38	0.817876	0.246	0.143	9.30246e-34	5
ENG	2.53255e-38	0.626185	0.511	0.364	1.38563e-33	5
UACA	2.68006e-38	0.563624	0.639	0.615	1.46634e-33	5
LPAR6	1.29583e-37	0.720077	0.275	0.149	7.08987e-33	5
CDH5	1.57195e-37	0.771615	0.343	0.22	8.60062e-33	5
AHNAK	1.95212e-37	0.531926	0.69	0.719	1.06806e-32	5
SYNE1	1.96315e-37	0.618705	0.578	0.54	1.0741e-32	5
ESAM	5.69861e-37	0.644401	0.313	0.191	3.11788e-32	5
KLF4	1.13212e-36	0.7293	0.487	0.423	6.19419e-32	5
ABLIM3	2.04487e-36	0.588105	0.328	0.314	1.11881e-31	5
ITGA1	2.4185e-36	0.756144	0.353	0.203	1.32323e-31	5
MLLT4	2.75048e-36	0.783109	0.339	0.291	1.50487e-31	5
ETS1	4.10648e-36	0.740784	0.31	0.176	2.24678e-31	5
RAPGEF3	5.80096e-36	0.765618	0.224	0.163	3.17388e-31	5
MECOM	6.24071e-36	0.672338	0.266	0.133	3.41448e-31	5
LGALS3	2.85282e-35	0.518798	0.602	0.641	1.56086e-30	5
STOM	4.32771e-33	0.611136	0.454	0.374	2.36782e-28	5
HSPH1	4.39995e-33	0.505958	0.414	0.497	2.40734e-28	5
IGFBP4	5.58835e-33	0.587189	0.375	0.241	3.05756e-28	5
CYYR1	7.33585e-33	0.707316	0.251	0.137	4.01366e-28	5
IL32	9.06428e-33	0.510617	0.235	0.124	4.95934e-28	5
DNAJA1	7.57236e-32	0.545917	0.554	0.62	4.14307e-27	5
RN7SK	1.05857e-31	0.656956	0.354	0.307	5.79177e-27	5
DUSP1	1.13965e-31	0.514345	0.624	0.677	6.23535e-27	5
HLA-F	2.92579e-31	0.69956	0.287	0.182	1.60079e-26	5
RBP7	1.55429e-30	0.672618	0.271	0.167	8.50397e-26	5
ID3	1.93051e-30	0.564718	0.544	0.429	1.05624e-25	5
TACC1	4.31167e-30	0.626521	0.515	0.414	2.35905e-25	5
CXCL2	9.61426e-30	0.889569	0.333	0.25	5.26025e-25	5
PHACTR2	8.2343e-29	0.665883	0.386	0.352	4.50523e-24	5
SOX4	2.84966e-28	0.573601	0.499	0.551	1.55914e-23	5
CXCL12	6.42714e-28	0.674714	0.339	0.255	3.51648e-23	5
NKTR	8.48722e-28	0.579394	0.424	0.39	4.64361e-23	5
SLC2A3	1.883e-27	0.671331	0.272	0.185	1.03024e-22	5
ADGRG1	2.92448e-27	0.538953	0.158	0.085	1.60007e-22	5
JAM2	8.0885e-27	0.60633	0.241	0.223	4.42546e-22	5
RN7SKP71	9.19432e-27	0.547586	0.29	0.232	5.03049e-22	5
CDKN1C	1.1291e-26	0.713394	0.297	0.275	6.17763e-22	5
ARGLU1	2.97603e-26	0.540626	0.516	0.533	1.62828e-21	5
NRP1	2.24592e-25	0.586656	0.44	0.43	1.22881e-20	5
ELK3	4.24774e-25	0.605882	0.227	0.131	2.32407e-20	5
ARHGAP29	9.87044e-25	0.553817	0.407	0.312	5.40041e-20	5
LDB2	1.96801e-24	0.58945	0.256	0.155	1.07676e-19	5
C8orf4	5.71494e-24	0.628707	0.218	0.126	3.12682e-19	5
WARS	9.58766e-24	0.554592	0.266	0.184	5.2457e-19	5
BTN3A2	1.90103e-23	0.520428	0.176	0.094	1.04011e-18	5
RASIP1	3.2371e-23	0.516728	0.179	0.11	1.77112e-18	5
FMO2	5.69741e-23	0.53928	0.336	0.201	3.11722e-18	5
APOLD1	1.29971e-22	0.62707	0.258	0.174	7.1111e-18	5
DLL4	2.27383e-22	0.549841	0.117	0.061	1.24408e-17	5
THBD	1.48988e-21	0.528757	0.228	0.162	8.15156e-17	5
INMT	3.10505e-21	0.67334	0.256	0.165	1.69886e-16	5
CX3CL1	3.48345e-21	0.612957	0.183	0.112	1.9059e-16	5
S1PR1	4.62882e-21	0.55284	0.27	0.203	2.53256e-16	5
TNFSF10	5.42968e-21	0.677375	0.242	0.149	2.97074e-16	5
APOL3	6.95998e-21	0.590623	0.232	0.144	3.80801e-16	5
CD93	7.18466e-21	0.513182	0.276	0.179	3.93094e-16	5
GIMAP4	7.30452e-21	0.598045	0.255	0.148	3.99652e-16	5
NEDD9	2.35688e-20	0.516036	0.312	0.207	1.28952e-15	5
CYP4B1	2.63924e-20	0.611072	0.165	0.109	1.44401e-15	5
IGF2	3.15986e-20	0.517767	0.248	0.135	1.72885e-15	5
EFNB2	3.23374e-20	0.634924	0.165	0.106	1.76928e-15	5
PLCG1	4.43877e-20	0.557063	0.16	0.124	2.42858e-15	5
GIMAP8	9.34373e-20	0.677706	0.173	0.11	5.11223e-15	5
PIK3R3	1.24477e-19	0.559831	0.23	0.17	6.81049e-15	5
SLFN5	3.87823e-19	0.584511	0.2	0.125	2.1219e-14	5
ARHGEF15	4.13637e-19	0.569435	0.164	0.104	2.26313e-14	5
ZFAND2A	5.50605e-19	0.573293	0.21	0.154	3.01252e-14	5
RNF213	7.81259e-19	0.533062	0.332	0.271	4.2745e-14	5
ASAP1	2.36421e-18	0.551178	0.204	0.22	1.29353e-13	5
ETS2	2.40063e-18	0.548691	0.327	0.268	1.31346e-13	5
ISG15	2.40396e-18	0.648836	0.28	0.227	1.31528e-13	5
KDR	3.66514e-18	0.637887	0.213	0.146	2.00531e-13	5
CAPN2	4.42809e-18	0.510582	0.275	0.265	2.42274e-13	5
C1orf54	4.75167e-18	0.626993	0.213	0.137	2.59978e-13	5
NBL1	5.43586e-18	0.547249	0.456	0.421	2.97412e-13	5
DUSP6	5.99641e-18	0.576298	0.166	0.137	3.28082e-13	5
ANXA3	8.19958e-18	0.513006	0.266	0.179	4.48624e-13	5
KIAA1462	3.076e-17	0.511371	0.225	0.161	1.68297e-12	5
TSPAN14	5.21098e-17	0.548201	0.217	0.153	2.85108e-12	5
CXorf36	5.60054e-17	0.562117	0.167	0.108	3.06422e-12	5
PSMB9	5.83099e-17	0.527404	0.238	0.147	3.19031e-12	5
PHACTR4	2.18694e-16	0.510431	0.179	0.187	1.19654e-11	5
IFI6	2.29062e-16	0.500549	0.241	0.172	1.25326e-11	5
NCOA3	2.55512e-16	0.511341	0.209	0.2	1.39798e-11	5
CARD16	2.66867e-16	0.602974	0.215	0.144	1.46011e-11	5
CLEC14A	3.19526e-16	0.549462	0.268	0.172	1.74823e-11	5
ERG	1.46497e-15	0.524977	0.138	0.086	8.0153e-11	5
HDAC7	5.49954e-15	0.521382	0.209	0.165	3.00896e-10	5
TRIM56	2.07605e-14	0.559012	0.228	0.19	1.13587e-09	5
IGLC3	2.17834e-14	1.00548	0.141	0.066	1.19184e-09	5
IFI44L	5.78633e-14	0.517962	0.147	0.083	3.16588e-09	5
MARCKS	8.21684e-14	0.521088	0.235	0.191	4.49568e-09	5
SLFN11	9.08258e-14	0.506233	0.168	0.097	4.96935e-09	5
SHE	1.04135e-13	0.505179	0.133	0.081	5.69755e-09	5
PARP14	1.04182e-13	0.514149	0.199	0.148	5.70011e-09	5
SOX18	6.15274e-13	0.50495	0.19	0.133	3.36635e-08	5
HBA2	2.02283e-12	1.03258	0.151	0.127	1.10675e-07	5
CTTNBP2NL	1.16141e-11	0.525558	0.179	0.142	6.35443e-07	5
GNAQ	4.18215e-11	0.58157	0.15	0.114	2.28818e-06	5
EDNRB	1.3034e-10	0.531915	0.174	0.138	7.13127e-06	5
KLF3	3.24349e-09	0.514884	0.146	0.141	0.000177461	5
RGS5	0	2.41207	0.879	0.361	0	6
AGT	1.43531e-298	1.7053	0.587	0.273	7.85299e-294	6
HIGD1B	5.97312e-268	1.69537	0.465	0.067	3.26807e-263	6
ABCC9	1.22851e-264	1.80577	0.485	0.17	6.72157e-260	6
SPARC	1.81231e-243	1.5858	0.762	0.397	9.91568e-239	6
PDGFRB	7.52811e-237	1.74552	0.512	0.194	4.11886e-232	6
IGFBP7	8.93813e-213	1.32199	0.743	0.521	4.89032e-208	6
STEAP4	5.39958e-205	1.55075	0.407	0.088	2.95427e-200	6
NOTCH3	3.32953e-203	1.27056	0.674	0.39	1.82169e-198	6
MALAT1	4.92213e-200	1.05954	1	1	2.69304e-195	6
CPE	1.44502e-186	1.54517	0.531	0.286	7.90616e-182	6
SPARCL1	2.74594e-167	1.02821	0.961	0.772	1.50239e-162	6
EPS8	6.59721e-154	1.37832	0.464	0.199	3.60953e-149	6
CALD1	3.85223e-140	0.904453	0.875	0.794	2.10767e-135	6
COX4I2	1.63166e-137	0.744284	0.298	0.041	8.9273e-133	6
KCNJ8	6.93978e-124	1.02635	0.256	0.12	3.79696e-119	6
PLA2G5	6.06142e-122	1.1432	0.463	0.348	3.31639e-117	6
KLHL23	4.82733e-117	1.20723	0.369	0.185	2.64118e-112	6
MFGE8	6.65892e-114	0.816169	0.571	0.495	3.6433e-109	6
SEPT7	2.27092e-113	0.937591	0.701	0.63	1.24249e-108	6
IGFBP5	6.0353e-110	1.12573	0.599	0.447	3.30209e-105	6
GJA4	1.18238e-109	1.01377	0.308	0.071	6.46918e-105	6
LGALS1	1.55363e-109	0.817817	0.932	0.92	8.50038e-105	6
ITGB1	2.62929e-109	0.97503	0.635	0.586	1.43856e-104	6
MYO1B	3.66377e-109	1.10263	0.293	0.081	2.00456e-104	6
CD36	8.32271e-107	0.977581	0.856	0.811	4.5536e-102	6
IFITM3	1.55839e-104	0.670952	0.914	0.707	8.52642e-100	6
THBS4	8.375e-103	1.01057	0.279	0.08	4.58222e-98	6
FAM65C	8.58665e-100	0.966745	0.24	0.075	4.69801e-95	6
ITGA7	1.0353e-98	0.828918	0.398	0.417	5.66445e-94	6
COL27A1	6.15436e-95	0.682074	0.25	0.214	3.36723e-90	6
PPP1R14A	8.70955e-95	0.904411	0.506	0.217	4.76525e-90	6
NR2F2	1.40259e-94	1.04941	0.449	0.294	7.67398e-90	6
LGI4	1.27651e-93	0.842807	0.227	0.113	6.98415e-89	6
ARHGDIB	8.87897e-92	1.03694	0.483	0.228	4.85795e-87	6
FABP4	1.07581e-89	0.971378	0.587	0.336	5.88609e-85	6
EGFLAM	1.87838e-86	0.933025	0.18	0.043	1.02772e-81	6
SCN3A	3.00563e-86	0.732418	0.248	0.046	1.64447e-81	6
DLC1	3.41933e-84	1.01626	0.399	0.22	1.87082e-79	6
TIMP3	1.34448e-83	0.817274	0.802	0.748	7.35605e-79	6
LHFP	6.25934e-81	1.03355	0.457	0.256	3.42467e-76	6
CLMN	4.09387e-80	0.765736	0.467	0.385	2.23988e-75	6
H3F3B	2.38199e-78	0.625926	0.933	0.883	1.30326e-73	6
CALM2	3.7003e-78	0.623244	0.9	0.893	2.02454e-73	6
GUCY1B3	6.62347e-78	1.03502	0.269	0.107	3.6239e-73	6
GJC1	1.73797e-77	0.793945	0.264	0.182	9.50893e-73	6
ASPN	4.12834e-75	1.03049	0.265	0.075	2.25874e-70	6
CYGB	1.76487e-74	0.792366	0.248	0.079	9.65612e-70	6
NBL1	2.81754e-74	0.875084	0.601	0.408	1.54156e-69	6
TBX2	2.66882e-72	0.756938	0.236	0.085	1.46019e-67	6
FAM162B	2.77112e-72	0.788548	0.158	0.022	1.51616e-67	6
HES1	1.21331e-70	1.01808	0.646	0.505	6.63837e-66	6
NDRG2	1.82283e-70	0.749863	0.542	0.571	9.97325e-66	6
FAM213A	5.77611e-70	0.671478	0.385	0.428	3.16028e-65	6
ACTA2	9.45958e-70	0.627468	0.44	0.219	5.17562e-65	6
COL3A1	1.69926e-69	0.893095	0.352	0.148	9.29717e-65	6
COX6A1	8.22714e-69	0.783926	0.596	0.529	4.50132e-64	6
MIR143HG	9.60066e-69	0.876079	0.205	0.069	5.25281e-64	6
GUCY1A2	1.28353e-68	0.882299	0.189	0.044	7.02258e-64	6
MYL6	1.21763e-66	0.576004	0.906	0.928	6.66201e-62	6
ADAMTS4	1.90164e-65	0.824522	0.205	0.063	1.04044e-60	6
PLAC9	5.89963e-65	0.863198	0.526	0.304	3.22787e-60	6
GUCY1A3	4.3433e-64	0.90762	0.336	0.206	2.37635e-59	6
COL1A2	6.34176e-64	0.837644	0.442	0.224	3.46977e-59	6
NFASC	5.27747e-62	0.671601	0.26	0.162	2.88746e-57	6
COX6A1P2	1.87525e-61	0.660947	0.462	0.37	1.026e-56	6
RP11-394O4.5	2.27532e-61	0.793296	0.143	0.059	1.2449e-56	6
ITIH5	8.0856e-61	0.843517	0.238	0.092	4.42388e-56	6
SEPT4	2.42086e-60	0.833239	0.339	0.24	1.32453e-55	6
SMIM3	7.52629e-60	0.717486	0.202	0.073	4.11786e-55	6
MCAM	2.27896e-58	0.838502	0.464	0.344	1.24689e-53	6
ACE2	1.0239e-57	0.612736	0.165	0.072	5.60204e-53	6
AGAP2	6.10527e-57	0.685121	0.154	0.035	3.34037e-52	6
SCN4B	8.29939e-57	0.758732	0.163	0.046	4.54084e-52	6
SCN7A	1.18706e-56	0.767748	0.371	0.153	6.49476e-52	6
NRP1	3.85547e-56	0.770689	0.548	0.421	2.10944e-51	6
SPECC1	1.8509e-55	0.719745	0.249	0.114	1.01268e-50	6
IFITM2	1.89165e-55	0.589017	0.743	0.505	1.03498e-50	6
FOSB	2.27869e-55	0.729716	0.577	0.643	1.24674e-50	6
ARHGEF17	9.41733e-55	0.633663	0.22	0.174	5.1525e-50	6
ENPEP	2.64132e-54	0.668401	0.148	0.035	1.44515e-49	6
ANO1	5.95327e-54	0.656415	0.173	0.05	3.25721e-49	6
COL5A3	9.70385e-53	0.646231	0.151	0.052	5.30927e-48	6
CPM	1.27634e-52	0.592594	0.165	0.035	6.98324e-48	6
MAP1B	3.24081e-52	0.781404	0.649	0.611	1.77314e-47	6
EFHD1	6.87298e-52	0.713297	0.205	0.081	3.76042e-47	6
SON	9.38698e-52	0.599852	0.779	0.779	5.1359e-47	6
PLCE1	2.99312e-51	0.570736	0.219	0.182	1.63763e-46	6
EZR	7.76926e-51	0.606214	0.596	0.658	4.2508e-46	6
AP000251.3	7.80167e-51	0.570536	0.989	0.991	4.26853e-46	6
BGN	3.67993e-50	0.776478	0.329	0.159	2.0134e-45	6
PACSIN2	1.59388e-49	0.6762	0.249	0.183	8.72061e-45	6
RP13-942N8.1	6.66973e-49	0.500462	0.636	0.535	3.64921e-44	6
MYLK	2.82167e-48	0.762924	0.32	0.185	1.54382e-43	6
MYH9	5.15131e-48	0.781766	0.557	0.451	2.81844e-43	6
UBA2	1.09516e-47	0.648894	0.269	0.217	5.99195e-43	6
TPPP3	1.47635e-47	0.654474	0.165	0.053	8.07754e-43	6
PMEPA1	1.70828e-47	0.572193	0.189	0.138	9.34649e-43	6
COL6A1	1.97168e-47	0.772632	0.38	0.272	1.07877e-42	6
PTH1R	3.81982e-47	0.567685	0.135	0.041	2.08994e-42	6
MTHFD2	4.40008e-47	0.68481	0.208	0.081	2.40742e-42	6
AVPR1A	1.37321e-46	0.5647	0.111	0.046	7.51323e-42	6
FXYD6	3.26871e-46	0.663529	0.314	0.149	1.78841e-41	6
KCNE4	6.54904e-46	0.545886	0.152	0.044	3.58317e-41	6
ARHGAP10	7.30999e-46	0.566162	0.273	0.251	3.99952e-41	6
GAS6	1.05845e-45	0.584635	0.382	0.407	5.7911e-41	6
RGS16	1.13245e-45	0.877743	0.237	0.119	6.19598e-41	6
SELENBP1	1.57636e-45	0.695338	0.463	0.446	8.62476e-41	6
SCARF2	4.0254e-45	0.511324	0.482	0.407	2.20241e-40	6
JUN	8.14416e-45	0.741344	0.96	0.969	4.45592e-40	6
NBEAL1	1.65353e-44	0.648032	0.223	0.16	9.04694e-40	6
ADAMTS1	1.7763e-44	0.716325	0.524	0.523	9.71866e-40	6
EBF2	2.92916e-44	0.733035	0.155	0.053	1.60263e-39	6
LPP	3.60406e-44	0.670713	0.454	0.463	1.97189e-39	6
MEF2C	6.14597e-44	0.643838	0.399	0.378	3.36264e-39	6
PTEN	2.73226e-43	0.660454	0.337	0.26	1.4949e-38	6
MUM1	3.23558e-42	0.711759	0.283	0.206	1.77028e-37	6
LMOD1	5.78422e-42	0.699226	0.306	0.169	3.16472e-37	6
BBX	6.20993e-42	0.544182	0.327	0.367	3.39764e-37	6
INPP4B	8.36437e-42	0.570885	0.215	0.16	4.5764e-37	6
CSPG4	3.98788e-41	0.634566	0.15	0.087	2.18189e-36	6
MYADM	6.91526e-41	0.600493	0.358	0.357	3.78355e-36	6
SLC12A2	9.32958e-41	0.678869	0.214	0.137	5.1045e-36	6
DTX3	1.66035e-40	0.55882	0.139	0.079	9.08425e-36	6
FILIP1L	2.10012e-40	0.667764	0.454	0.452	1.14904e-35	6
CCL2	2.15865e-40	0.955814	0.333	0.18	1.18106e-35	6
DNAJB1	2.23642e-40	0.530698	0.757	0.802	1.22361e-35	6
TFPI	4.86518e-40	0.774138	0.298	0.137	2.66188e-35	6
NUPR1	2.59032e-39	0.574439	0.546	0.532	1.41724e-34	6
FLNA	1.83445e-38	0.578495	0.386	0.308	1.00368e-33	6
MPRIP	1.20179e-37	0.508937	0.332	0.33	6.57536e-33	6
DNAJB4	1.32897e-37	0.537676	0.321	0.373	7.27118e-33	6
RABAC1	1.97539e-37	0.546413	0.419	0.411	1.08079e-32	6
CAMK2N1	3.59799e-37	0.671652	0.204	0.128	1.96857e-32	6
NID1	1.35561e-36	0.660711	0.231	0.176	7.41692e-32	6
MT2A	5.66618e-36	0.577575	0.465	0.442	3.10014e-31	6
ID3	7.45559e-36	0.554554	0.59	0.425	4.07918e-31	6
PPP1R12A	7.94583e-36	0.594564	0.429	0.438	4.3474e-31	6
PLXDC1	2.61845e-35	0.606117	0.148	0.062	1.43263e-30	6
NR2F2-AS1	5.88026e-35	0.56653	0.104	0.03	3.21726e-30	6
ARHGAP6	6.09536e-35	0.574562	0.129	0.047	3.33495e-30	6
PAWR	1.04854e-33	0.521536	0.149	0.113	5.73687e-29	6
GGT5	1.10774e-33	0.566519	0.192	0.09	6.0608e-29	6
EDNRB	1.48525e-33	0.708036	0.25	0.132	8.12624e-29	6
SASH1	3.45106e-33	0.664573	0.302	0.189	1.88818e-28	6
SELM	5.35718e-33	0.520057	0.52	0.461	2.93107e-28	6
FERMT2	8.52936e-33	0.504095	0.294	0.323	4.66667e-28	6
SPRED1	2.68188e-32	0.667511	0.143	0.075	1.46734e-27	6
BMP5	9.8536e-32	0.582221	0.108	0.072	5.3912e-27	6
CD9	4.92501e-31	0.547007	0.455	0.289	2.69462e-26	6
PRKCDBP	6.29699e-31	0.500443	0.32	0.27	3.44527e-26	6
RNF152	1.01548e-30	0.553597	0.149	0.058	5.55601e-26	6
THOC2	2.2575e-30	0.525347	0.299	0.27	1.23515e-25	6
SGIP1	5.11749e-30	0.504777	0.125	0.04	2.79993e-25	6
NFATC4	7.99188e-30	0.538731	0.137	0.063	4.3726e-25	6
TBX2-AS1	8.4877e-30	0.536548	0.124	0.045	4.64388e-25	6
TRIB2	2.49995e-29	0.555549	0.199	0.136	1.3678e-24	6
PLOD1	4.17692e-29	0.504467	0.187	0.121	2.28532e-24	6
CNN3	1.20106e-28	0.586801	0.444	0.341	6.57134e-24	6
ANGPT1	1.68342e-28	0.502922	0.104	0.04	9.21051e-24	6
TINAGL1	1.73725e-28	0.505669	0.419	0.356	9.50502e-24	6
ZEB2	2.3442e-28	0.584736	0.342	0.307	1.28258e-23	6
DPYSL2	2.42791e-28	0.507045	0.527	0.492	1.32838e-23	6
ITGA1	4.89093e-28	0.503195	0.362	0.202	2.67598e-23	6
ZFHX3	2.0403e-27	0.564205	0.244	0.179	1.11631e-22	6
SMOC2	2.09902e-27	0.513579	0.214	0.1	1.14844e-22	6
ECM2	3.33892e-27	0.543529	0.146	0.054	1.82682e-22	6
NEURL1B	2.11645e-26	0.703472	0.21	0.133	1.15797e-21	6
PDE1A	4.70228e-26	0.53069	0.13	0.058	2.57276e-21	6
RARRES2	1.23688e-25	0.504777	0.299	0.268	6.76736e-21	6
LAMA4	3.37732e-25	0.513768	0.29	0.307	1.84783e-20	6
PAG1	7.70116e-25	0.504679	0.119	0.072	4.21353e-20	6
[truncated: 601 more rows]
