# Supplementary material for: Single-Cell RNA Sequencing Reveals Cardiac Fibroblast-Specific Transcriptomic Changes in Dilated Cardiomyopathy
Source: Cells. 2024 Apr 26;13(9):752. doi: 10.3390/cells13090752 (PMC11083662; doi:10.3390/cells13090752)
Supplement: Supplementary file 1 [file cells-13-00752-s001.zip › Supplementary table 4_Russell-Hallinan et al.xlsx]

## Sheet: updated_SCT_celltype_markers_ja
Supplementary table 4: cell type markers pval= p value, avg_logFC=average log fold change, pct. 1= the proportion of cells that express the gene in the cluster, pct. 2= the proportion of cells that express the gene in all other clusters, p_val_adj= adjusted p value
	p_val	avg_logFC	pct.1	pct.2	p_val_adj	cluster	gene
TTN	0	1.78023	0.999	0.95	0	Cardiomyocyte	TTN
MYH6	0	1.42955	0.988	0.841	0	Cardiomyocyte	MYH6
CMYA5	0	1.42473	0.978	0.649	0	Cardiomyocyte	CMYA5
RYR2	0	1.42057	0.967	0.536	0	Cardiomyocyte	RYR2
MYH7	0	1.37914	0.991	0.814	0	Cardiomyocyte	MYH7
NEBL	0	1.32019	0.975	0.617	0	Cardiomyocyte	NEBL
TECRL	0	1.30806	0.946	0.472	0	Cardiomyocyte	TECRL
ANKRD1	0	1.29488	0.998	0.935	0	Cardiomyocyte	ANKRD1
XIRP2	0	1.27808	0.871	0.375	0	Cardiomyocyte	XIRP2
ACTA1	0	1.2535	0.929	0.676	0	Cardiomyocyte	ACTA1
TNNT2	0	1.22414	0.998	0.961	0	Cardiomyocyte	TNNT2
TRDN	0	1.19758	0.934	0.385	0	Cardiomyocyte	TRDN
MB	0	1.17473	0.994	0.886	0	Cardiomyocyte	MB
ACTC1	0	1.16773	0.997	0.947	0	Cardiomyocyte	ACTC1
NEXN	0	1.16447	0.968	0.575	0	Cardiomyocyte	NEXN
ATP2A2	0	1.14182	0.979	0.724	0	Cardiomyocyte	ATP2A2
MYL7	0	1.13957	0.988	0.906	0	Cardiomyocyte	MYL7
DES	0	1.13914	0.986	0.766	0	Cardiomyocyte	DES
ACTN2	0	1.13274	0.969	0.601	0	Cardiomyocyte	ACTN2
CSRP3	0	1.13243	0.985	0.725	0	Cardiomyocyte	CSRP3
TPM1	0	1.13212	0.998	0.967	0	Cardiomyocyte	TPM1
MYOZ2	0	1.1104	0.977	0.631	0	Cardiomyocyte	MYOZ2
SLC25A4	0	1.11026	0.992	0.843	0	Cardiomyocyte	SLC25A4
MYL3	0	1.10689	0.912	0.562	0	Cardiomyocyte	MYL3
LDB3	0	1.09795	0.97	0.647	0	Cardiomyocyte	LDB3
TNNI3	0	1.08697	0.997	0.945	0	Cardiomyocyte	TNNI3
MYBPC3	0	1.07841	0.978	0.722	0	Cardiomyocyte	MYBPC3
TNNC1	0	1.07559	0.986	0.773	0	Cardiomyocyte	TNNC1
CKM	0	1.06724	0.996	0.881	0	Cardiomyocyte	CKM
FABP3	0	1.06564	0.985	0.715	0	Cardiomyocyte	FABP3
DSP	0	1.06299	0.9	0.345	0	Cardiomyocyte	DSP
COX7A1	0	1.05216	1	0.984	0	Cardiomyocyte	COX7A1
RP11-750B16.1	0	1.04884	0.993	0.933	0	Cardiomyocyte	RP11-750B16.1
HRC	0	1.04562	0.944	0.514	0	Cardiomyocyte	HRC
MYOM1	0	1.04268	0.945	0.562	0	Cardiomyocyte	MYOM1
COX6A2	0	1.04086	0.992	0.839	0	Cardiomyocyte	COX6A2
PLN	0	1.03969	0.966	0.661	0	Cardiomyocyte	PLN
UQCRB	0	1.03324	0.993	0.885	0	Cardiomyocyte	UQCRB
TCAP	0	1.03193	0.99	0.799	0	Cardiomyocyte	TCAP
LMOD2	0	1.02991	0.94	0.528	0	Cardiomyocyte	LMOD2
CRYAB	0	1.01208	0.997	0.914	0	Cardiomyocyte	CRYAB
PDLIM5	0	1.00706	0.968	0.63	0	Cardiomyocyte	PDLIM5
MYOM2	0	0.99773	0.91	0.376	0	Cardiomyocyte	MYOM2
ZNF106	0	0.996741	0.961	0.592	0	Cardiomyocyte	ZNF106
CKMT2	0	0.983005	0.904	0.393	0	Cardiomyocyte	CKMT2
LDHB	0	0.95603	0.98	0.764	0	Cardiomyocyte	LDHB
MDH1	0	0.949566	0.97	0.666	0	Cardiomyocyte	MDH1
SYNPO2L	0	0.920352	0.862	0.367	0	Cardiomyocyte	SYNPO2L
COX7B	0	0.918952	0.972	0.688	0	Cardiomyocyte	COX7B
XIRP1	0	0.911817	0.862	0.38	0	Cardiomyocyte	XIRP1
NDUFA4	0	0.90697	0.993	0.901	0	Cardiomyocyte	NDUFA4
SMPX	0	0.902959	0.908	0.388	0	Cardiomyocyte	SMPX
PAM	0	0.900008	0.929	0.599	0	Cardiomyocyte	PAM
CASQ2	0	0.892156	0.918	0.43	0	Cardiomyocyte	CASQ2
COX7C	0	0.880892	0.988	0.88	0	Cardiomyocyte	COX7C
NRAP	0	0.878656	0.83	0.241	0	Cardiomyocyte	NRAP
NDUFB3	0	0.856884	0.937	0.549	0	Cardiomyocyte	NDUFB3
UQCRH	0	0.850118	0.957	0.636	0	Cardiomyocyte	UQCRH
DKK3	0	0.849704	0.873	0.589	0	Cardiomyocyte	DKK3
COX5A	0	0.847861	0.954	0.622	0	Cardiomyocyte	COX5A
ATP5A1	0	0.847655	0.961	0.639	0	Cardiomyocyte	ATP5A1
HSPB7	0	0.827928	0.987	0.754	0	Cardiomyocyte	HSPB7
CLGN	0	0.821323	0.759	0.235	0	Cardiomyocyte	CLGN
CDH2	0	0.81988	0.802	0.269	0	Cardiomyocyte	CDH2
NDUFB1	0	0.817134	0.975	0.756	0	Cardiomyocyte	NDUFB1
CHCHD10	0	0.809654	0.862	0.344	0	Cardiomyocyte	CHCHD10
RP11-475J5.4	0	0.806197	0.992	0.987	0	Cardiomyocyte	RP11-475J5.4
ATP5B	0	0.802676	0.978	0.749	0	Cardiomyocyte	ATP5B
ATP5J	0	0.802525	0.995	0.932	0	Cardiomyocyte	ATP5J
FLNC	0	0.799636	0.919	0.616	0	Cardiomyocyte	FLNC
NDUFA1	0	0.79321	0.981	0.78	0	Cardiomyocyte	NDUFA1
ATP5G3	0	0.793207	0.954	0.604	0	Cardiomyocyte	ATP5G3
NMRK2	0	0.793126	0.943	0.566	0	Cardiomyocyte	NMRK2
UQCRBP1	0	0.789462	0.904	0.418	0	Cardiomyocyte	UQCRBP1
PPP1R12B	0	0.784978	0.937	0.52	0	Cardiomyocyte	PPP1R12B
HADHB	0	0.776885	0.929	0.548	0	Cardiomyocyte	HADHB
PDE4DIP	0	0.776364	0.918	0.448	0	Cardiomyocyte	PDE4DIP
NDUFAB1	0	0.76891	0.951	0.598	0	Cardiomyocyte	NDUFAB1
C14orf2	0	0.763049	0.983	0.787	0	Cardiomyocyte	C14orf2
FGF12	0	0.761559	0.818	0.287	0	Cardiomyocyte	FGF12
ENO3	0	0.760015	0.883	0.442	0	Cardiomyocyte	ENO3
MYZAP	0	0.758931	0.851	0.317	0	Cardiomyocyte	MYZAP
UQCR10	0	0.758486	0.988	0.841	0	Cardiomyocyte	UQCR10
LMO7	0	0.753298	0.813	0.289	0	Cardiomyocyte	LMO7
SLC8A1	0	0.750401	0.896	0.393	0	Cardiomyocyte	SLC8A1
PRKAA2	0	0.749397	0.768	0.252	0	Cardiomyocyte	PRKAA2
DMD	0	0.747419	0.831	0.311	0	Cardiomyocyte	DMD
ATPIF1	0	0.745728	0.979	0.799	0	Cardiomyocyte	ATPIF1
FBXO40	0	0.745432	0.787	0.299	0	Cardiomyocyte	FBXO40
COX4I1	0	0.743815	0.993	0.888	0	Cardiomyocyte	COX4I1
RP5-857K21.6	0	0.742156	1	1	0	Cardiomyocyte	RP5-857K21.6
SFRP1	0	0.74011	0.671	0.219	0	Cardiomyocyte	SFRP1
UQCRFS1	0	0.737402	0.949	0.618	0	Cardiomyocyte	UQCRFS1
MAP4	0	0.733739	0.927	0.525	0	Cardiomyocyte	MAP4
FAM129A	0	0.733699	0.877	0.415	0	Cardiomyocyte	FAM129A
MYL12A	0	0.728311	0.988	0.892	0	Cardiomyocyte	MYL12A
AC018464.3	0	0.727191	0.772	0.244	0	Cardiomyocyte	AC018464.3
RP11-532N4.2	0	0.725145	0.611	0.181	0	Cardiomyocyte	RP11-532N4.2
MPC1	0	0.724803	0.908	0.47	0	Cardiomyocyte	MPC1
ATP5H	0	0.724706	0.946	0.585	0	Cardiomyocyte	ATP5H
GOT1	0	0.721027	0.837	0.371	0	Cardiomyocyte	GOT1
COX5B	0	0.70865	0.99	0.886	0	Cardiomyocyte	COX5B
HSPB8	0	0.707018	0.877	0.411	0	Cardiomyocyte	HSPB8
PKP2	0	0.706824	0.773	0.261	0	Cardiomyocyte	PKP2
USMG5	0	0.701717	0.988	0.846	0	Cardiomyocyte	USMG5
COX8A	0	0.698945	0.96	0.625	0	Cardiomyocyte	COX8A
ATP5I	0	0.698787	0.994	0.908	0	Cardiomyocyte	ATP5I
PPM1K	0	0.697418	0.861	0.387	0	Cardiomyocyte	PPM1K
LMOD3	0	0.692927	0.718	0.189	0	Cardiomyocyte	LMOD3
UQCRQ	0	0.692607	0.99	0.85	0	Cardiomyocyte	UQCRQ
NDUFA6	0	0.692173	0.964	0.659	0	Cardiomyocyte	NDUFA6
SORBS1	0	0.6863	0.888	0.445	0	Cardiomyocyte	SORBS1
COX6C	0	0.683251	0.976	0.748	0	Cardiomyocyte	COX6C
NDUFS5	0	0.680914	0.98	0.771	0	Cardiomyocyte	NDUFS5
ATP5G1	0	0.678772	0.949	0.604	0	Cardiomyocyte	ATP5G1
COX6B1	0	0.678533	0.984	0.804	0	Cardiomyocyte	COX6B1
SLC25A3	0	0.677106	0.966	0.752	0	Cardiomyocyte	SLC25A3
HSPB3	0	0.672926	0.787	0.269	0	Cardiomyocyte	HSPB3
UQCC2	0	0.672794	0.933	0.551	0	Cardiomyocyte	UQCC2
ATP5O	0	0.666502	0.957	0.674	0	Cardiomyocyte	ATP5O
CH17-472G23.4	0	0.662802	0.82	0.298	0	Cardiomyocyte	CH17-472G23.4
UQCRHL	0	0.655236	0.854	0.329	0	Cardiomyocyte	UQCRHL
SYNM	0	0.647446	0.871	0.419	0	Cardiomyocyte	SYNM
EIF1AY	0	0.646431	0.685	0.308	0	Cardiomyocyte	EIF1AY
FILIP1	0	0.64405	0.868	0.385	0	Cardiomyocyte	FILIP1
PDHA1	0	0.635031	0.872	0.421	0	Cardiomyocyte	PDHA1
NDUFB9	0	0.632613	0.946	0.583	0	Cardiomyocyte	NDUFB9
NDUFB4	0	0.632564	0.956	0.644	0	Cardiomyocyte	NDUFB4
RP11-270C12.3	0	0.630079	0.847	0.415	0	Cardiomyocyte	RP11-270C12.3
SVIL	0	0.623942	0.854	0.397	0	Cardiomyocyte	SVIL
NDUFS1	0	0.621865	0.861	0.413	0	Cardiomyocyte	NDUFS1
PTGDS	0	0.621781	0.887	0.444	0	Cardiomyocyte	PTGDS
IDH2	0	0.616084	0.805	0.329	0	Cardiomyocyte	IDH2
ALDOA	0	0.613557	0.99	0.867	0	Cardiomyocyte	ALDOA
RP5-857K21.7	0	0.61156	1	1	0	Cardiomyocyte	RP5-857K21.7
UQCRC1	0	0.607848	0.923	0.535	0	Cardiomyocyte	UQCRC1
NDUFV3	0	0.60632	0.891	0.497	0	Cardiomyocyte	NDUFV3
SH3RF2	0	0.605843	0.803	0.373	0	Cardiomyocyte	SH3RF2
GBAS	0	0.605809	0.87	0.418	0	Cardiomyocyte	GBAS
ATP5C1	0	0.60203	0.928	0.524	0	Cardiomyocyte	ATP5C1
KLHL31	0	0.602013	0.672	0.2	0	Cardiomyocyte	KLHL31
MRPL33	0	0.595936	0.944	0.62	0	Cardiomyocyte	MRPL33
ASAH1	0	0.593991	0.928	0.598	0	Cardiomyocyte	ASAH1
FBXO32	0	0.588751	0.692	0.249	0	Cardiomyocyte	FBXO32
FHL2	0	0.588018	0.657	0.277	0	Cardiomyocyte	FHL2
SORBS2	0	0.582387	0.895	0.443	0	Cardiomyocyte	SORBS2
MYOM3	0	0.580873	0.699	0.221	0	Cardiomyocyte	MYOM3
UQCR11	0	0.578551	0.986	0.817	0	Cardiomyocyte	UQCR11
TXLNB	0	0.578385	0.689	0.206	0	Cardiomyocyte	TXLNB
FAM134B	0	0.575216	0.623	0.167	0	Cardiomyocyte	FAM134B
SLC4A3	0	0.57176	0.69	0.241	0	Cardiomyocyte	SLC4A3
CFL2	0	0.571199	0.86	0.385	0	Cardiomyocyte	CFL2
NDUFB2	0	0.570802	0.987	0.839	0	Cardiomyocyte	NDUFB2
UQCRC2	0	0.57017	0.866	0.458	0	Cardiomyocyte	UQCRC2
TRIM63	0	0.569379	0.729	0.263	0	Cardiomyocyte	TRIM63
TIMM8B	0	0.565539	0.839	0.365	0	Cardiomyocyte	TIMM8B
CYCS	0	0.563759	0.927	0.531	0	Cardiomyocyte	CYCS
YBX1	0	0.563548	0.941	0.596	0	Cardiomyocyte	YBX1
G0S2	0	0.560652	0.671	0.261	0	Cardiomyocyte	G0S2
MYLK3	0	0.558412	0.658	0.195	0	Cardiomyocyte	MYLK3
EIF1B	0	0.556759	0.874	0.426	0	Cardiomyocyte	EIF1B
NDRG4	0	0.551566	0.807	0.407	0	Cardiomyocyte	NDRG4
SAMD4A	0	0.551264	0.741	0.282	0	Cardiomyocyte	SAMD4A
FITM1	0	0.550604	0.753	0.304	0	Cardiomyocyte	FITM1
PALLD	0	0.549985	0.855	0.41	0	Cardiomyocyte	PALLD
ABRA	0	0.547905	0.531	0.168	0	Cardiomyocyte	ABRA
ACAT1	0	0.545905	0.832	0.385	0	Cardiomyocyte	ACAT1
RP11-34P1.2	0	0.544551	0.812	0.328	0	Cardiomyocyte	RP11-34P1.2
SRL	0	0.542108	0.76	0.275	0	Cardiomyocyte	SRL
ATP5L	0	0.541814	0.982	0.824	0	Cardiomyocyte	ATP5L
PKIA	0	0.540825	0.692	0.261	0	Cardiomyocyte	PKIA
POPDC2	0	0.540673	0.741	0.285	0	Cardiomyocyte	POPDC2
MRPL41	0	0.539569	0.945	0.602	0	Cardiomyocyte	MRPL41
GOT2	0	0.53695	0.747	0.309	0	Cardiomyocyte	GOT2
MTRNR2L10	0	0.52676	1	0.998	0	Cardiomyocyte	MTRNR2L10
FHL1	0	0.525662	0.903	0.574	0	Cardiomyocyte	FHL1
MLIP	0	0.524112	0.662	0.221	0	Cardiomyocyte	MLIP
BZW2	0	0.523378	0.722	0.268	0	Cardiomyocyte	BZW2
PPP1R3C	0	0.523321	0.63	0.243	0	Cardiomyocyte	PPP1R3C
NDUFA5	0	0.522776	0.919	0.532	0	Cardiomyocyte	NDUFA5
SDHA	0	0.522519	0.737	0.256	0	Cardiomyocyte	SDHA
NDUFA12	0	0.51967	0.972	0.746	0	Cardiomyocyte	NDUFA12
WI2-1896O14.1	0	0.518347	0.717	0.233	0	Cardiomyocyte	WI2-1896O14.1
LRRC2	0	0.517233	0.541	0.15	0	Cardiomyocyte	LRRC2
OXCT1	0	0.512566	0.697	0.253	0	Cardiomyocyte	OXCT1
NDUFB1P1	0	0.511335	0.793	0.33	0	Cardiomyocyte	NDUFB1P1
RBM24	0	0.510045	0.586	0.188	0	Cardiomyocyte	RBM24
NDUFA8	0	0.506311	0.883	0.448	0	Cardiomyocyte	NDUFA8
MFN2	0	0.50561	0.77	0.297	0	Cardiomyocyte	MFN2
GOLGA4	0	0.505511	0.895	0.469	0	Cardiomyocyte	GOLGA4
NNT	0	0.505339	0.76	0.296	0	Cardiomyocyte	NNT
MAPKAPK3	0	0.505094	0.664	0.222	0	Cardiomyocyte	MAPKAPK3
CKB	0	0.504417	0.879	0.507	0	Cardiomyocyte	CKB
ACADM	0	0.504116	0.777	0.337	0	Cardiomyocyte	ACADM
NDUFC1	0	0.503129	0.967	0.716	0	Cardiomyocyte	NDUFC1
CAST	0	0.501294	0.915	0.561	0	Cardiomyocyte	CAST
MSRB2	0	0.501191	0.738	0.269	0	Cardiomyocyte	MSRB2
RRAD	0	0.498425	0.775	0.37	0	Cardiomyocyte	RRAD
NDUFB10	0	0.497859	0.961	0.675	0	Cardiomyocyte	NDUFB10
DUSP27	0	0.497721	0.561	0.156	0	Cardiomyocyte	DUSP27
OBSCN	0	0.494812	0.648	0.263	0	Cardiomyocyte	OBSCN
CISD1	0	0.494451	0.741	0.288	0	Cardiomyocyte	CISD1
PPP1R1A	0	0.493532	0.723	0.305	0	Cardiomyocyte	PPP1R1A
MYL9	0	0.49301	0.985	0.832	0	Cardiomyocyte	MYL9
RAMP1	0	0.49249	0.687	0.246	0	Cardiomyocyte	RAMP1
ATP5JP1	0	0.492457	0.818	0.445	0	Cardiomyocyte	ATP5JP1
PTGES2	0	0.490587	0.911	0.568	0	Cardiomyocyte	PTGES2
SLC38A1	0	0.490504	0.607	0.204	0	Cardiomyocyte	SLC38A1
MTATP6P1	0	0.488917	1	1	0	Cardiomyocyte	MTATP6P1
MTND2P28	0	0.488227	1	0.994	0	Cardiomyocyte	MTND2P28
ANK3	0	0.4849	0.651	0.221	0	Cardiomyocyte	ANK3
DLD	0	0.484419	0.796	0.368	0	Cardiomyocyte	DLD
pk	0	0.483771	0.874	0.449	0	Cardiomyocyte	pk
COX7CP1	0	0.479243	0.803	0.322	0	Cardiomyocyte	COX7CP1
KIF1C	0	0.478994	0.817	0.351	0	Cardiomyocyte	KIF1C
RABGAP1L	0	0.476905	0.742	0.303	0	Cardiomyocyte	RABGAP1L
NDUFV1	0	0.476722	0.889	0.496	0	Cardiomyocyte	NDUFV1
RP11-480I12.2	0	0.475674	0.776	0.297	0	Cardiomyocyte	RP11-480I12.2
PPP1R3A	0	0.475622	0.523	0.124	0	Cardiomyocyte	PPP1R3A
UNC45B	0	0.475581	0.621	0.212	0	Cardiomyocyte	UNC45B
MTRNR2L8	0	0.47503	1	1	0	Cardiomyocyte	MTRNR2L8
MRPS33	0	0.474907	0.705	0.278	0	Cardiomyocyte	MRPS33
CTB-36O1.7	0	0.473974	0.903	0.609	0	Cardiomyocyte	CTB-36O1.7
PFKM	0	0.472817	0.774	0.337	0	Cardiomyocyte	PFKM
COX7A2	0	0.472767	0.974	0.808	0	Cardiomyocyte	COX7A2
CAMK2D	0	0.470624	0.701	0.311	0	Cardiomyocyte	CAMK2D
FAM162A	0	0.466558	0.784	0.333	0	Cardiomyocyte	FAM162A
MLF1	0	0.466523	0.654	0.267	0	Cardiomyocyte	MLF1
CS	0	0.463866	0.739	0.296	0	Cardiomyocyte	CS
LAPTM4B	0	0.463571	0.654	0.235	0	Cardiomyocyte	LAPTM4B
ATP5D	0	0.463102	0.849	0.42	0	Cardiomyocyte	ATP5D
NDUFA3	0	0.463071	0.942	0.625	0	Cardiomyocyte	NDUFA3
RP11-638I2.10	0	0.460889	0.706	0.244	0	Cardiomyocyte	RP11-638I2.10
RBM20	0	0.460347	0.575	0.176	0	Cardiomyocyte	RBM20
SLMAP	0	0.460276	0.759	0.317	0	Cardiomyocyte	SLMAP
GHITM	0	0.457165	0.907	0.532	0	Cardiomyocyte	GHITM
MDH2	0	0.456391	0.876	0.484	0	Cardiomyocyte	MDH2
VDAC1	0	0.455228	0.745	0.284	0	Cardiomyocyte	VDAC1
TMEM182	0	0.453523	0.558	0.159	0	Cardiomyocyte	TMEM182
ADPRHL1	0	0.451745	0.618	0.177	0	Cardiomyocyte	ADPRHL1
AP000361.2	0	0.451571	0.83	0.439	0	Cardiomyocyte	AP000361.2
NDUFB5	0	0.449391	0.758	0.33	0	Cardiomyocyte	NDUFB5
SMYD1	0	0.447915	0.615	0.201	0	Cardiomyocyte	SMYD1
NDUFS6	0	0.447819	0.916	0.525	0	Cardiomyocyte	NDUFS6
USP13	0	0.446062	0.62	0.211	0	Cardiomyocyte	USP13
DUSP3	0	0.444221	0.705	0.286	0	Cardiomyocyte	DUSP3
TENM2	0	0.442673	0.456	0.121	0	Cardiomyocyte	TENM2
PRKAR1A	0	0.441658	0.906	0.531	0	Cardiomyocyte	PRKAR1A
SUCLG1	0	0.441463	0.795	0.362	0	Cardiomyocyte	SUCLG1
MTND1P23	0	0.441435	1	1	0	Cardiomyocyte	MTND1P23
ETFA	0	0.44062	0.799	0.374	0	Cardiomyocyte	ETFA
FITM2	0	0.439547	0.58	0.195	0	Cardiomyocyte	FITM2
PARM1	0	0.438337	0.631	0.241	0	Cardiomyocyte	PARM1
DECR1	0	0.436923	0.717	0.26	0	Cardiomyocyte	DECR1
NPY6R	0	0.433349	0.575	0.158	0	Cardiomyocyte	NPY6R
FLJ44511	0	0.431518	0.617	0.241	0	Cardiomyocyte	FLJ44511
ATP5J2	0	0.431211	0.893	0.504	0	Cardiomyocyte	ATP5J2
SLIRP	0	0.430473	0.927	0.626	0	Cardiomyocyte	SLIRP
ANK2	0	0.430324	0.609	0.218	0	Cardiomyocyte	ANK2
ATP5F1	0	0.429583	0.824	0.398	0	Cardiomyocyte	ATP5F1
ATPAF1	0	0.429165	0.731	0.319	0	Cardiomyocyte	ATPAF1
PEBP1	0	0.423371	0.927	0.549	0	Cardiomyocyte	PEBP1
CYC1	0	0.422143	0.861	0.475	0	Cardiomyocyte	CYC1
MTUS2	0	0.420912	0.528	0.149	0	Cardiomyocyte	MTUS2
MRPS25	0	0.418717	0.708	0.301	0	Cardiomyocyte	MRPS25
SMIM4	0	0.418518	0.693	0.266	0	Cardiomyocyte	SMIM4
RP11-356J5.12	0	0.412221	0.57	0.184	0	Cardiomyocyte	RP11-356J5.12
MTRNR2L12	0	0.41076	1	1	0	Cardiomyocyte	MTRNR2L12
SDHB	0	0.409591	0.785	0.348	0	Cardiomyocyte	SDHB
MPC2	0	0.407708	0.794	0.387	0	Cardiomyocyte	MPC2
COX14	0	0.407603	0.849	0.44	0	Cardiomyocyte	COX14
RP11-663P9.2	0	0.407588	0.784	0.34	0	Cardiomyocyte	RP11-663P9.2
ALPK2	0	0.407227	0.523	0.139	0	Cardiomyocyte	ALPK2
CCDC141	0	0.405024	0.491	0.141	0	Cardiomyocyte	CCDC141
RPL3L	0	0.403843	0.532	0.156	0	Cardiomyocyte	RPL3L
SNTA1	0	0.403326	0.653	0.268	0	Cardiomyocyte	SNTA1
SLC16A7	0	0.398373	0.534	0.17	0	Cardiomyocyte	SLC16A7
KIF21A	0	0.395351	0.499	0.149	0	Cardiomyocyte	KIF21A
PEBP4	0	0.393919	0.512	0.149	0	Cardiomyocyte	PEBP4
TACC2	0	0.393613	0.645	0.244	0	Cardiomyocyte	TACC2
TRIM55	0	0.392704	0.502	0.136	0	Cardiomyocyte	TRIM55
KCNIP2	0	0.39223	0.585	0.212	0	Cardiomyocyte	KCNIP2
COX17	0	0.391824	0.878	0.485	0	Cardiomyocyte	COX17
SH3BGR	0	0.389727	0.557	0.169	0	Cardiomyocyte	SH3BGR
CRYM	0	0.387	0.56	0.158	0	Cardiomyocyte	CRYM
ACADVL	0	0.386011	0.84	0.447	0	Cardiomyocyte	ACADVL
MYO18B	0	0.383845	0.518	0.147	0	Cardiomyocyte	MYO18B
MYPN	0	0.383486	0.49	0.129	0	Cardiomyocyte	MYPN
HACD1	0	0.383015	0.569	0.185	0	Cardiomyocyte	HACD1
NCAM1	0	0.381609	0.552	0.173	0	Cardiomyocyte	NCAM1
NDUFA10	0	0.381302	0.816	0.408	0	Cardiomyocyte	NDUFA10
ATP5E	0	0.380626	0.97	0.791	0	Cardiomyocyte	ATP5E
CCND2	0	0.378037	0.801	0.4	0	Cardiomyocyte	CCND2
TOMM7	0	0.377768	0.944	0.682	0	Cardiomyocyte	TOMM7
SLC41A1	0	0.375862	0.635	0.204	0	Cardiomyocyte	SLC41A1
AIFM1	0	0.373243	0.575	0.187	0	Cardiomyocyte	AIFM1
SGCD	0	0.372798	0.471	0.123	0	Cardiomyocyte	SGCD
HADH	0	0.372613	0.635	0.236	0	Cardiomyocyte	HADH
ATP5L2	0	0.372465	0.755	0.37	0	Cardiomyocyte	ATP5L2
LPL	0	0.371904	0.767	0.384	0	Cardiomyocyte	LPL
MRPS36	0	0.368365	0.753	0.298	0	Cardiomyocyte	MRPS36
EEF1A2	0	0.362097	0.65	0.216	0	Cardiomyocyte	EEF1A2
RBPMS2	0	0.361907	0.712	0.301	0	Cardiomyocyte	RBPMS2
SLC5A1	0	0.360615	0.462	0.116	0	Cardiomyocyte	SLC5A1
PKM	0	0.359341	0.799	0.394	0	Cardiomyocyte	PKM
ALDH2	0	0.359119	0.792	0.417	0	Cardiomyocyte	ALDH2
ATP1B1	0	0.358352	0.538	0.153	0	Cardiomyocyte	ATP1B1
GADD45G	0	0.356327	0.725	0.332	0	Cardiomyocyte	GADD45G
TIMM8BP2	0	0.356105	0.664	0.236	0	Cardiomyocyte	TIMM8BP2
AC007016.3	0	0.354731	0.674	0.248	0	Cardiomyocyte	AC007016.3
PGM1	0	0.3529	0.537	0.16	0	Cardiomyocyte	PGM1
MINOS1	0	0.352733	0.888	0.532	0	Cardiomyocyte	MINOS1
ADSSL1	0	0.351776	0.555	0.185	0	Cardiomyocyte	ADSSL1
FH	0	0.351249	0.614	0.195	0	Cardiomyocyte	FH
VDAC2	0	0.350097	0.793	0.394	0	Cardiomyocyte	VDAC2
MRPL57	0	0.348563	0.848	0.452	0	Cardiomyocyte	MRPL57
CYP2J2	0	0.348458	0.434	0.1	0	Cardiomyocyte	CYP2J2
RHOQ	0	0.347339	0.643	0.247	0	Cardiomyocyte	RHOQ
PRR34-AS1	0	0.346393	0.656	0.228	0	Cardiomyocyte	PRR34-AS1
IMMT	0	0.343567	0.682	0.278	0	Cardiomyocyte	IMMT
EIF3K	0	0.342384	0.874	0.485	0	Cardiomyocyte	EIF3K
PDE3A	0	0.342296	0.526	0.16	0	Cardiomyocyte	PDE3A
GPI	0	0.341572	0.765	0.369	0	Cardiomyocyte	GPI
PDE1C	0	0.341553	0.536	0.165	0	Cardiomyocyte	PDE1C
HSDL2	0	0.340174	0.604	0.207	0	Cardiomyocyte	HSDL2
ETFB	0	0.340004	0.753	0.314	0	Cardiomyocyte	ETFB
NDUFB6	0	0.336382	0.844	0.458	0	Cardiomyocyte	NDUFB6
KLHL41	0	0.336354	0.448	0.111	0	Cardiomyocyte	KLHL41
ATP5HP4	0	0.333935	0.709	0.276	0	Cardiomyocyte	ATP5HP4
CPEB4	0	0.333785	0.653	0.27	0	Cardiomyocyte	CPEB4
ANK1	0	0.331507	0.558	0.194	0	Cardiomyocyte	ANK1
NDUFS8	0	0.324171	0.817	0.397	0	Cardiomyocyte	NDUFS8
NDUFS2	0	0.323877	0.736	0.338	0	Cardiomyocyte	NDUFS2
COX17P1	0	0.322893	0.787	0.368	0	Cardiomyocyte	COX17P1
NDUFS4	0	0.32253	0.728	0.324	0	Cardiomyocyte	NDUFS4
KIF22	0	0.320974	0.761	0.382	0	Cardiomyocyte	KIF22
USP28	0	0.320717	0.55	0.185	0	Cardiomyocyte	USP28
VDAC3	0	0.31948	0.77	0.353	0	Cardiomyocyte	VDAC3
LINC00998	0	0.31941	0.611	0.207	0	Cardiomyocyte	LINC00998
BOLA3	0	0.317327	0.726	0.317	0	Cardiomyocyte	BOLA3
RP11-485M7.1	0	0.317096	0.645	0.258	0	Cardiomyocyte	RP11-485M7.1
HSPA9	0	0.315599	0.778	0.371	0	Cardiomyocyte	HSPA9
PACSIN3	0	0.314247	0.579	0.179	0	Cardiomyocyte	PACSIN3
DCAF6	0	0.312892	0.644	0.265	0	Cardiomyocyte	DCAF6
CAMK2B	0	0.312043	0.461	0.122	0	Cardiomyocyte	CAMK2B
ATP5G2	0	0.311717	0.905	0.555	0	Cardiomyocyte	ATP5G2
CHCHD3	0	0.311019	0.554	0.187	0	Cardiomyocyte	CHCHD3
PTP4A3	0	0.310494	0.793	0.398	0	Cardiomyocyte	PTP4A3
PRDX6	0	0.30997	0.856	0.51	0	Cardiomyocyte	PRDX6
PDHB	0	0.309427	0.723	0.346	0	Cardiomyocyte	PDHB
MYH7B	0	0.309251	0.499	0.148	0	Cardiomyocyte	MYH7B
HHATL	0	0.307773	0.457	0.097	0	Cardiomyocyte	HHATL
DTNA	0	0.306172	0.561	0.193	0	Cardiomyocyte	DTNA
TMX4	0	0.305179	0.698	0.321	0	Cardiomyocyte	TMX4
MZT2B	0	0.30319	0.798	0.421	0	Cardiomyocyte	MZT2B
TMEM261	0	0.301886	0.67	0.279	0	Cardiomyocyte	TMEM261
HIGD1A	0	0.301883	0.796	0.39	0	Cardiomyocyte	HIGD1A
MIR4458HG	0	0.301633	0.742	0.327	0	Cardiomyocyte	MIR4458HG
NDUFB11	0	0.297807	0.71	0.304	0	Cardiomyocyte	NDUFB11
SLC25A11	0	0.297539	0.669	0.275	0	Cardiomyocyte	SLC25A11
RCAN2	0	0.295289	0.732	0.321	0	Cardiomyocyte	RCAN2
HADHA	0	0.293504	0.774	0.39	0	Cardiomyocyte	HADHA
SGCA	0	0.293061	0.63	0.235	0	Cardiomyocyte	SGCA
CMC2	0	0.292687	0.647	0.243	0	Cardiomyocyte	CMC2
NDUFA11	0	0.292666	0.908	0.586	0	Cardiomyocyte	NDUFA11
ABLIM1	0	0.291653	0.895	0.55	0	Cardiomyocyte	ABLIM1
ETFDH	0	0.290809	0.546	0.17	0	Cardiomyocyte	ETFDH
CH17-472G23.1	0	0.290274	0.546	0.163	0	Cardiomyocyte	CH17-472G23.1
REXO2	0	0.287195	0.727	0.345	0	Cardiomyocyte	REXO2
GPX3	0	0.286567	0.924	0.625	0	Cardiomyocyte	GPX3
YBX1P1	0	0.285467	0.666	0.25	0	Cardiomyocyte	YBX1P1
EIF5B	0	0.284094	0.868	0.485	0	Cardiomyocyte	EIF5B
PPIF	0	0.276518	0.557	0.192	0	Cardiomyocyte	PPIF
DBI	0	0.275875	0.924	0.6	0	Cardiomyocyte	DBI
NDUFS5P3	0	0.275598	0.679	0.294	0	Cardiomyocyte	NDUFS5P3
ATP5A1P2	0	0.27512	0.604	0.183	0	Cardiomyocyte	ATP5A1P2
ADI1	0	0.274593	0.783	0.407	0	Cardiomyocyte	ADI1
OGDH	0	0.272352	0.585	0.2	0	Cardiomyocyte	OGDH
MAP7D1	0	0.272125	0.687	0.306	0	Cardiomyocyte	MAP7D1
NDUFA5P11	0	0.270482	0.587	0.189	0	Cardiomyocyte	NDUFA5P11
ARHGAP5	0	0.270354	0.734	0.352	0	Cardiomyocyte	ARHGAP5
NFE2L1	0	0.270285	0.833	0.476	0	Cardiomyocyte	NFE2L1
C17orf89	0	0.270204	0.643	0.261	0	Cardiomyocyte	C17orf89
ISCU	0	0.268199	0.907	0.56	0	Cardiomyocyte	ISCU
AC011242.5	0	0.266018	0.481	0.134	0	Cardiomyocyte	AC011242.5
RP11-321A17.3	0	0.259762	0.678	0.282	0	Cardiomyocyte	RP11-321A17.3
LINC00116	0	0.259524	0.716	0.307	0	Cardiomyocyte	LINC00116
NDUFA9	0	0.244286	0.696	0.309	0	Cardiomyocyte	NDUFA9
HEBP2	0	0.244012	0.619	0.242	0	Cardiomyocyte	HEBP2
PRDX5	0	0.243786	0.923	0.61	0	Cardiomyocyte	PRDX5
CALM3	0	0.240109	0.662	0.275	0	Cardiomyocyte	CALM3
UGP2	0	0.229592	0.734	0.354	0	Cardiomyocyte	UGP2
ECHS1	0	0.228314	0.751	0.371	0	Cardiomyocyte	ECHS1
YBX1P10	0	0.226029	0.604	0.232	0	Cardiomyocyte	YBX1P10
VEGFB	0	0.223973	0.686	0.299	0	Cardiomyocyte	VEGFB
NDUFS3	0	0.223744	0.645	0.272	0	Cardiomyocyte	NDUFS3
C19orf70	0	0.221854	0.817	0.429	0	Cardiomyocyte	C19orf70
CTSD	0	0.220157	0.782	0.407	0	Cardiomyocyte	CTSD
TPM2	0	0.218821	0.892	0.544	0	Cardiomyocyte	TPM2
NDUFV2P1	0	0.214837	0.649	0.262	0	Cardiomyocyte	NDUFV2P1
C7orf55	0	0.211751	0.673	0.296	0	Cardiomyocyte	C7orf55
CALU	0	0.206429	0.724	0.344	0	Cardiomyocyte	CALU
DDX1	0	0.202465	0.763	0.378	0	Cardiomyocyte	DDX1
LDHBP2	0	0.200694	0.506	0.149	0	Cardiomyocyte	LDHBP2
FKBP3	4.94065645841247e-324	0.230028	0.578	0.215	2.70318136809121e-319	Cardiomyocyte	FKBP3
PHYH	2.47032822920623e-323	0.303339	0.7	0.324	1.35159068404561e-318	Cardiomyocyte	PHYH
DYNLL2	3.95252516672997e-323	0.212062	0.676	0.3	2.16254509447297e-318	Cardiomyocyte	DYNLL2
AC093106.5	5.43472210425371e-323	0.215475	0.576	0.212	2.97349950490033e-318	Cardiomyocyte	AC093106.5
LRRC39	4.59481050632359e-322	0.301356	0.419	0.097	2.51395867232483e-317	Cardiomyocyte	LRRC39
RNA5-8S5	5.87938118551083e-322	0.220412	0.442	0.111	3.21678582802854e-317	Cardiomyocyte	RNA5-8S5
SLC2A4	6.67680313789861e-320	0.373428	0.555	0.197	3.65307930083846e-315	Cardiomyocyte	SLC2A4
MGST3	1.13145973554104e-319	0.232672	0.895	0.573	6.19055565106569e-315	Cardiomyocyte	MGST3
INADL	1.4910407125843e-319	0.334463	0.544	0.186	8.15793105076247e-315	Cardiomyocyte	INADL
COX20	1.24045061701362e-318	0.201995	0.517	0.167	6.78687746086661e-314	Cardiomyocyte	COX20
MIR133A1HG	1.47730074697345e-318	0.425201	0.453	0.12	8.08275557691585e-314	Cardiomyocyte	MIR133A1HG
USMG5P1	3.82318372130519e-318	0.248802	0.684	0.311	2.09177850943771e-313	Cardiomyocyte	USMG5P1
NKX2-5	3.94371103560816e-318	0.245405	0.47	0.131	2.1577226189123e-313	Cardiomyocyte	NKX2-5
MRPL20	7.69690541752349e-318	0.267149	0.711	0.339	4.21120786108962e-313	Cardiomyocyte	MRPL20
RP11-777B9.5	1.12216586667712e-317	0.472335	1	0.996	6.13970610635052e-313	Cardiomyocyte	RP11-777B9.5
MTRNR2L3	2.71812981827178e-317	0.503953	0.986	0.943	1.48717036747104e-312	Cardiomyocyte	MTRNR2L3
GPD1L	4.132362245642e-316	0.348152	0.544	0.188	2.26093935545811e-311	Cardiomyocyte	GPD1L
SNRPN	1.24779924666421e-314	0.250661	0.712	0.341	6.82708401827387e-310	Cardiomyocyte	SNRPN
STARD7	4.36361169131361e-313	0.293577	0.628	0.26	2.38746286466842e-308	Cardiomyocyte	STARD7
COX5AP2	1.11456952058474e-312	0.210744	0.504	0.158	6.09814421797528e-308	Cardiomyocyte	COX5AP2
MRAS	3.20181872013968e-311	0.276414	0.565	0.207	1.75181e-306	Cardiomyocyte	MRAS
ATP6V1D	3.49094714762189e-311	0.22167	0.568	0.212	1.91e-306	Cardiomyocyte	ATP6V1D
TRIM54	9.24659169774273e-311	0.270154	0.479	0.141	5.05909e-306	Cardiomyocyte	TRIM54
SGCG	9.39664055194935e-311	0.396823	0.505	0.161	5.14118e-306	Cardiomyocyte	SGCG
TRAK1	2.1273820820341e-310	0.347526	0.68	0.314	1.16395e-305	Cardiomyocyte	TRAK1
CSDE1	2.39310188954584e-309	0.242452	0.874	0.545	1.30934e-304	Cardiomyocyte	CSDE1
SLC6A8	6.47934855819405e-309	0.279396	0.548	0.195	3.54505e-304	Cardiomyocyte	SLC6A8
MZT2A	1.11668433448006e-308	0.307596	0.746	0.382	6.10971e-304	Cardiomyocyte	MZT2A
MRPL12	2.71926e-307	0.231232	0.532	0.183	1.48779e-302	Cardiomyocyte	MRPL12
MYL4	5.18741e-307	0.946059	0.809	0.715	2.83819e-302	Cardiomyocyte	MYL4
TBX5	1.69892e-306	0.430614	0.488	0.152	9.29529e-302	Cardiomyocyte	TBX5
ACAA2	2.05113e-306	0.279364	0.581	0.223	1.12223e-301	Cardiomyocyte	ACAA2
PLCXD3	2.96867e-306	0.294263	0.518	0.172	1.62425e-301	Cardiomyocyte	PLCXD3
YWHAG	4.00494e-305	0.22901	0.696	0.331	2.19122e-300	Cardiomyocyte	YWHAG
NDUFA13	9.27847e-304	0.268545	0.927	0.641	5.07653e-299	Cardiomyocyte	NDUFA13
PDLIM3	8.52966e-301	0.26458	0.723	0.361	4.66683e-296	Cardiomyocyte	PDLIM3
DST	3.30806e-298	0.22335	0.919	0.633	1.80994e-293	Cardiomyocyte	DST
NGFRAP1	2.10711e-297	0.209599	0.769	0.415	1.15286e-292	Cardiomyocyte	NGFRAP1
ATP5EP2	3.52174e-297	0.307605	0.899	0.597	1.92685e-292	Cardiomyocyte	ATP5EP2
GAPDHP40	1.46766e-295	0.200116	0.534	0.191	8.02999e-291	Cardiomyocyte	GAPDHP40
PPP1R14C	4.73259e-295	0.288089	0.447	0.126	2.58934e-290	Cardiomyocyte	PPP1R14C
BAG1	7.15638e-294	0.241315	0.65	0.292	3.91547e-289	Cardiomyocyte	BAG1
KPNA4	2.36187e-293	0.215129	0.578	0.229	1.29225e-288	Cardiomyocyte	KPNA4
RP11-245G13.2	6.35951e-292	0.351567	0.494	0.161	3.47948e-287	Cardiomyocyte	RP11-245G13.2
PPP1R9A	5.05315e-291	0.37891	0.466	0.141	2.76473e-286	Cardiomyocyte	PPP1R9A
AKAP1	1.11528e-290	0.323832	0.546	0.202	6.10205e-286	Cardiomyocyte	AKAP1
ATP5LP3	1.19619e-290	0.285719	0.726	0.371	6.54471e-286	Cardiomyocyte	ATP5LP3
TIMM21	3.99484e-289	0.241014	0.525	0.188	2.1857e-284	Cardiomyocyte	TIMM21
S100A1	8.35183e-289	0.225072	0.496	0.164	4.56954e-284	Cardiomyocyte	S100A1
PRKAG2	9.95633e-289	0.340718	0.538	0.197	5.44741e-284	Cardiomyocyte	PRKAG2
MYL2	1.49689e-286	1.22936	0.948	0.754	8.18993e-282	Cardiomyocyte	MYL2
MRPL35	2.49662e-286	0.213631	0.508	0.176	1.36598e-281	Cardiomyocyte	MRPL35
APOBEC2	8.05003e-286	0.29879	0.443	0.127	4.40441e-281	Cardiomyocyte	APOBEC2
ANO5	1.3488e-285	0.318323	0.42	0.112	7.37971e-281	Cardiomyocyte	ANO5
PAIP2B	3.90141e-285	0.254413	0.416	0.109	2.13458e-280	Cardiomyocyte	PAIP2B
CAP2	6.75819e-285	0.303961	0.471	0.148	3.69761e-280	Cardiomyocyte	CAP2
AKAP6	2.04677e-283	0.343731	0.482	0.157	1.11985e-278	Cardiomyocyte	AKAP6
MTND5P10	8.3176e-283	0.371372	0.914	0.657	4.55081e-278	Cardiomyocyte	MTND5P10
AKR1B1	2.13299e-281	0.246396	0.648	0.299	1.16702e-276	Cardiomyocyte	AKR1B1
PCBD1	2.15604e-280	0.238233	0.558	0.219	1.17964e-275	Cardiomyocyte	PCBD1
MTFR1L	5.5551e-280	0.213343	0.591	0.248	3.03936e-275	Cardiomyocyte	MTFR1L
GNG5	9.09552e-280	0.280714	0.904	0.622	4.97643e-275	Cardiomyocyte	GNG5
MITF	5.4e-279	0.318871	0.462	0.143	2.9545e-274	Cardiomyocyte	MITF
COQ10A	1.03059e-277	0.311411	0.514	0.183	5.63864e-273	Cardiomyocyte	COQ10A
TCEA3	5.12581e-277	0.237326	0.493	0.168	2.80448e-272	Cardiomyocyte	TCEA3
SUCLA2	4.84456e-276	0.244564	0.538	0.204	2.6506e-271	Cardiomyocyte	SUCLA2
HOMER1	1.80684e-275	0.306224	0.392	0.098	9.88575e-271	Cardiomyocyte	HOMER1
SEPW1	1.00211e-274	0.228594	0.97	0.767	5.48284e-270	Cardiomyocyte	SEPW1
NUDT4	2.0641e-274	0.254478	0.692	0.345	1.12933e-269	Cardiomyocyte	NUDT4
ZSCAN16-AS1	2.29486e-274	0.322291	0.568	0.229	1.25559e-269	Cardiomyocyte	ZSCAN16-AS1
ECI1	7.55162e-274	0.227021	0.494	0.171	4.13172e-269	Cardiomyocyte	ECI1
MURC	7.7722e-274	0.276561	0.371	0.086	4.25241e-269	Cardiomyocyte	MURC
PRNP	8.48879e-274	0.406097	0.659	0.316	4.64447e-269	Cardiomyocyte	PRNP
ZNF330	1.97722e-273	0.203343	0.538	0.208	1.0818e-268	Cardiomyocyte	ZNF330
PSD3	3.48074e-271	0.246177	0.481	0.161	1.90442e-266	Cardiomyocyte	PSD3
HSPA5	7.4621e-269	0.388345	0.896	0.624	4.08274e-264	Cardiomyocyte	HSPA5
DLAT	1.69745e-266	0.221686	0.459	0.149	9.28728e-262	Cardiomyocyte	DLAT
RP11-475J5.5	3.13897e-266	0.313388	0.693	0.369	1.71743e-261	Cardiomyocyte	RP11-475J5.5
NNT-AS1	3.94071e-266	0.257354	0.47	0.156	2.15608e-261	Cardiomyocyte	NNT-AS1
SPHKAP	8.55379e-266	0.304336	0.392	0.103	4.68003e-261	Cardiomyocyte	SPHKAP
PPARGC1A	1.10276e-262	0.329286	0.391	0.104	6.03351e-258	Cardiomyocyte	PPARGC1A
ATP5LP2	4.9966e-261	0.276188	0.66	0.322	2.73379e-256	Cardiomyocyte	ATP5LP2
PGK1	1.70185e-260	0.237306	0.833	0.523	9.31133e-256	Cardiomyocyte	PGK1
UBR3	7.98745e-260	0.237143	0.483	0.169	4.37018e-255	Cardiomyocyte	UBR3
SNRNP25	5.87553e-259	0.210087	0.503	0.187	3.21468e-254	Cardiomyocyte	SNRNP25
BNIP3	1.56767e-258	0.220167	0.518	0.198	8.5772e-254	Cardiomyocyte	BNIP3
CTNNA3	3.1016e-258	0.255148	0.37	0.091	1.69698e-253	Cardiomyocyte	CTNNA3
RRAGD	5.68721e-258	0.322805	0.534	0.211	3.11164e-253	Cardiomyocyte	RRAGD
ITGB1BP2	2.08335e-257	0.289286	0.392	0.106	1.13986e-252	Cardiomyocyte	ITGB1BP2
RP11-102K13.5	4.99219e-257	0.317166	0.408	0.12	2.73138e-252	Cardiomyocyte	RP11-102K13.5
NR4A3	2.05781e-256	0.452652	0.634	0.306	1.12589e-251	Cardiomyocyte	NR4A3
MTND4P12	4.38981e-256	0.42416	1	0.997	2.4018e-251	Cardiomyocyte	MTND4P12
MRPS15	6.39673e-256	0.228787	0.533	0.213	3.49984e-251	Cardiomyocyte	MRPS15
AGL	1.056e-255	0.303043	0.454	0.149	5.77768e-251	Cardiomyocyte	AGL
NEK7	2.9034e-255	0.280967	0.551	0.225	1.58854e-250	Cardiomyocyte	NEK7
LINC00881	1.3539e-254	0.342623	0.442	0.141	7.4076e-250	Cardiomyocyte	LINC00881
CORIN	3.93124e-253	0.315287	0.398	0.113	2.1509e-248	Cardiomyocyte	CORIN
SUCLG2	4.98378e-253	0.206793	0.597	0.267	2.72678e-248	Cardiomyocyte	SUCLG2
ACYP2	6.53572e-253	0.241615	0.544	0.222	3.57589e-248	Cardiomyocyte	ACYP2
PROX1	7.85108e-253	0.305509	0.428	0.132	4.29556e-248	Cardiomyocyte	PROX1
RP5-857K21.11	5.7733e-252	0.311603	1	0.999	3.15874e-247	Cardiomyocyte	RP5-857K21.11
COX7A2P2	2.90323e-250	0.218392	0.61	0.281	1.58844e-245	Cardiomyocyte	COX7A2P2
CHGB	5.34025e-250	0.439707	0.42	0.13	2.92181e-245	Cardiomyocyte	CHGB
TNNT1	1.19274e-249	0.403203	0.396	0.112	6.52582e-245	Cardiomyocyte	TNNT1
PDHX	7.00469e-249	0.242546	0.443	0.145	3.83247e-244	Cardiomyocyte	PDHX
MTATP6P2	2.91815e-248	0.418654	0.93	0.774	1.59661e-243	Cardiomyocyte	MTATP6P2
SLC16A1	7.08948e-248	0.223544	0.539	0.22	3.87886e-243	Cardiomyocyte	SLC16A1
MTRNR2L1	3.97801e-246	0.584715	1	0.999	2.17649e-241	Cardiomyocyte	MTRNR2L1
PERP	5.25395e-246	0.26371	0.508	0.195	2.8746e-241	Cardiomyocyte	PERP
PPP2R3A	1.00157e-245	0.289629	0.445	0.147	5.47988e-241	Cardiomyocyte	PPP2R3A
RAB9B	1.71028e-245	0.248841	0.373	0.099	9.35746e-241	Cardiomyocyte	RAB9B
GLRX5	2.07097e-245	0.230342	0.568	0.246	1.13309e-240	Cardiomyocyte	GLRX5
VCL	1.10234e-244	0.203317	0.701	0.374	6.03122e-240	Cardiomyocyte	VCL
FSD2	3.24452e-243	0.239602	0.379	0.103	1.77517e-238	Cardiomyocyte	FSD2
ZNF91	7.44326e-243	0.203859	0.548	0.232	4.07243e-238	Cardiomyocyte	ZNF91
LGALS3BP	3.55479e-242	0.207449	0.655	0.329	1.94493e-237	Cardiomyocyte	LGALS3BP
TM7SF2	3.71288e-242	0.259153	0.434	0.141	2.03143e-237	Cardiomyocyte	TM7SF2
MAOB	3.66556e-241	0.25743	0.466	0.166	2.00554e-236	Cardiomyocyte	MAOB
MIPEP	3.75987e-240	0.309565	0.385	0.109	2.05714e-235	Cardiomyocyte	MIPEP
MAFB	5.92426e-240	0.232209	0.601	0.279	3.24134e-235	Cardiomyocyte	MAFB
ME2	6.39387e-240	0.222537	0.449	0.154	3.49828e-235	Cardiomyocyte	ME2
GYG1	1.19377e-239	0.279415	0.576	0.256	6.53147e-235	Cardiomyocyte	GYG1
DNAJC21	1.66156e-238	0.202353	0.535	0.225	9.09087e-234	Cardiomyocyte	DNAJC21
RBFOX1	2.00945e-238	0.329472	0.432	0.144	1.09943e-233	Cardiomyocyte	RBFOX1
ADCK3	4.2099e-238	0.270839	0.498	0.192	2.30337e-233	Cardiomyocyte	ADCK3
PFKP	1.15757e-237	0.229677	0.539	0.226	6.33341e-233	Cardiomyocyte	PFKP
SLC25A12	3.50159e-237	0.216902	0.426	0.139	1.91583e-232	Cardiomyocyte	SLC25A12
PDK4	1.73641e-236	0.342653	0.791	0.484	9.50041e-232	Cardiomyocyte	PDK4
DHRS7C	2.42054e-236	0.275982	0.398	0.12	1.32435e-231	Cardiomyocyte	DHRS7C
LRRC49	4.31631e-235	0.362626	0.41	0.129	2.36158e-230	Cardiomyocyte	LRRC49
RP11-320M16.1	9.71402e-235	0.513551	0.94	0.789	5.31483e-230	Cardiomyocyte	RP11-320M16.1
PPAPDC3	1.34911e-234	0.209853	0.421	0.136	7.38136e-230	Cardiomyocyte	PPAPDC3
EGLN3	1.66229e-234	0.228296	0.473	0.175	9.09491e-230	Cardiomyocyte	EGLN3
AZGP1	2.22029e-234	0.322654	0.4	0.122	1.21479e-229	Cardiomyocyte	AZGP1
MRPS23	6.00292e-232	0.222056	0.582	0.267	3.28438e-227	Cardiomyocyte	MRPS23
MTRNR2L6	7.69091e-232	0.397267	0.953	0.828	4.20793e-227	Cardiomyocyte	MTRNR2L6
NPPB	2.38031e-231	0.930739	0.547	0.284	1.30234e-226	Cardiomyocyte	NPPB
KCNH2	3.16212e-231	0.272819	0.416	0.136	1.73009e-226	Cardiomyocyte	KCNH2
MLYCD	1.42959e-230	0.203622	0.44	0.151	7.82169e-226	Cardiomyocyte	MLYCD
CTB-36O1.4	9.15745e-229	0.453173	0.859	0.609	5.01031e-224	Cardiomyocyte	CTB-36O1.4
ANKRD2	2.93814e-227	0.438456	0.399	0.126	1.60754e-222	Cardiomyocyte	ANKRD2
C10orf71	5.12318e-227	0.209942	0.315	0.072	2.80304e-222	Cardiomyocyte	C10orf71
PLCL1	2.39426e-225	0.260228	0.495	0.197	1.30997e-220	Cardiomyocyte	PLCL1
SMCO1	4.58271e-224	0.26084	0.36	0.1	2.50734e-219	Cardiomyocyte	SMCO1
PTDSS1	8.38173e-223	0.219993	0.451	0.164	4.5859e-218	Cardiomyocyte	PTDSS1
CRLS1	1.22669e-222	0.205067	0.471	0.18	6.71157e-218	Cardiomyocyte	CRLS1
HAND2	2.00382e-221	0.207234	0.422	0.145	1.09635e-216	Cardiomyocyte	HAND2
USP2	1.07232e-220	0.212471	0.424	0.145	5.86701e-216	Cardiomyocyte	USP2
PRRT1	2.2497e-219	0.26309	0.52	0.222	1.23088e-214	Cardiomyocyte	PRRT1
NUDT8	5.0709e-219	0.222212	0.43	0.151	2.77444e-214	Cardiomyocyte	NUDT8
SMYD2	1.81128e-218	0.326695	0.387	0.121	9.91008e-214	Cardiomyocyte	SMYD2
GPNMB	1.91049e-218	0.229746	0.576	0.27	1.04529e-213	Cardiomyocyte	GPNMB
YAF2	3.24288e-218	0.479893	0.909	0.729	1.77427e-213	Cardiomyocyte	YAF2
RP11-432J24.5	7.33218e-218	0.23592	0.328	0.083	4.01166e-213	Cardiomyocyte	RP11-432J24.5
AGPAT9	3.62947e-216	0.252683	0.352	0.098	1.98579e-211	Cardiomyocyte	AGPAT9
TPT1P9	3.05976e-215	0.261988	0.722	0.417	1.67409e-210	Cardiomyocyte	TPT1P9
ADAM23	1.50109e-214	0.232491	0.345	0.095	8.2129e-210	Cardiomyocyte	ADAM23
MTND5P11	2.38149e-214	0.351596	0.963	0.826	1.30298e-209	Cardiomyocyte	MTND5P11
AC114498.1	2.51245e-213	0.393924	0.886	0.658	1.37464e-208	Cardiomyocyte	AC114498.1
CHRM2	2.40411e-208	0.271688	0.327	0.088	1.31536e-203	Cardiomyocyte	CHRM2
ADRB1	1.91764e-207	0.238756	0.364	0.11	1.0492e-202	Cardiomyocyte	ADRB1
CTD-2083E4.7	3.20122e-207	0.245634	0.356	0.106	1.75148e-202	Cardiomyocyte	CTD-2083E4.7
KLHL7	4.50164e-205	0.212811	0.417	0.149	2.46298e-200	Cardiomyocyte	KLHL7
PPP2R3B	1.75987e-203	0.212222	0.446	0.171	9.6288e-199	Cardiomyocyte	PPP2R3B
VLDLR	2.08563e-203	0.258035	0.369	0.117	1.14111e-198	Cardiomyocyte	VLDLR
COBL	1.06891e-201	0.239058	0.354	0.107	5.84835e-197	Cardiomyocyte	COBL
SLN	2.21893e-201	0.837136	0.547	0.349	1.21404e-196	Cardiomyocyte	SLN
RNF150	4.40219e-200	0.222067	0.351	0.105	2.40857e-195	Cardiomyocyte	RNF150
ART3	5.31108e-198	0.230984	0.333	0.095	2.90585e-193	Cardiomyocyte	ART3
TMEM178B	2.68295e-197	0.235167	0.313	0.084	1.46792e-192	Cardiomyocyte	TMEM178B
LINC00844	1.55915e-196	0.371308	0.413	0.152	8.5306e-192	Cardiomyocyte	LINC00844
NFXL1	1.38749e-195	0.421048	0.422	0.158	7.59139e-191	Cardiomyocyte	NFXL1
GPR22	1.67324e-195	0.248068	0.261	0.054	9.15477e-191	Cardiomyocyte	GPR22
THSD4	2.34334e-195	0.210445	0.38	0.127	1.28211e-190	Cardiomyocyte	THSD4
C11orf21	1.00305e-191	0.223518	0.329	0.095	5.48801e-187	Cardiomyocyte	C11orf21
MTRNR2L4	6.72953e-190	0.211279	0.736	0.455	3.68193e-185	Cardiomyocyte	MTRNR2L4
MTRNR2L11	1.99646e-189	0.363397	0.953	0.864	1.09232e-184	Cardiomyocyte	MTRNR2L11
GPC1	2.19209e-188	0.203661	0.373	0.126	1.19936e-183	Cardiomyocyte	GPC1
NPPA	3.54772e-186	1.43295	0.796	0.809	1.94106e-181	Cardiomyocyte	NPPA
C10orf11	4.03902e-185	0.254246	0.424	0.165	2.20987e-180	Cardiomyocyte	C10orf11
GATB	1.15804e-184	0.208731	0.348	0.111	6.33597e-180	Cardiomyocyte	GATB
WNK2	4.99704e-184	0.221515	0.378	0.133	2.73403e-179	Cardiomyocyte	WNK2
KCNK1	5.04912e-184	0.24425	0.29	0.075	2.76252e-179	Cardiomyocyte	KCNK1
HIST2H2BE	8.6834e-184	0.238981	0.337	0.105	4.75095e-179	Cardiomyocyte	HIST2H2BE
C15orf41	1.60261e-182	0.29861	0.311	0.088	8.76838e-178	Cardiomyocyte	C15orf41
PFKFB2	1.9581e-180	0.254493	0.346	0.113	1.07133e-175	Cardiomyocyte	PFKFB2
SLC25A26	5.32169e-175	0.264672	0.423	0.171	2.91165e-170	Cardiomyocyte	SLC25A26
MYBPHL	1.40166e-174	0.430856	0.437	0.188	7.66893e-170	Cardiomyocyte	MYBPHL
LOXL1	1.96553e-162	0.33652	0.647	0.388	1.0754e-157	Cardiomyocyte	LOXL1
HFE2	1.44371e-159	0.219349	0.284	0.083	7.89895e-155	Cardiomyocyte	HFE2
CA14	1.10243e-158	0.202427	0.344	0.122	6.03171e-154	Cardiomyocyte	CA14
ASB15	2.58265e-158	0.213636	0.259	0.069	1.41305e-153	Cardiomyocyte	ASB15
RP11-846F4.6	6.80598e-158	0.274505	0.848	0.667	3.72375e-153	Cardiomyocyte	RP11-846F4.6
MTRNR2L7	1.08364e-156	0.209066	0.776	0.531	5.9289e-152	Cardiomyocyte	MTRNR2L7
MTND4P24	1.09006e-155	0.289933	0.795	0.564	5.96406e-151	Cardiomyocyte	MTND4P24
KCNJ3	1.02619e-149	0.261745	0.277	0.085	5.61461e-145	Cardiomyocyte	KCNJ3
NEB	5.81245e-149	0.389951	0.306	0.105	3.18016e-144	Cardiomyocyte	NEB
TTTY14	3.76902e-148	0.218161	0.287	0.09	2.06214e-143	Cardiomyocyte	TTTY14
LYNX1	5.9993e-146	0.219791	0.376	0.154	3.2824e-141	Cardiomyocyte	LYNX1
RP11-475J5.6	1.30487e-142	0.309736	0.964	0.859	7.13935e-138	Cardiomyocyte	RP11-475J5.6
MYBPC1	4.48494e-141	0.247272	0.291	0.099	2.45385e-136	Cardiomyocyte	MYBPC1
RP11-352E6.2	1.59978e-134	0.254288	0.862	0.667	8.75289e-130	Cardiomyocyte	RP11-352E6.2
MTND6P4	5.31567e-124	0.229945	0.835	0.641	2.90836e-119	Cardiomyocyte	MTND6P4
TNNI1	3.54383e-115	0.241873	0.32	0.133	1.93894e-110	Cardiomyocyte	TNNI1
MTATP8P1	1.24844e-99	0.245132	0.965	0.882	6.8306e-95	Cardiomyocyte	MTATP8P1
RP11-380M21.2	2.6097e-79	0.212539	0.915	0.822	1.42784e-74	Cardiomyocyte	RP11-380M21.2
CH507-513H4.3	8.30105e-42	0.261888	1	1	4.54175e-37	Cardiomyocyte	CH507-513H4.3
CH507-513H4.5	1.72761e-40	0.262028	1	0.999	9.45226e-36	Cardiomyocyte	CH507-513H4.5
MYH11	0	3.42004	0.985	0.267	0	Smooth Muscle	MYH11
LBH	0	2.25134	0.854	0.313	0	Smooth Muscle	LBH
CALD1	0	2.1344	0.982	0.794	0	Smooth Muscle	CALD1
ACTA2	4.94065645841247e-324	1.98153	0.836	0.216	2.70318136809121e-319	Smooth Muscle	ACTA2
LMOD1	2.25896e-294	2.25899	0.801	0.158	1.23594e-289	Smooth Muscle	LMOD1
DSTN	1.86093e-281	1.6615	0.982	0.856	1.01817e-276	Smooth Muscle	DSTN
MYLK	2.40542e-243	2.13944	0.763	0.177	1.31608e-238	Smooth Muscle	MYLK
MYL6	1.33415e-239	1.78549	0.988	0.924	7.29952e-235	Smooth Muscle	MYL6
MCAM	5.04551e-208	1.91255	0.789	0.338	2.76055e-203	Smooth Muscle	MCAM
FLNA	1.83909e-206	1.58708	0.81	0.297	1.00622e-201	Smooth Muscle	FLNA
RERGL	3.4526e-174	1.79008	0.488	0.043	1.88902e-169	Smooth Muscle	RERGL
CALM2	4.63324e-171	1.36496	0.977	0.891	2.53499e-166	Smooth Muscle	CALM2
TPM21	8.72248e-164	1.42483	0.895	0.707	4.77233e-159	Smooth Muscle	TPM2
ACTG2	4.01919e-161	1.22224	0.444	0.166	2.19902e-156	Smooth Muscle	ACTG2
ACTB	8.74719e-150	1.13195	0.927	0.686	4.78585e-145	Smooth Muscle	ACTB
PPP1R12A	1.54508e-141	1.56787	0.76	0.426	8.45362e-137	Smooth Muscle	PPP1R12A
PPP1R14A	2.66666e-138	1.52466	0.751	0.223	1.45901e-133	Smooth Muscle	PPP1R14A
SELM	1.17887e-130	1.48718	0.749	0.456	6.44995e-126	Smooth Muscle	SELM
ITGA8	1.94825e-126	1.52632	0.415	0.046	1.06595e-121	Smooth Muscle	ITGA8
PFN1	6.02319e-123	1.18852	0.895	0.694	3.29547e-118	Smooth Muscle	PFN1
TLN1	6.13396e-122	1.42546	0.734	0.467	3.35608e-117	Smooth Muscle	TLN1
SPARCL1	5.86425e-117	1.41134	0.991	0.781	3.20851e-112	Smooth Muscle	SPARCL1
RP11-367E12.4	8.41649e-116	0.778503	0.705	0.369	4.60491e-111	Smooth Muscle	RP11-367E12.4
IGFBP7	3.57146e-111	1.33481	0.863	0.528	1.95406e-106	Smooth Muscle	IGFBP7
PHLDA2	4.57456e-107	1.39497	0.395	0.083	2.50288e-102	Smooth Muscle	PHLDA2
MRVI1	2.63964e-106	1.2929	0.424	0.084	1.44423e-101	Smooth Muscle	MRVI1
SUSD5	3.42248e-99	0.935748	0.295	0.021	1.87254e-94	Smooth Muscle	SUSD5
SCN3A	5.66496e-99	1.31988	0.439	0.049	3.09947e-94	Smooth Muscle	SCN3A
LPP	9.6441e-96	1.2335	0.708	0.454	5.27657e-91	Smooth Muscle	LPP
CCDC3	1.83949e-95	1.26824	0.377	0.055	1.00644e-90	Smooth Muscle	CCDC3
PRKCDBP	7.11372e-95	1.16986	0.626	0.262	3.89213e-90	Smooth Muscle	PRKCDBP
CSRP1	2.12966e-94	1.31638	0.544	0.227	1.1652e-89	Smooth Muscle	CSRP1
NTRK3	2.19219e-93	1.02618	0.339	0.048	1.19941e-88	Smooth Muscle	NTRK3
MYL6P5	4.96584e-93	0.4767	0.617	0.191	2.71696e-88	Smooth Muscle	MYL6P5
PTMA	1.01352e-90	1.01047	0.956	0.811	5.54528e-86	Smooth Muscle	PTMA
PLAC9	1.41724e-88	1.35132	0.716	0.308	7.75416e-84	Smooth Muscle	PLAC9
CNN1	2.92337e-88	0.935085	0.503	0.272	1.59947e-83	Smooth Muscle	CNN1
KCNMB1	4.01986e-85	0.805143	0.325	0.051	2.19938e-80	Smooth Muscle	KCNMB1
IGFBP5	9.24172e-84	1.33869	0.705	0.451	5.05642e-79	Smooth Muscle	IGFBP5
KCNAB1	4.72482e-82	1.05006	0.365	0.049	2.58509e-77	Smooth Muscle	KCNAB1
COX6A1	3.05858e-80	1.08606	0.772	0.526	1.67344e-75	Smooth Muscle	COX6A1
TBX2-AS1	1.85122e-76	0.97341	0.313	0.043	1.01286e-71	Smooth Muscle	TBX2-AS1
MTHFD2	1.9989e-76	1.1908	0.404	0.081	1.09366e-71	Smooth Muscle	MTHFD2
SH3BGRL	6.39072e-76	1.30858	0.529	0.189	3.49655e-71	Smooth Muscle	SH3BGRL
COX6A1P2	1.92958e-75	0.963559	0.649	0.368	1.05573e-70	Smooth Muscle	COX6A1P2
MYL6P3	9.44739e-74	0.38025	0.52	0.148	5.16895e-69	Smooth Muscle	MYL6P3
CSRP2	1.32193e-73	1.12692	0.389	0.105	7.23266e-69	Smooth Muscle	CSRP2
TNS1	1.09942e-71	1.059	0.787	0.662	6.01526e-67	Smooth Muscle	TNS1
MALAT1	9.14975e-71	0.832576	1	1	5.0061e-66	Smooth Muscle	MALAT1
NET1	5.98614e-69	1.10389	0.436	0.11	3.2752e-64	Smooth Muscle	NET1
PTMAP5	4.00707e-68	0.754225	0.863	0.666	2.19239e-63	Smooth Muscle	PTMAP5
PLS3	9.34373e-68	1.0732	0.599	0.194	5.11224e-63	Smooth Muscle	PLS3
AOC3	2.97852e-65	0.952574	0.357	0.057	1.62964e-60	Smooth Muscle	AOC3
SEPT7	5.59565e-64	0.98499	0.801	0.63	3.06155e-59	Smooth Muscle	SEPT7
NTRK2	4.36052e-63	0.880003	0.371	0.099	2.38577e-58	Smooth Muscle	NTRK2
LGALS1	7.74172e-63	0.843746	0.971	0.919	4.23572e-58	Smooth Muscle	LGALS1
VIM	3.26456e-62	0.875363	0.915	0.65	1.78614e-57	Smooth Muscle	VIM
CALM2P2	3.12598e-60	0.676421	0.705	0.404	1.71032e-55	Smooth Muscle	CALM2P2
TMEM51	4.47358e-60	0.736805	0.231	0.022	2.44763e-55	Smooth Muscle	TMEM51
COL14A1	3.83665e-59	1.11388	0.462	0.127	2.09915e-54	Smooth Muscle	COL14A1
MIR143HG	8.0547e-59	0.897515	0.348	0.071	4.40697e-54	Smooth Muscle	MIR143HG
GUCY1A3	1.32475e-58	1.11593	0.482	0.207	7.24813e-54	Smooth Muscle	GUCY1A3
ISYNA1	1.39708e-57	0.414148	0.386	0.081	7.64384e-53	Smooth Muscle	ISYNA1
AP000892.6	6.46318e-57	0.741155	0.222	0.022	3.5362e-52	Smooth Muscle	AP000892.6
OR51E1	1.07438e-56	0.975782	0.269	0.035	5.87825e-52	Smooth Muscle	OR51E1
SMOC2	7.36187e-56	0.946038	0.415	0.099	4.0279e-51	Smooth Muscle	SMOC2
NUPR1	9.48418e-56	1.08094	0.705	0.528	5.18908e-51	Smooth Muscle	NUPR1
GUCY1B3	1.97933e-54	0.969758	0.386	0.111	1.08295e-49	Smooth Muscle	GUCY1B3
FRZB	3.06771e-54	0.992039	0.298	0.058	1.67844e-49	Smooth Muscle	FRZB
C11orf96	3.36265e-53	0.835472	0.36	0.086	1.8398e-48	Smooth Muscle	C11orf96
TBX2	4.39657e-53	0.805478	0.365	0.088	2.4055e-48	Smooth Muscle	TBX2
NOTCH3	7.27788e-53	0.9203	0.69	0.404	3.98195e-48	Smooth Muscle	NOTCH3
HSPB1P1	7.67218e-53	0.64086	0.778	0.629	4.19768e-48	Smooth Muscle	HSPB1P1
TAGLN	8.51914e-53	0.453248	0.225	0.02	4.66107e-48	Smooth Muscle	TAGLN
SEPT4	4.01992e-52	1.07306	0.485	0.24	2.19942e-47	Smooth Muscle	SEPT4
ACTN1	9.37568e-52	0.939843	0.558	0.326	5.12972e-47	Smooth Muscle	ACTN1
SORBS21	1.64004e-51	0.887534	0.734	0.661	8.97314e-47	Smooth Muscle	SORBS2
RCAN21	4.00469e-51	0.882965	0.608	0.518	2.19109e-46	Smooth Muscle	RCAN2
PLA2G5	1.0014e-50	0.982972	0.55	0.351	5.47894e-46	Smooth Muscle	PLA2G5
CPE	2.55197e-50	0.963539	0.602	0.296	1.39626e-45	Smooth Muscle	CPE
H3F3B	1.89545e-49	0.719362	0.95	0.885	1.03706e-44	Smooth Muscle	H3F3B
ZFHX3	5.24031e-49	0.88921	0.453	0.175	2.86713e-44	Smooth Muscle	ZFHX3
MAP1B	1.19118e-48	0.896934	0.787	0.608	6.51729e-44	Smooth Muscle	MAP1B
ROCK1	1.3251e-48	1.00024	0.558	0.443	7.25004e-44	Smooth Muscle	ROCK1
JUN	4.22857e-48	0.94713	0.968	0.968	2.31357e-43	Smooth Muscle	JUN
CALM2P3	3.71324e-47	0.517404	0.582	0.284	2.03162e-42	Smooth Muscle	CALM2P3
DYNLT1	2.84006e-46	0.916895	0.477	0.37	1.55388e-41	Smooth Muscle	DYNLT1
KLHL23	3.81262e-46	1.10488	0.415	0.193	2.086e-41	Smooth Muscle	KLHL23
PTMAP2	4.27606e-46	0.553297	0.661	0.336	2.33956e-41	Smooth Muscle	PTMAP2
PTMAP3	2.08686e-45	0.440583	0.576	0.246	1.14178e-40	Smooth Muscle	PTMAP3
MYL91	2.52859e-45	0.885811	0.965	0.905	1.38347e-40	Smooth Muscle	MYL9
SYNPO2	2.58976e-45	0.943679	0.518	0.353	1.41694e-40	Smooth Muscle	SYNPO2
MYOCD	3.38768e-45	0.738873	0.31	0.198	1.8535e-40	Smooth Muscle	MYOCD
ARHGAP10	1.70494e-43	0.923821	0.406	0.248	9.32821e-39	Smooth Muscle	ARHGAP10
DNAJB1	7.02555e-43	0.837258	0.842	0.796	3.84389e-38	Smooth Muscle	DNAJB1
PPP1R15A	8.36962e-43	0.887771	0.675	0.58	4.57927e-38	Smooth Muscle	PPP1R15A
UTRN	5.0678e-42	0.904587	0.623	0.352	2.77275e-37	Smooth Muscle	UTRN
TBC1D1	6.80918e-42	0.784061	0.424	0.307	3.72551e-37	Smooth Muscle	TBC1D1
PTRF	2.09245e-40	0.716452	0.784	0.666	1.14484e-35	Smooth Muscle	PTRF
CLU	2.28966e-40	0.778344	0.702	0.463	1.25274e-35	Smooth Muscle	CLU
UBA2	1.14194e-39	0.881017	0.409	0.215	6.2479e-35	Smooth Muscle	UBA2
RP11-588K22.2	3.9025e-39	0.839844	0.266	0.083	2.13518e-34	Smooth Muscle	RP11-588K22.2
EFHD1	5.50006e-39	0.618662	0.322	0.083	3.00925e-34	Smooth Muscle	EFHD1
ANTXR1	2.26606e-38	0.860198	0.295	0.085	1.23983e-33	Smooth Muscle	ANTXR1
PJA2	2.28819e-36	0.81794	0.491	0.425	1.25194e-31	Smooth Muscle	PJA2
FILIP1L	6.65457e-36	0.872321	0.576	0.448	3.64092e-31	Smooth Muscle	FILIP1L
SEPT7P6	7.70758e-36	0.516831	0.538	0.289	4.21705e-31	Smooth Muscle	SEPT7P6
PACSIN2	8.34773e-36	0.827895	0.377	0.182	4.5673e-31	Smooth Muscle	PACSIN2
MGST31	5.65314e-35	0.799107	0.775	0.728	3.093e-30	Smooth Muscle	MGST3
HES1	8.39313e-35	0.799377	0.76	0.508	4.59213e-30	Smooth Muscle	HES1
TMSB4X	1.17318e-34	0.288139	0.909	0.643	6.41879e-30	Smooth Muscle	TMSB4X
MAP7D3	2.04237e-34	0.713623	0.292	0.189	1.11744e-29	Smooth Muscle	MAP7D3
OAZ2	2.79552e-34	0.634542	0.436	0.333	1.52951e-29	Smooth Muscle	OAZ2
ARHGEF7	9.27579e-34	0.840175	0.365	0.195	5.07506e-29	Smooth Muscle	ARHGEF7
CAMTA1	1.34857e-33	0.775704	0.74	0.668	7.37842e-29	Smooth Muscle	CAMTA1
CSPG4	1.93456e-33	0.691734	0.228	0.088	1.05846e-28	Smooth Muscle	CSPG4
ACTN4	4.3318e-33	0.758814	0.354	0.117	2.37006e-28	Smooth Muscle	ACTN4
ITIH5	1.00591e-32	0.770162	0.316	0.096	5.50364e-28	Smooth Muscle	ITIH5
WTIP	2.12293e-32	0.444835	0.263	0.096	1.16152e-27	Smooth Muscle	WTIP
GUK1	5.42732e-32	0.639512	0.637	0.574	2.96945e-27	Smooth Muscle	GUK1
HSPB12	1.03811e-31	0.566512	0.898	0.888	5.67979e-27	Smooth Muscle	HSPB1
DACT3	1.43809e-31	0.445429	0.211	0.126	7.8682e-27	Smooth Muscle	DACT3
S100A6	2.75823e-31	0.657398	0.772	0.775	1.50911e-26	Smooth Muscle	S100A6
NTN4	3.56181e-31	0.905634	0.31	0.192	1.94877e-26	Smooth Muscle	NTN4
ITGB1	1.1144e-30	0.684721	0.69	0.586	6.0972e-26	Smooth Muscle	ITGB1
UBBP4	1.31472e-30	0.535829	0.816	0.786	7.19322e-26	Smooth Muscle	UBBP4
SPEG	1.88422e-30	0.567172	0.316	0.315	1.03091e-25	Smooth Muscle	SPEG
KANK2	2.69864e-30	0.507556	0.854	0.84	1.47651e-25	Smooth Muscle	KANK2
RSU1	3.10636e-30	0.813449	0.404	0.242	1.69958e-25	Smooth Muscle	RSU1
CALM1	4.95214e-30	0.518055	0.936	0.912	2.70946e-25	Smooth Muscle	CALM1
PKIG	8.15241e-30	0.695737	0.699	0.599	4.46043e-25	Smooth Muscle	PKIG
TGFB1I1	8.78654e-30	0.573636	0.33	0.15	4.80738e-25	Smooth Muscle	TGFB1I1
TRMT112	9.91507e-30	0.700073	0.611	0.522	5.42483e-25	Smooth Muscle	TRMT112
RP11-347H15.5	1.09359e-29	0.378929	0.415	0.187	5.98334e-25	Smooth Muscle	RP11-347H15.5
HSPA1B	3.52149e-29	0.584375	0.88	0.825	1.92671e-24	Smooth Muscle	HSPA1B
PGF	4.37201e-29	0.510542	0.211	0.047	2.39206e-24	Smooth Muscle	PGF
HSPA1A	5.21092e-29	0.616546	0.944	0.916	2.85105e-24	Smooth Muscle	HSPA1A
PPP1R12C	5.64425e-29	0.68516	0.36	0.292	3.08814e-24	Smooth Muscle	PPP1R12C
BCAS4	8.64145e-29	0.237563	0.702	0.395	4.728e-24	Smooth Muscle	BCAS4
SPECC1	2.20518e-28	0.720878	0.284	0.12	1.20652e-23	Smooth Muscle	SPECC1
SEPT7P7	5.7074e-28	0.379755	0.462	0.241	3.12269e-23	Smooth Muscle	SEPT7P7
FKBP5	2.27941e-27	0.753047	0.509	0.431	1.24713e-22	Smooth Muscle	FKBP5
H3F3C	2.28435e-27	0.492111	0.766	0.618	1.24984e-22	Smooth Muscle	H3F3C
ID3	2.36846e-27	0.641234	0.684	0.43	1.29585e-22	Smooth Muscle	ID3
UBBP1	2.47793e-27	0.415111	0.74	0.614	1.35575e-22	Smooth Muscle	UBBP1
IFITM2	2.63995e-27	0.496008	0.778	0.516	1.4444e-22	Smooth Muscle	IFITM2
EBF1	2.75971e-27	0.567434	0.31	0.093	1.50992e-22	Smooth Muscle	EBF1
MAPRE2	4.52311e-27	0.651334	0.477	0.35	2.47473e-22	Smooth Muscle	MAPRE2
PTK2	6.4446e-27	0.682412	0.351	0.202	3.52603e-22	Smooth Muscle	PTK2
MT1M	6.56902e-27	0.94245	0.298	0.121	3.59411e-22	Smooth Muscle	MT1M
BGN	1.23493e-26	0.510919	0.406	0.165	6.75669e-22	Smooth Muscle	BGN
UBB	1.31572e-26	0.49161	0.865	0.813	7.19869e-22	Smooth Muscle	UBB
FOS	1.48893e-26	0.664984	0.912	0.916	8.1464e-22	Smooth Muscle	FOS
RGS16	1.71853e-26	0.931991	0.287	0.123	9.4026e-22	Smooth Muscle	RGS16
EDNRA	2.18608e-26	0.628325	0.284	0.149	1.19607e-21	Smooth Muscle	EDNRA
RP11-529H20.3	3.24309e-26	0.236914	0.465	0.207	1.77439e-21	Smooth Muscle	RP11-529H20.3
IFITM3	1.86861e-25	0.344516	0.901	0.718	1.02237e-20	Smooth Muscle	IFITM3
PBXIP1	1.91704e-25	0.56784	0.313	0.225	1.04887e-20	Smooth Muscle	PBXIP1
CPED1	2.94986e-25	0.596419	0.211	0.099	1.61396e-20	Smooth Muscle	CPED1
SEPT2	3.25005e-25	0.582931	0.594	0.494	1.7782e-20	Smooth Muscle	SEPT2
ANGPTL1	4.05355e-25	0.625735	0.208	0.05	2.21782e-20	Smooth Muscle	ANGPTL1
MAGED2	6.21372e-25	0.51915	0.503	0.318	3.39971e-20	Smooth Muscle	MAGED2
TWSG1	7.89768e-25	0.554743	0.219	0.066	4.32106e-20	Smooth Muscle	TWSG1
SERPINI1	1.06131e-24	0.608812	0.237	0.077	5.80673e-20	Smooth Muscle	SERPINI1
TSC22D1	1.28151e-24	0.693476	0.708	0.629	7.01151e-20	Smooth Muscle	TSC22D1
PDCL3	1.72391e-24	0.601567	0.304	0.208	9.43203e-20	Smooth Muscle	PDCL3
COX4I2	1.83208e-24	0.325296	0.231	0.056	1.00238e-19	Smooth Muscle	COX4I2
ITGA7	2.02432e-24	0.658094	0.471	0.414	1.10757e-19	Smooth Muscle	ITGA7
MFGE8	3.30996e-24	0.569277	0.591	0.498	1.81098e-19	Smooth Muscle	MFGE8
ID4	5.14379e-24	0.77552	0.357	0.227	2.81432e-19	Smooth Muscle	ID4
PDGFA	6.31753e-24	0.560671	0.307	0.153	3.45651e-19	Smooth Muscle	PDGFA
TIMP3	7.92385e-24	0.509645	0.871	0.749	4.33538e-19	Smooth Muscle	TIMP3
IQGAP1	1.91057e-23	0.667596	0.45	0.238	1.04533e-18	Smooth Muscle	IQGAP1
ATP2B4	2.24399e-23	0.716999	0.456	0.356	1.22776e-18	Smooth Muscle	ATP2B4
SNCG	4.21402e-23	0.272274	0.225	0.057	2.30562e-18	Smooth Muscle	SNCG
JAG1	6.5608e-23	0.659017	0.395	0.199	3.58961e-18	Smooth Muscle	JAG1
RBPMS	6.68112e-23	0.536136	0.351	0.373	3.65544e-18	Smooth Muscle	RBPMS
RPL35P1	6.99603e-23	0.38489	0.737	0.713	3.82774e-18	Smooth Muscle	RPL35P1
RBBP7	1.13144e-22	0.479654	0.351	0.356	6.19047e-18	Smooth Muscle	RBBP7
MT1JP	1.3086e-22	0.386683	0.26	0.097	7.15973e-18	Smooth Muscle	MT1JP
GSTP1	2.26702e-22	0.478423	0.702	0.697	1.24035e-17	Smooth Muscle	GSTP1
PTMAP8	3.11267e-22	0.268058	0.518	0.278	1.70304e-17	Smooth Muscle	PTMAP8
SON	6.81586e-22	0.497685	0.833	0.777	3.72916e-17	Smooth Muscle	SON
SORT1	9.78627e-22	0.546357	0.363	0.335	5.35436e-17	Smooth Muscle	SORT1
C12orf57	1.43087e-21	0.49797	0.596	0.621	7.82869e-17	Smooth Muscle	C12orf57
ARPC1A	2.15832e-21	0.454941	0.383	0.252	1.18088e-16	Smooth Muscle	ARPC1A
ARPC2	5.31879e-21	0.594822	0.652	0.54	2.91007e-16	Smooth Muscle	ARPC2
CYR61	6.41336e-21	0.766992	0.485	0.4	3.50894e-16	Smooth Muscle	CYR61
GGTA1P	9.18359e-21	0.577245	0.211	0.088	5.02462e-16	Smooth Muscle	GGTA1P
POLR2J	1.33213e-20	0.421439	0.456	0.541	7.28849e-16	Smooth Muscle	POLR2J
COL18A1	2.02287e-20	0.458998	0.313	0.159	1.10677e-15	Smooth Muscle	COL18A1
THBS1	2.10088e-20	0.710615	0.333	0.23	1.14946e-15	Smooth Muscle	THBS1
RAB31	2.21159e-20	0.51352	0.272	0.107	1.21003e-15	Smooth Muscle	RAB31
CRIP2	3.44118e-20	0.494284	0.947	0.917	1.88277e-15	Smooth Muscle	CRIP2
NR2F2	4.05101e-20	0.701287	0.474	0.301	2.21643e-15	Smooth Muscle	NR2F2
SOD3	4.97136e-20	0.298759	0.301	0.161	2.71998e-15	Smooth Muscle	SOD3
TLE1	5.0872e-20	0.612589	0.222	0.082	2.78336e-15	Smooth Muscle	TLE1
MT1F	5.48205e-20	0.342104	0.231	0.092	2.9994e-15	Smooth Muscle	MT1F
APOA1BP	5.52444e-20	0.437133	0.424	0.427	3.02259e-15	Smooth Muscle	APOA1BP
H1F0	6.59632e-20	0.578863	0.325	0.255	3.60905e-15	Smooth Muscle	H1F0
MT2A	6.86041e-20	0.798416	0.55	0.44	3.75354e-15	Smooth Muscle	MT2A
CCND1	7.64713e-20	0.392944	0.392	0.351	4.18397e-15	Smooth Muscle	CCND1
NBEAL1	1.1482e-19	0.538215	0.307	0.16	6.28215e-15	Smooth Muscle	NBEAL1
CD9	1.29601e-19	0.392826	0.532	0.294	7.09086e-15	Smooth Muscle	CD9
EHD2	1.64019e-19	0.467738	0.374	0.17	8.97398e-15	Smooth Muscle	EHD2
TINAGL1	2.2617e-19	0.506156	0.547	0.354	1.23744e-14	Smooth Muscle	TINAGL1
CAP1	3.3679e-19	0.56349	0.357	0.159	1.84268e-14	Smooth Muscle	CAP1
EPS8	3.70678e-19	0.536372	0.415	0.214	2.02809e-14	Smooth Muscle	EPS8
ATP1A2	3.75378e-19	0.515887	0.389	0.401	2.05381e-14	Smooth Muscle	ATP1A2
SEPT7P2	4.42886e-19	0.3853	0.404	0.223	2.42316e-14	Smooth Muscle	SEPT7P2
SLIT3	4.53768e-19	0.581325	0.237	0.153	2.4827e-14	Smooth Muscle	SLIT3
RPL7P23	5.65503e-19	0.362613	0.76	0.723	3.09404e-14	Smooth Muscle	RPL7P23
PIN1	5.78365e-19	0.390684	0.418	0.404	3.16441e-14	Smooth Muscle	PIN1
CAP21	6.11183e-19	0.518685	0.31	0.305	3.34396e-14	Smooth Muscle	CAP2
CDK2AP2	6.28057e-19	0.369029	0.316	0.324	3.43629e-14	Smooth Muscle	CDK2AP2
RPL3	7.71137e-19	0.510343	0.743	0.665	4.21912e-14	Smooth Muscle	RPL3
EGR1	8.00155e-19	0.696063	0.822	0.826	4.37789e-14	Smooth Muscle	EGR1
CSDC2	1.34329e-18	0.322741	0.275	0.298	7.34952e-14	Smooth Muscle	CSDC2
DGUOK	1.48223e-18	0.533441	0.289	0.163	8.10972e-14	Smooth Muscle	DGUOK
B3GNT2	1.66862e-18	0.503942	0.205	0.075	9.12952e-14	Smooth Muscle	B3GNT2
SPARC	1.7547e-18	0.525022	0.637	0.419	9.60048e-14	Smooth Muscle	SPARC
PRKG1	1.79052e-18	0.514037	0.243	0.15	9.79647e-14	Smooth Muscle	PRKG1
CLMN	2.00597e-18	0.481604	0.491	0.388	1.09753e-13	Smooth Muscle	CLMN
AP000936.1	2.2974e-18	0.359481	0.851	0.802	1.25698e-13	Smooth Muscle	AP000936.1
LGI4	3.28742e-18	0.405867	0.249	0.118	1.79865e-13	Smooth Muscle	LGI4
pk1	4.82499e-18	0.517338	0.637	0.657	2.6399e-13	Smooth Muscle	pk
MRPL18	5.20031e-18	0.494345	0.278	0.277	2.84524e-13	Smooth Muscle	MRPL18
ZEB1	5.82288e-18	0.525902	0.506	0.423	3.18587e-13	Smooth Muscle	ZEB1
PABPC1	5.82862e-18	0.505827	0.708	0.608	3.18901e-13	Smooth Muscle	PABPC1
TXN	6.53393e-18	0.590679	0.491	0.427	3.57491e-13	Smooth Muscle	TXN
RGS5	7.71034e-18	0.499906	0.614	0.396	4.21856e-13	Smooth Muscle	RGS5
RPS27	8.825e-18	0.350399	0.956	0.95	4.82842e-13	Smooth Muscle	RPS27
TRMT112P6	9.24013e-18	0.359658	0.442	0.292	5.05555e-13	Smooth Muscle	TRMT112P6
PDGFRB	9.37202e-18	0.627641	0.383	0.214	5.12771e-13	Smooth Muscle	PDGFRB
DYNLL1	9.91548e-18	0.654064	0.567	0.524	5.42506e-13	Smooth Muscle	DYNLL1
ARPC5	1.06955e-17	0.621299	0.421	0.25	5.85181e-13	Smooth Muscle	ARPC5
SNRPD3	1.33875e-17	0.324783	0.269	0.344	7.32472e-13	Smooth Muscle	SNRPD3
PCSK7	2.36138e-17	0.300358	0.231	0.086	1.29198e-12	Smooth Muscle	PCSK7
MT2P1	2.68761e-17	0.247082	0.26	0.112	1.47047e-12	Smooth Muscle	MT2P1
NFASC	2.70755e-17	0.573887	0.275	0.166	1.48138e-12	Smooth Muscle	NFASC
RP11-543P15.1	2.74903e-17	0.328907	0.933	0.884	1.50408e-12	Smooth Muscle	RP11-543P15.1
GJA4	2.81882e-17	0.460493	0.243	0.085	1.54226e-12	Smooth Muscle	GJA4
PLA2G2A	3.66899e-17	0.47841	0.374	0.204	2.00741e-12	Smooth Muscle	PLA2G2A
PLEKHO1	3.91074e-17	0.376075	0.237	0.186	2.13968e-12	Smooth Muscle	PLEKHO1
PCNP	5.2374e-17	0.471135	0.497	0.453	2.86554e-12	Smooth Muscle	PCNP
BCAP31	5.98766e-17	0.506511	0.421	0.364	3.27603e-12	Smooth Muscle	BCAP31
MXI1	6.53766e-17	0.411965	0.325	0.293	3.57695e-12	Smooth Muscle	MXI1
COPS6	7.36719e-17	0.439707	0.544	0.529	4.03081e-12	Smooth Muscle	COPS6
C19orf53	8.22492e-17	0.402995	0.433	0.551	4.5001e-12	Smooth Muscle	C19orf53
RPL7	9.98806e-17	0.352925	0.871	0.884	5.46477e-12	Smooth Muscle	RPL7
HMGB1P5	1.12371e-16	0.371765	0.541	0.477	6.14814e-12	Smooth Muscle	HMGB1P5
NCOR1	1.2476e-16	0.460876	0.474	0.423	6.82598e-12	Smooth Muscle	NCOR1
NDUFB8	1.81408e-16	0.388047	0.716	0.723	9.92536e-12	Smooth Muscle	NDUFB8
SBDS	1.92689e-16	0.387959	0.544	0.575	1.05426e-11	Smooth Muscle	SBDS
C7orf551	1.93276e-16	0.282661	0.354	0.484	1.05747e-11	Smooth Muscle	C7orf55
PALLD1	2.4979e-16	0.553646	0.678	0.624	1.36667e-11	Smooth Muscle	PALLD
POLR2E	3.34061e-16	0.329653	0.365	0.39	1.82775e-11	Smooth Muscle	POLR2E
ADAMTS1	4.40796e-16	0.715035	0.596	0.52	2.41173e-11	Smooth Muscle	ADAMTS1
ARID5B	5.09547e-16	0.589269	0.453	0.327	2.78788e-11	Smooth Muscle	ARID5B
MRPL24	5.59006e-16	0.291746	0.38	0.452	3.05849e-11	Smooth Muscle	MRPL24
LSM7	6.21342e-16	0.55813	0.345	0.378	3.39955e-11	Smooth Muscle	LSM7
HMGN2	7.24619e-16	0.518547	0.509	0.377	3.96461e-11	Smooth Muscle	HMGN2
RHOB	8.43678e-16	0.482338	0.655	0.563	4.61602e-11	Smooth Muscle	RHOB
TP53INP2	8.5651e-16	0.345647	0.158	0.258	4.68622e-11	Smooth Muscle	TP53INP2
ATF3	8.6936e-16	0.653596	0.792	0.761	4.75653e-11	Smooth Muscle	ATF3
ENTPD1	8.75891e-16	0.426145	0.26	0.11	4.79226e-11	Smooth Muscle	ENTPD1
ERH	8.81917e-16	0.437725	0.444	0.434	4.82523e-11	Smooth Muscle	ERH
CNN3	9.0004e-16	0.462842	0.526	0.343	4.92439e-11	Smooth Muscle	CNN3
RABAC1	9.07927e-16	0.437973	0.532	0.407	4.96754e-11	Smooth Muscle	RABAC1
BTG2	1.1102e-15	0.625502	0.523	0.567	6.07424e-11	Smooth Muscle	BTG2
UBE2V2	1.57713e-15	0.545797	0.354	0.262	8.62895e-11	Smooth Muscle	UBE2V2
RASL12	1.67438e-15	0.449198	0.205	0.099	9.16105e-11	Smooth Muscle	RASL12
EIF4A3	1.76535e-15	0.460851	0.31	0.282	9.65879e-11	Smooth Muscle	EIF4A3
RPL7P1	2.01726e-15	0.269588	0.652	0.621	1.10371e-10	Smooth Muscle	RPL7P1
SMIM20	2.30864e-15	0.218463	0.143	0.21	1.26312e-10	Smooth Muscle	SMIM20
PSMA7	2.35199e-15	0.386772	0.591	0.637	1.28685e-10	Smooth Muscle	PSMA7
RP11-425L10.1	2.59917e-15	0.217033	0.38	0.508	1.42209e-10	Smooth Muscle	RP11-425L10.1
PNKD	2.84484e-15	0.441396	0.401	0.465	1.5565e-10	Smooth Muscle	PNKD
SZRD1	2.90122e-15	0.310827	0.327	0.318	1.58735e-10	Smooth Muscle	SZRD1
NBPF14	3.05939e-15	0.282927	0.415	0.238	1.67388e-10	Smooth Muscle	NBPF14
MEF2C	3.82636e-15	0.485269	0.453	0.377	2.09352e-10	Smooth Muscle	MEF2C
WASF4P	4.41794e-15	0.315431	0.292	0.129	2.41719e-10	Smooth Muscle	WASF4P
MEA1	4.70485e-15	0.434129	0.254	0.179	2.57416e-10	Smooth Muscle	MEA1
CYSTM1	4.97851e-15	0.429555	0.421	0.391	2.72389e-10	Smooth Muscle	CYSTM1
DNM1L	6.63864e-15	0.42741	0.269	0.316	3.6322e-10	Smooth Muscle	DNM1L
HMGB1	6.87948e-15	0.342709	0.725	0.668	3.76397e-10	Smooth Muscle	HMGB1
JUNB	7.06066e-15	0.491282	0.795	0.754	3.8631e-10	Smooth Muscle	JUNB
PSMB6	7.16515e-15	0.497827	0.708	0.705	3.92027e-10	Smooth Muscle	PSMB6
TUBA1A	7.52192e-15	0.500596	0.632	0.577	4.11547e-10	Smooth Muscle	TUBA1A
MEF2D	7.89841e-15	0.486342	0.263	0.227	4.32146e-10	Smooth Muscle	MEF2D
ZC3H13	8.34207e-15	0.422023	0.442	0.463	4.5642e-10	Smooth Muscle	ZC3H13
PFDN5	8.42194e-15	0.391453	0.792	0.845	4.6079e-10	Smooth Muscle	PFDN5
SSB	8.86667e-15	0.534514	0.404	0.336	4.85122e-10	Smooth Muscle	SSB
WDR1	9.19391e-15	0.489813	0.354	0.295	5.03027e-10	Smooth Muscle	WDR1
WASL	1.02259e-14	0.386373	0.225	0.258	5.59492e-10	Smooth Muscle	WASL
MRPL52	1.09927e-14	0.213718	0.208	0.363	6.01444e-10	Smooth Muscle	MRPL52
GJC1	1.1541e-14	0.497518	0.289	0.185	6.31444e-10	Smooth Muscle	GJC1
C7orf50	1.21126e-14	0.392546	0.345	0.345	6.62718e-10	Smooth Muscle	C7orf50
LMNA	1.52941e-14	0.453305	0.532	0.468	8.36786e-10	Smooth Muscle	LMNA
SUDS3	1.81774e-14	0.445076	0.263	0.197	9.94538e-10	Smooth Muscle	SUDS3
C1orf198	1.85514e-14	0.383657	0.213	0.18	1.015e-09	Smooth Muscle	C1orf198
PNRC2	2.1511e-14	0.445878	0.365	0.355	1.17693e-09	Smooth Muscle	PNRC2
HSP90AB3P	2.29566e-14	0.318768	0.535	0.534	1.25603e-09	Smooth Muscle	HSP90AB3P
PMEPA1	2.34529e-14	0.5089	0.222	0.14	1.28318e-09	Smooth Muscle	PMEPA1
XRCC5	2.52202e-14	0.482228	0.482	0.46	1.37987e-09	Smooth Muscle	XRCC5
AC007969.5	2.628e-14	0.304209	0.716	0.743	1.43786e-09	Smooth Muscle	AC007969.5
VPS29	2.92133e-14	0.462867	0.573	0.578	1.59835e-09	Smooth Muscle	VPS29
PITPNB	3.10238e-14	0.569409	0.348	0.268	1.6974e-09	Smooth Muscle	PITPNB
MT1E	3.40628e-14	0.577116	0.412	0.343	1.86368e-09	Smooth Muscle	MT1E
DDX24	3.68325e-14	0.296382	0.491	0.577	2.01521e-09	Smooth Muscle	DDX24
FOSB1	3.70425e-14	0.38085	0.596	0.639	2.02671e-09	Smooth Muscle	FOSB
MT1A	5.08264e-14	0.599227	0.211	0.11	2.78086e-09	Smooth Muscle	MT1A
MLF2	7.67645e-14	0.265738	0.333	0.355	4.20002e-09	Smooth Muscle	MLF2
JADE1	9.39296e-14	0.425044	0.287	0.208	5.13917e-09	Smooth Muscle	JADE1
IER2	1.01145e-13	0.445768	0.591	0.452	5.53392e-09	Smooth Muscle	IER2
MRPS6	1.08237e-13	0.24644	0.143	0.203	5.92195e-09	Smooth Muscle	MRPS6
TMEM38B	1.2249e-13	0.369305	0.205	0.201	6.70179e-09	Smooth Muscle	TMEM38B
RPL3P4	1.2457e-13	0.369829	0.746	0.639	6.81559e-09	Smooth Muscle	RPL3P4
SGCA1	1.24866e-13	0.20578	0.354	0.43	6.83181e-09	Smooth Muscle	SGCA
MRPL32	1.28536e-13	0.451478	0.287	0.303	7.03257e-09	Smooth Muscle	MRPL32
PAWR	1.30235e-13	0.447567	0.202	0.113	7.12554e-09	Smooth Muscle	PAWR
SLC25A5	1.32453e-13	0.350806	0.406	0.432	7.24688e-09	Smooth Muscle	SLC25A5
NCBP2-AS2	1.32554e-13	0.352207	0.228	0.24	7.25243e-09	Smooth Muscle	NCBP2-AS2
MPHOSPH8	1.34552e-13	0.407267	0.427	0.418	7.36177e-09	Smooth Muscle	MPHOSPH8
NDUFC2	1.37686e-13	0.272461	0.582	0.628	7.53324e-09	Smooth Muscle	NDUFC2
H2AFZ	1.4768e-13	0.462416	0.55	0.494	8.08e-09	Smooth Muscle	H2AFZ
EID1	1.58968e-13	0.297971	0.643	0.715	8.69763e-09	Smooth Muscle	EID1
RPS15	1.62643e-13	0.336556	0.757	0.778	8.89869e-09	Smooth Muscle	RPS15
PLEKHA4	1.65937e-13	0.694264	0.234	0.18	9.07892e-09	Smooth Muscle	PLEKHA4
ANAPC11	1.84056e-13	0.390137	0.594	0.636	1.00703e-08	Smooth Muscle	ANAPC11
TIMM10	1.98125e-13	0.449985	0.275	0.332	1.084e-08	Smooth Muscle	TIMM10
VCL1	2.09622e-13	0.553258	0.529	0.533	1.14691e-08	Smooth Muscle	VCL
HCFC1R1	2.23257e-13	0.32424	0.319	0.256	1.22151e-08	Smooth Muscle	HCFC1R1
CRIM1	2.27678e-13	0.55032	0.424	0.273	1.2457e-08	Smooth Muscle	CRIM1
FKBP2	2.77829e-13	0.258909	0.354	0.416	1.52009e-08	Smooth Muscle	FKBP2
C1QTNF1	3.07629e-13	0.237317	0.211	0.102	1.68313e-08	Smooth Muscle	C1QTNF1
DYNC1LI1	3.66899e-13	0.239144	0.178	0.313	2.00742e-08	Smooth Muscle	DYNC1LI1
GADD45B	4.49509e-13	0.583209	0.81	0.825	2.4594e-08	Smooth Muscle	GADD45B
RPL23AP43	4.6205e-13	0.260322	0.538	0.501	2.52801e-08	Smooth Muscle	RPL23AP43
DGCR6L	4.7478e-13	0.315411	0.301	0.355	2.59766e-08	Smooth Muscle	DGCR6L
PYGB	5.65912e-13	0.330269	0.281	0.386	3.09627e-08	Smooth Muscle	PYGB
RPL15	5.66744e-13	0.385731	0.76	0.794	3.10083e-08	Smooth Muscle	RPL15
USP21	6.22469e-13	0.334531	0.143	0.286	3.40572e-08	Smooth Muscle	USP2
TNFRSF12A	7.60542e-13	0.287466	0.307	0.297	4.16115e-08	Smooth Muscle	TNFRSF12A
ZFYVE21	7.90724e-13	0.413208	0.327	0.242	4.32629e-08	Smooth Muscle	ZFYVE21
PHPT1	8.90539e-13	0.302363	0.579	0.648	4.8724e-08	Smooth Muscle	PHPT1
ARL3	9.71324e-13	0.46295	0.383	0.402	5.3144e-08	Smooth Muscle	ARL3
TSPO	1.07386e-12	0.268702	0.342	0.394	5.87542e-08	Smooth Muscle	TSPO
GTF2H5	1.07713e-12	0.276153	0.196	0.276	5.89329e-08	Smooth Muscle	GTF2H5
RP11-676M6.1	1.16919e-12	0.334214	0.254	0.275	6.39697e-08	Smooth Muscle	RP11-676M6.1
RAB2A	1.49709e-12	0.354868	0.465	0.472	8.19103e-08	Smooth Muscle	RAB2A
PBRM1	1.55832e-12	0.35228	0.24	0.27	8.52603e-08	Smooth Muscle	PBRM1
AC007238.1	1.73104e-12	0.271217	0.301	0.255	9.47102e-08	Smooth Muscle	AC007238.1
IK	1.88195e-12	0.419231	0.459	0.431	1.02967e-07	Smooth Muscle	IK
NEDD8	2.17595e-12	0.39563	0.664	0.721	1.19053e-07	Smooth Muscle	NEDD8
GTF3C6	2.24025e-12	0.233828	0.392	0.522	1.22571e-07	Smooth Muscle	GTF3C6
PHLDB2	2.32492e-12	0.39961	0.313	0.324	1.27204e-07	Smooth Muscle	PHLDB2
RPL35	2.55624e-12	0.330645	0.842	0.873	1.39859e-07	Smooth Muscle	RPL35
CISD3	2.60273e-12	0.343086	0.45	0.539	1.42403e-07	Smooth Muscle	CISD3
THRAP3	2.65196e-12	0.457634	0.427	0.426	1.45096e-07	Smooth Muscle	THRAP3
SGCB	2.79438e-12	0.382436	0.33	0.338	1.52889e-07	Smooth Muscle	SGCB
PPIA	2.93258e-12	0.312819	0.442	0.354	1.6045e-07	Smooth Muscle	PPIA
DAD1	3.17974e-12	0.298925	0.558	0.595	1.73973e-07	Smooth Muscle	DAD1
SNRPC	3.57666e-12	0.264727	0.398	0.524	1.9569e-07	Smooth Muscle	SNRPC
RPS19	3.60022e-12	0.3069	0.895	0.907	1.96979e-07	Smooth Muscle	RPS19
YWHAB	3.83512e-12	0.390591	0.62	0.583	2.09831e-07	Smooth Muscle	YWHAB
RPS14	4.07752e-12	0.384764	0.953	0.967	2.23093e-07	Smooth Muscle	RPS14
SUMO2	4.36328e-12	0.331118	0.389	0.371	2.38728e-07	Smooth Muscle	SUMO2
VBP1	4.4237e-12	0.211363	0.152	0.275	2.42034e-07	Smooth Muscle	VBP1
SMC1A	4.63552e-12	0.27762	0.231	0.275	2.53623e-07	Smooth Muscle	SMC1A
RP3-423B22.5	4.73022e-12	0.261448	0.798	0.705	2.58804e-07	Smooth Muscle	RP3-423B22.5
EPN2	4.73546e-12	0.325891	0.208	0.222	2.59091e-07	Smooth Muscle	EPN2
NDUFB7	5.08321e-12	0.421103	0.778	0.789	2.78118e-07	Smooth Muscle	NDUFB7
FAM96B	6.11464e-12	0.236045	0.36	0.434	3.3455e-07	Smooth Muscle	FAM96B
NAA20	6.38736e-12	0.25114	0.228	0.279	3.49472e-07	Smooth Muscle	NAA20
PLEKHJ1	6.8563e-12	0.236017	0.205	0.222	3.75129e-07	Smooth Muscle	PLEKHJ1
SIVA1	6.95147e-12	0.409344	0.304	0.287	3.80336e-07	Smooth Muscle	SIVA1
CHURC1	7.09229e-12	0.429068	0.351	0.252	3.8804e-07	Smooth Muscle	CHURC1
PSMB3	7.33698e-12	0.336951	0.55	0.635	4.01428e-07	Smooth Muscle	PSMB3
MRPL21	7.9155e-12	0.206166	0.292	0.4	4.33081e-07	Smooth Muscle	MRPL21
AAMP	8.36935e-12	0.282386	0.219	0.238	4.57912e-07	Smooth Muscle	AAMP
CASC3	8.64212e-12	0.392674	0.269	0.175	4.72836e-07	Smooth Muscle	CASC3
RPL36AL	8.70372e-12	0.410531	0.757	0.775	4.76207e-07	Smooth Muscle	RPL36AL
SSR4	8.7916e-12	0.225138	0.529	0.664	4.81015e-07	Smooth Muscle	SSR4
SPCS2	9.00765e-12	0.455819	0.418	0.369	4.92836e-07	Smooth Muscle	SPCS2
SGCE	9.14316e-12	0.387483	0.228	0.147	5.0025e-07	Smooth Muscle	SGCE
RPL7P9	9.1528e-12	0.240345	0.69	0.619	5.00777e-07	Smooth Muscle	RPL7P9
RAB13	9.58604e-12	0.402087	0.327	0.334	5.24481e-07	Smooth Muscle	RAB13
HES4	1.04072e-11	0.249897	0.213	0.122	5.6941e-07	Smooth Muscle	HES4
LSM5	1.04211e-11	0.242458	0.243	0.318	5.70168e-07	Smooth Muscle	LSM5
PCGF5	1.10682e-11	0.282587	0.199	0.291	6.05574e-07	Smooth Muscle	PCGF5
SUPT16H	1.11159e-11	0.442849	0.284	0.273	6.08184e-07	Smooth Muscle	SUPT16H
WASF2	1.11842e-11	0.314058	0.485	0.327	6.11921e-07	Smooth Muscle	WASF2
ECHDC2	1.22553e-11	0.37046	0.225	0.285	6.70526e-07	Smooth Muscle	ECHDC2
RND3	1.29535e-11	0.296667	0.193	0.294	7.08725e-07	Smooth Muscle	RND3
CNIH4	1.35693e-11	0.472475	0.404	0.347	7.42415e-07	Smooth Muscle	CNIH4
AC079250.1	1.40382e-11	0.250407	0.769	0.772	7.68072e-07	Smooth Muscle	AC079250.1
C11orf58	1.4365e-11	0.389577	0.57	0.57	7.85953e-07	Smooth Muscle	C11orf58
GADD45A1	1.43945e-11	0.220207	0.287	0.424	7.87567e-07	Smooth Muscle	GADD45A
GSTM3	1.48182e-11	0.262365	0.278	0.305	8.10746e-07	Smooth Muscle	GSTM3
TRAPPC2L	1.71426e-11	0.341087	0.307	0.397	9.37924e-07	Smooth Muscle	TRAPPC2L
SNRPF	1.75604e-11	0.396116	0.219	0.241	9.60783e-07	Smooth Muscle	SNRPF
MIEN1	1.83132e-11	0.373738	0.269	0.278	1.00197e-06	Smooth Muscle	MIEN1
DNAJC10	1.92951e-11	0.410224	0.272	0.236	1.05569e-06	Smooth Muscle	DNAJC10
PTPN11	1.96598e-11	0.470034	0.415	0.373	1.07565e-06	Smooth Muscle	PTPN11
PSMB1	2.00312e-11	0.485202	0.558	0.583	1.09597e-06	Smooth Muscle	PSMB1
YWHAQ	2.01308e-11	0.328426	0.436	0.358	1.10142e-06	Smooth Muscle	YWHAQ
BLVRA	2.0351e-11	0.311002	0.222	0.249	1.11346e-06	Smooth Muscle	BLVRA
RP11-360D2.2	2.07597e-11	0.277707	0.889	0.846	1.13582e-06	Smooth Muscle	RP11-360D2.2
PPIG	2.29677e-11	0.304133	0.383	0.48	1.25663e-06	Smooth Muscle	PPIG
SDHC	2.34189e-11	0.21252	0.228	0.338	1.28132e-06	Smooth Muscle	SDHC
NUDT41	2.39836e-11	0.535721	0.512	0.514	1.31221e-06	Smooth Muscle	NUDT4
U2SURP	2.47057e-11	0.527376	0.45	0.426	1.35172e-06	Smooth Muscle	U2SURP
POMP	2.77155e-11	0.372886	0.737	0.799	1.5164e-06	Smooth Muscle	POMP
HIGD2A	3.04852e-11	0.201271	0.322	0.434	1.66794e-06	Smooth Muscle	HIGD2A
SLMAP1	3.4767e-11	0.461665	0.497	0.534	1.90221e-06	Smooth Muscle	SLMAP
LAMA5	3.52565e-11	0.392274	0.292	0.224	1.92899e-06	Smooth Muscle	LAMA5
GNB4	3.7138e-11	0.376776	0.208	0.113	2.03193e-06	Smooth Muscle	GNB4
DYNC1I2P1	3.78141e-11	0.261157	0.216	0.237	2.06892e-06	Smooth Muscle	DYNC1I2P1
AC002075.4	4.1802e-11	0.278422	0.953	0.933	2.28711e-06	Smooth Muscle	AC002075.4
SHFM1	4.20689e-11	0.465138	0.658	0.673	2.30171e-06	Smooth Muscle	SHFM1
RNF181	4.36669e-11	0.252414	0.281	0.394	2.38915e-06	Smooth Muscle	RNF181
FAM177A1	4.37204e-11	0.261803	0.36	0.443	2.39208e-06	Smooth Muscle	FAM177A1
ZNF638	4.55657e-11	0.243944	0.284	0.375	2.49304e-06	Smooth Muscle	ZNF638
RP11-761N21.2	4.79484e-11	0.229797	0.751	0.641	2.6234e-06	Smooth Muscle	RP11-761N21.2
MT1L	5.72649e-11	0.420338	0.266	0.222	3.13314e-06	Smooth Muscle	MT1L
SOD1	5.89214e-11	0.301138	0.687	0.763	3.22377e-06	Smooth Muscle	SOD1
DAZAP2	6.7778e-11	0.344474	0.485	0.475	3.70834e-06	Smooth Muscle	DAZAP2
CLIC1	7.08596e-11	0.256185	0.412	0.246	3.87694e-06	Smooth Muscle	CLIC1
GPRC5C	7.2365e-11	0.300449	0.471	0.492	3.9593e-06	Smooth Muscle	GPRC5C
AEBP1	7.43223e-11	0.493633	0.287	0.204	4.0664e-06	Smooth Muscle	AEBP1
DYNC1I2	8.06642e-11	0.282846	0.342	0.36	4.41338e-06	Smooth Muscle	DYNC1I2
TXNDC17	8.34235e-11	0.442354	0.33	0.343	4.56435e-06	Smooth Muscle	TXNDC17
CBWD7	8.51726e-11	0.313231	0.442	0.44	4.66005e-06	Smooth Muscle	CBWD7
COMMD6	8.897e-11	0.351286	0.529	0.557	4.86781e-06	Smooth Muscle	COMMD6
ATP6V1G1	9.49693e-11	0.389469	0.48	0.477	5.19606e-06	Smooth Muscle	ATP6V1G1
KLF6	1.00577e-10	0.375739	0.567	0.411	5.5029e-06	Smooth Muscle	KLF6
RP11-157G21.2	1.0432e-10	0.31935	0.26	0.206	5.70763e-06	Smooth Muscle	RP11-157G21.2
STX8	1.13894e-10	0.232802	0.219	0.271	6.23146e-06	Smooth Muscle	STX8
FGF1	1.14868e-10	0.454933	0.222	0.22	6.28479e-06	Smooth Muscle	FGF1
RP5-1056L3.3	1.18388e-10	0.260791	0.798	0.765	6.47734e-06	Smooth Muscle	RP5-1056L3.3
C16orf13	1.20092e-10	0.425106	0.249	0.259	6.57059e-06	Smooth Muscle	C16orf13
ITGB1BP1	1.27755e-10	0.441945	0.392	0.368	6.98984e-06	Smooth Muscle	ITGB1BP1
PDE3A1	1.37886e-10	0.336713	0.281	0.34	7.54416e-06	Smooth Muscle	PDE3A
MYADM	1.39976e-10	0.394982	0.398	0.355	7.65849e-06	Smooth Muscle	MYADM
NME4	1.41583e-10	0.373086	0.254	0.234	7.74645e-06	Smooth Muscle	NME4
STK38L	1.45378e-10	0.294452	0.275	0.319	7.95407e-06	Smooth Muscle	STK38L
LSM3	1.49887e-10	0.221772	0.424	0.549	8.20074e-06	Smooth Muscle	LSM3
SEC61G	1.56547e-10	0.259016	0.398	0.523	8.56514e-06	Smooth Muscle	SEC61G
YWHAZ	1.61666e-10	0.379196	0.515	0.432	8.84524e-06	Smooth Muscle	YWHAZ
SKP1	1.71215e-10	0.341166	0.825	0.818	9.36767e-06	Smooth Muscle	SKP1
COL27A1	1.71959e-10	0.362265	0.243	0.216	9.40838e-06	Smooth Muscle	COL27A1
ARIH2	1.7832e-10	0.211176	0.222	0.291	9.7564e-06	Smooth Muscle	ARIH2
SLC20A2	1.81168e-10	0.257086	0.178	0.23	9.91222e-06	Smooth Muscle	SLC20A2
PPP2R5E	1.92643e-10	0.261034	0.161	0.228	1.05401e-05	Smooth Muscle	PPP2R5E
SMARCC2	1.99647e-10	0.456094	0.237	0.166	1.09233e-05	Smooth Muscle	SMARCC2
DCTN3	1.99851e-10	0.237374	0.289	0.354	1.09345e-05	Smooth Muscle	DCTN3
LHFP	2.00492e-10	0.435404	0.392	0.268	1.09695e-05	Smooth Muscle	LHFP
TMEM14A	2.03686e-10	0.434236	0.251	0.152	1.11443e-05	Smooth Muscle	TMEM14A
VAPA	2.10953e-10	0.485585	0.55	0.555	1.15419e-05	Smooth Muscle	VAPA
SBDSP1	2.21645e-10	0.300759	0.219	0.217	1.21268e-05	Smooth Muscle	SBDSP1
FERMT2	2.23915e-10	0.368812	0.383	0.318	1.2251e-05	Smooth Muscle	FERMT2
GOLGB1	2.31358e-10	0.358755	0.547	0.595	1.26583e-05	Smooth Muscle	GOLGB1
RPS6	2.33531e-10	0.300285	0.874	0.91	1.27772e-05	Smooth Muscle	RPS6
BABAM1	2.414e-10	0.280401	0.213	0.211	1.32077e-05	Smooth Muscle	BABAM1
NUB1	2.47996e-10	0.294962	0.225	0.278	1.35686e-05	Smooth Muscle	NUB1
NEMF	2.61781e-10	0.360354	0.272	0.318	1.43228e-05	Smooth Muscle	NEMF
RPL36AP45	3.06781e-10	0.229041	0.48	0.424	1.67849e-05	Smooth Muscle	RPL36AP45
TPR	3.27583e-10	0.418344	0.462	0.479	1.7923e-05	Smooth Muscle	TPR
CLDND1	3.32742e-10	0.400361	0.357	0.281	1.82053e-05	Smooth Muscle	CLDND1
GTF2A2	3.38589e-10	0.245239	0.26	0.328	1.85252e-05	Smooth Muscle	GTF2A2
FAM127A	3.50603e-10	0.262081	0.462	0.533	1.91825e-05	Smooth Muscle	FAM127A
CHORDC1	3.51609e-10	0.338513	0.202	0.167	1.92376e-05	Smooth Muscle	CHORDC1
WFS1	3.75254e-10	0.218404	0.108	0.205	2.05313e-05	Smooth Muscle	WFS1
MIR22HG	4.62921e-10	0.404877	0.205	0.184	2.53278e-05	Smooth Muscle	MIR22HG
PFDN4	5.65285e-10	0.365535	0.213	0.254	3.09284e-05	Smooth Muscle	PFDN4
FAM32A	5.94486e-10	0.27473	0.234	0.228	3.25261e-05	Smooth Muscle	FAM32A
LAPTM4A	5.96781e-10	0.28381	0.617	0.655	3.26517e-05	Smooth Muscle	LAPTM4A
CUTA	6.11013e-10	0.264245	0.354	0.449	3.34304e-05	Smooth Muscle	CUTA
ANXA6	6.37138e-10	0.258245	0.316	0.303	3.48597e-05	Smooth Muscle	ANXA6
ARPC5L	6.63762e-10	0.217286	0.155	0.28	3.63164e-05	Smooth Muscle	ARPC5L
RASGRP2	6.82607e-10	0.267583	0.257	0.253	3.73475e-05	Smooth Muscle	RASGRP2
ACTG1	7.22012e-10	0.31531	0.772	0.734	3.95035e-05	Smooth Muscle	ACTG1
BRK1	7.23403e-10	0.322085	0.421	0.437	3.95796e-05	Smooth Muscle	BRK1
BLOC1S1	7.48962e-10	0.254119	0.26	0.27	4.09779e-05	Smooth Muscle	BLOC1S1
USP25	7.53742e-10	0.221032	0.094	0.225	4.12395e-05	Smooth Muscle	USP25
SSBP2	7.63124e-10	0.484126	0.295	0.219	4.17528e-05	Smooth Muscle	SSBP2
AKAP12	7.93468e-10	0.34213	0.278	0.147	4.3413e-05	Smooth Muscle	AKAP12
SCAND1	7.99943e-10	0.347433	0.272	0.264	4.37673e-05	Smooth Muscle	SCAND1
PPP1R12B1	8.08044e-10	0.54577	0.807	0.72	4.42105e-05	Smooth Muscle	PPP1R12B
VPS13C	8.11268e-10	0.40171	0.287	0.346	4.43869e-05	Smooth Muscle	VPS13C
REEP3	8.59932e-10	0.390346	0.208	0.146	4.70495e-05	Smooth Muscle	REEP3
ATL3	8.74493e-10	0.373188	0.228	0.118	4.78461e-05	Smooth Muscle	ATL3
SNRPD2	8.78815e-10	0.409152	0.62	0.67	4.80826e-05	Smooth Muscle	SNRPD2
ERGIC2	8.81226e-10	0.314822	0.219	0.25	4.82145e-05	Smooth Muscle	ERGIC2
VPS28	8.82309e-10	0.227018	0.295	0.353	4.82738e-05	Smooth Muscle	VPS28
RNASEH2C	8.82335e-10	0.383604	0.234	0.276	4.82752e-05	Smooth Muscle	RNASEH2C
RSL1D1	9.21346e-10	0.216061	0.383	0.497	5.04096e-05	Smooth Muscle	RSL1D1
CSNK1A1	9.21971e-10	0.324355	0.278	0.276	5.04438e-05	Smooth Muscle	CSNK1A1
HSD17B10	9.37883e-10	0.242004	0.205	0.253	5.13144e-05	Smooth Muscle	HSD17B10
ROCK2	1.00052e-09	0.401485	0.392	0.372	5.47415e-05	Smooth Muscle	ROCK2
MSRB1	1.08024e-09	0.351333	0.202	0.166	5.91031e-05	Smooth Muscle	MSRB1
HNRNPM	1.25181e-09	0.41858	0.482	0.426	6.84901e-05	Smooth Muscle	HNRNPM
JAK1	1.25276e-09	0.289358	0.383	0.386	6.85422e-05	Smooth Muscle	JAK1
RNF7	1.25752e-09	0.289018	0.24	0.329	6.88027e-05	Smooth Muscle	RNF7
MSN	1.2799e-09	0.348721	0.389	0.274	7.00271e-05	Smooth Muscle	MSN
CLIC4	1.40462e-09	0.362937	0.541	0.52	7.6851e-05	Smooth Muscle	CLIC4
THOC2	1.40852e-09	0.480915	0.327	0.27	7.70644e-05	Smooth Muscle	THOC2
PSMC5	1.48466e-09	0.263597	0.439	0.49	8.12301e-05	Smooth Muscle	PSMC5
MRPL42	1.48617e-09	0.260984	0.234	0.29	8.13129e-05	Smooth Muscle	MRPL42
NOL7	1.61213e-09	0.220932	0.433	0.515	8.82044e-05	Smooth Muscle	NOL7
RP11-20O24.1	1.75521e-09	0.238642	0.848	0.8	9.60327e-05	Smooth Muscle	RP11-20O24.1
SNHG9	1.82529e-09	0.369893	0.36	0.351	9.98669e-05	Smooth Muscle	SNHG9
SEC63	1.9884e-09	0.289209	0.292	0.307	0.000108791	Smooth Muscle	SEC63
ITGAE	2.08014e-09	0.250351	0.149	0.204	0.000113811	Smooth Muscle	ITGAE
PDLIM31	2.13968e-09	0.41003	0.541	0.537	0.000117069	Smooth Muscle	PDLIM3
ANP32B	2.29665e-09	0.350567	0.374	0.375	0.000125657	Smooth Muscle	ANP32B
SEC62	2.32706e-09	0.348388	0.787	0.765	0.00012732	Smooth Muscle	SEC62
SLC25A6	2.47783e-09	0.403185	0.529	0.452	0.000135569	Smooth Muscle	SLC25A6
ARPC3	2.56343e-09	0.246522	0.254	0.293	0.000140253	Smooth Muscle	ARPC3
SNX3	2.56461e-09	0.356728	0.623	0.649	0.000140317	Smooth Muscle	SNX3
AC012005.3	2.61296e-09	0.200399	0.614	0.583	0.000142963	Smooth Muscle	AC012005.3
SPG20	2.64733e-09	0.420956	0.322	0.303	0.000144843	Smooth Muscle	SPG20
KMT2E	2.72381e-09	0.410801	0.477	0.443	0.000149028	Smooth Muscle	KMT2E
WBP11	2.74382e-09	0.202597	0.307	0.369	0.000150123	Smooth Muscle	WBP11
A2M	3.2416e-09	0.344216	0.632	0.533	0.000177358	Smooth Muscle	A2M
EIF1AX	3.4193e-09	0.204426	0.363	0.396	0.00018708	Smooth Muscle	EIF1AX
TESC	3.52447e-09	0.278731	0.164	0.222	0.000192834	Smooth Muscle	TESC
S100A11	3.57688e-09	0.216175	0.512	0.346	0.000195702	Smooth Muscle	S100A11
ANKRD111	3.78729e-09	0.241766	0.532	0.59	0.000207214	Smooth Muscle	ANKRD11
CHMP2A	3.8103e-09	0.248029	0.307	0.398	0.000208473	Smooth Muscle	CHMP2A
SF3B6	3.86825e-09	0.262579	0.319	0.393	0.000211643	Smooth Muscle	SF3B6
NPTN	3.99245e-09	0.307581	0.333	0.37	0.000218439	Smooth Muscle	NPTN
C9orf78	4.20276e-09	0.313622	0.269	0.27	0.000229945	Smooth Muscle	C9orf78
CD99	4.21871e-09	0.256848	0.474	0.491	0.000230818	Smooth Muscle	CD99
OST4	4.52896e-09	0.313946	0.646	0.645	0.000247793	Smooth Muscle	OST4
SMTN	4.66175e-09	0.258828	0.33	0.277	0.000255058	Smooth Muscle	SMTN
AKAP61	4.94794e-09	0.246904	0.24	0.318	0.000270717	Smooth Muscle	AKAP6
TMEM242	5.07718e-09	0.330367	0.155	0.203	0.000277788	Smooth Muscle	TMEM242
METTL5	5.53242e-09	0.346446	0.199	0.227	0.000302695	Smooth Muscle	METTL5
EEA1	5.6814e-09	0.307798	0.31	0.333	0.000310846	Smooth Muscle	EEA1
COA3	5.87599e-09	0.212476	0.468	0.578	0.000321493	Smooth Muscle	COA3
STRA13	6.19145e-09	0.340351	0.301	0.255	0.000338753	Smooth Muscle	STRA13
TCEAL4	6.31535e-09	0.27798	0.485	0.567	0.000345532	Smooth Muscle	TCEAL4
ACTR1A	6.48365e-09	0.238247	0.202	0.26	0.00035474	Smooth Muscle	ACTR1A
MPRIP	6.51052e-09	0.361212	0.398	0.327	0.00035621	Smooth Muscle	MPRIP
MT1X	6.63175e-09	0.474099	0.395	0.384	0.000362843	Smooth Muscle	MT1X
CLIP1	6.78676e-09	0.202004	0.33	0.419	0.000371324	Smooth Muscle	CLIP1
CAV2	6.85743e-09	0.360126	0.611	0.606	0.000375191	Smooth Muscle	CAV2
DBI1	6.96073e-09	0.480321	0.754	0.758	0.000380842	Smooth Muscle	DBI
LRRFIP1	6.99198e-09	0.27391	0.494	0.534	0.000382552	Smooth Muscle	LRRFIP1
SURF1	7.01359e-09	0.200189	0.243	0.336	0.000383734	Smooth Muscle	SURF1
SRP9	7.09704e-09	0.265091	0.459	0.504	0.000388301	Smooth Muscle	SRP9
TAX1BP1	7.11864e-09	0.38496	0.687	0.713	0.000389482	Smooth Muscle	TAX1BP1
PPA2	7.59237e-09	0.253396	0.173	0.245	0.000415401	Smooth Muscle	PPA2
TMEM230	7.70755e-09	0.302932	0.26	0.251	0.000421703	Smooth Muscle	TMEM230
DNAJC8	7.71632e-09	0.298188	0.471	0.451	0.000422183	Smooth Muscle	DNAJC8
DNAJB4	7.85742e-09	0.437082	0.351	0.369	0.000429903	Smooth Muscle	DNAJB4
RPL10A	8.01828e-09	0.280511	0.635	0.659	0.000438704	Smooth Muscle	RPL10A
PPIP5K2	8.02264e-09	0.43305	0.26	0.21	0.000438942	Smooth Muscle	PPIP5K2
PCM1	8.02626e-09	0.341404	0.491	0.542	0.000439141	Smooth Muscle	PCM1
KIAA0232	8.11784e-09	0.291682	0.266	0.353	0.000444151	Smooth Muscle	KIAA0232
SCARF2	8.65979e-09	0.325525	0.506	0.41	0.000473803	Smooth Muscle	SCARF2
NPM1	9.13144e-09	0.301783	0.573	0.619	0.000499609	Smooth Muscle	NPM1
PRKRA	9.70771e-09	0.22925	0.216	0.217	0.000531138	Smooth Muscle	PRKRA
ZFR	1.04896e-08	0.310621	0.325	0.343	0.000573916	Smooth Muscle	ZFR
CFL1	1.05529e-08	0.219741	0.556	0.478	0.000577382	Smooth Muscle	CFL1
DPM3	1.08281e-08	0.216026	0.26	0.365	0.000592438	Smooth Muscle	DPM3
TOP1	1.13203e-08	0.23325	0.187	0.242	0.000619368	Smooth Muscle	TOP1
NGFRAP11	1.16547e-08	0.206495	0.491	0.591	0.000637665	Smooth Muscle	NGFRAP1
CBWD1	1.2031e-08	0.213583	0.327	0.294	0.000658253	Smooth Muscle	CBWD1
AC090602.2	1.2918e-08	0.223549	0.678	0.574	0.00070678	Smooth Muscle	AC090602.2
NDUFA2	1.33121e-08	0.278757	0.468	0.595	0.000728345	Smooth Muscle	NDUFA2
RPL31	1.35288e-08	0.231708	0.784	0.874	0.000740203	Smooth Muscle	RPL31
TBCA	1.4488e-08	0.215105	0.322	0.36	0.00079268	Smooth Muscle	TBCA
AP2M1	1.49549e-08	0.211502	0.544	0.626	0.000818227	Smooth Muscle	AP2M1
FAM204A	1.51299e-08	0.376441	0.313	0.292	0.000827803	Smooth Muscle	FAM204A
ATP6V1F	1.52355e-08	0.205368	0.363	0.45	0.000833582	Smooth Muscle	ATP6V1F
HIGD1A1	1.55634e-08	0.312831	0.553	0.589	0.00085152	Smooth Muscle	HIGD1A
TXNL4A	1.60328e-08	0.261936	0.228	0.307	0.000877203	Smooth Muscle	TXNL4A
DNAJA1	1.67607e-08	0.43479	0.626	0.614	0.000917026	Smooth Muscle	DNAJA1
DDX6	1.71551e-08	0.201438	0.392	0.472	0.000938609	Smooth Muscle	DDX6
OSBPL8	1.71561e-08	0.346259	0.275	0.221	0.000938662	Smooth Muscle	OSBPL8
IGFBP6	1.71845e-08	0.319647	0.319	0.212	0.000940216	Smooth Muscle	IGFBP6
PSMD4	1.77955e-08	0.214682	0.523	0.58	0.000973644	Smooth Muscle	PSMD4
NDRG2	1.80775e-08	0.354926	0.5	0.571	0.000989073	Smooth Muscle	NDRG2
ZBTB38	1.8147e-08	0.420437	0.456	0.401	0.000992877	Smooth Muscle	ZBTB38
IER5	1.88392e-08	0.269132	0.357	0.443	0.00103075	Smooth Muscle	IER5
SYF2	1.93531e-08	0.352684	0.421	0.405	0.00105886	Smooth Muscle	SYF2
CRTAP	1.94669e-08	0.4089	0.289	0.225	0.00106509	Smooth Muscle	CRTAP
ARID4B	2.02803e-08	0.434407	0.325	0.348	0.0011096	Smooth Muscle	ARID4B
COX141	2.11793e-08	0.233139	0.538	0.642	0.00115878	Smooth Muscle	COX14
PPIL4	2.13742e-08	0.430362	0.266	0.235	0.00116945	Smooth Muscle	PPIL4
CD164	2.15395e-08	0.387371	0.409	0.318	0.00117849	Smooth Muscle	CD164
SNRNP27	2.25468e-08	0.262783	0.216	0.262	0.0012336	Smooth Muscle	SNRNP27
IMP4	2.27121e-08	0.239649	0.184	0.249	0.00124265	Smooth Muscle	IMP4
DANCR	2.41225e-08	0.232161	0.295	0.357	0.00131981	Smooth Muscle	DANCR
USP10	2.41569e-08	0.394385	0.158	0.22	0.0013217	Smooth Muscle	USP10
SNRPE	2.4434e-08	0.31936	0.225	0.285	0.00133686	Smooth Muscle	SNRPE
HIST1H4C	2.53117e-08	0.422049	0.529	0.494	0.00138488	Smooth Muscle	HIST1H4C
CHD4	2.59358e-08	0.244514	0.333	0.429	0.00141903	Smooth Muscle	CHD4
SUMO1	2.69775e-08	0.338161	0.345	0.305	0.00147602	Smooth Muscle	SUMO1
RPL18A	2.79118e-08	0.227628	0.868	0.87	0.00152714	Smooth Muscle	RPL18A
BCAP29	2.91415e-08	0.371073	0.421	0.384	0.00159442	Smooth Muscle	BCAP29
SETD2	2.94217e-08	0.268374	0.246	0.304	0.00160975	Smooth Muscle	SETD2
SPCS1	2.9667e-08	0.381734	0.386	0.432	0.00162317	Smooth Muscle	SPCS1
SAP30BP	3.00557e-08	0.247213	0.249	0.271	0.00164444	Smooth Muscle	SAP30BP
TOMM20	3.17953e-08	0.278033	0.342	0.451	0.00173962	Smooth Muscle	TOMM20
EVI5	3.2168e-08	0.401217	0.26	0.219	0.00176001	Smooth Muscle	EVI5
MBNL1	3.30228e-08	0.425942	0.512	0.517	0.00180678	Smooth Muscle	MBNL1
KIF13A	3.33238e-08	0.2997	0.249	0.271	0.00182325	Smooth Muscle	KIF13A
MRPL22	3.46243e-08	0.231905	0.377	0.474	0.0018944	Smooth Muscle	MRPL22
SUN1	3.51619e-08	0.372557	0.398	0.403	0.00192381	Smooth Muscle	SUN1
PCMTD2	3.75341e-08	0.331945	0.184	0.271	0.00205361	Smooth Muscle	PCMTD2
C10orf10	3.7628e-08	0.442779	0.392	0.332	0.00205874	Smooth Muscle	C10orf10
GNG12	3.78347e-08	0.370431	0.234	0.156	0.00207005	Smooth Muscle	GNG12
EIF3G	3.94175e-08	0.223857	0.231	0.253	0.00215665	Smooth Muscle	EIF3G
PSMD12	3.99569e-08	0.304676	0.354	0.389	0.00218616	Smooth Muscle	PSMD12
PPP4R2	4.35304e-08	0.215727	0.149	0.237	0.00238168	Smooth Muscle	PPP4R2
SYAP1	4.37846e-08	0.273744	0.278	0.287	0.00239559	Smooth Muscle	SYAP1
UFD1L	4.74857e-08	0.274809	0.254	0.233	0.00259808	Smooth Muscle	UFD1L
PSMC3	4.77614e-08	0.319831	0.532	0.559	0.00261317	Smooth Muscle	PSMC3
G3BP2	5.0118e-08	0.226878	0.254	0.311	0.00274211	Smooth Muscle	G3BP2
CDC5L	5.02295e-08	0.229675	0.249	0.299	0.00274821	Smooth Muscle	CDC5L
ZCRB1	5.03076e-08	0.209772	0.287	0.361	0.00275248	Smooth Muscle	ZCRB1
CCT4	5.06015e-08	0.229769	0.228	0.234	0.00276856	Smooth Muscle	CCT4
C5orf24	5.07352e-08	0.366199	0.263	0.194	0.00277587	Smooth Muscle	C5orf24
BRD2	5.27367e-08	0.21428	0.351	0.485	0.00288538	Smooth Muscle	BRD2
HP1BP3	6.09656e-08	0.327385	0.553	0.541	0.00333561	Smooth Muscle	HP1BP3
FAM192A	6.16821e-08	0.351735	0.225	0.297	0.00337481	Smooth Muscle	FAM192A
POLR2K	6.20071e-08	0.316365	0.254	0.296	0.00339259	Smooth Muscle	POLR2K
SMEK2	6.22438e-08	0.362015	0.222	0.165	0.00340555	Smooth Muscle	SMEK2
SMARCA1	6.26406e-08	0.301314	0.205	0.257	0.00342725	Smooth Muscle	SMARCA1
COPB2	6.46881e-08	0.282768	0.249	0.251	0.00353928	Smooth Muscle	COPB2
RPL41P2	6.54471e-08	0.203829	0.772	0.762	0.00358081	Smooth Muscle	RPL41P2
CRYZL1	6.63361e-08	0.34676	0.202	0.148	0.00362945	Smooth Muscle	CRYZL1
RPL41	6.75928e-08	0.25275	0.886	0.884	0.00369821	Smooth Muscle	RPL41
AGT	6.79686e-08	0.302336	0.409	0.295	0.00371876	Smooth Muscle	AGT
CAMLG	6.82524e-08	0.247001	0.19	0.215	0.00373429	Smooth Muscle	CAMLG
TIMM23	7.27826e-08	0.220697	0.249	0.313	0.00398215	Smooth Muscle	TIMM23
CD27-AS1	7.54297e-08	0.248355	0.219	0.151	0.00412698	Smooth Muscle	CD27-AS1
PPP2R5A	7.54361e-08	0.372076	0.205	0.236	0.00412734	Smooth Muscle	PPP2R5A
YME1L1	7.91798e-08	0.307855	0.316	0.38	0.00433217	Smooth Muscle	YME1L1
ARF4	7.93884e-08	0.35223	0.287	0.267	0.00434358	Smooth Muscle	ARF4
TCEA1	8.57389e-08	0.296666	0.26	0.184	0.00469103	Smooth Muscle	TCEA1
METTL12	8.59792e-08	0.559693	0.529	0.496	0.00470418	Smooth Muscle	METTL12
COBLL1	8.80728e-08	0.364062	0.219	0.116	0.00481873	Smooth Muscle	COBLL1
TOB2	9.09325e-08	0.356514	0.278	0.309	0.00497519	Smooth Muscle	TOB2
NBPF19	9.22538e-08	0.253452	0.251	0.171	0.00504748	Smooth Muscle	NBPF19
NDUFAF4	9.25081e-08	0.308305	0.254	0.327	0.0050614	Smooth Muscle	NDUFAF4
PDCD6	9.8757e-08	0.329683	0.295	0.291	0.00540329	Smooth Muscle	PDCD6
OSBPL9	1.0289e-07	0.318112	0.243	0.202	0.00562942	Smooth Muscle	OSBPL9
BOD1L1	1.06888e-07	0.2466	0.307	0.371	0.00584818	Smooth Muscle	BOD1L1
HSPB11	1.14593e-07	0.334856	0.205	0.183	0.00626974	Smooth Muscle	HSPB11
SLC40A1	1.15251e-07	0.344549	0.301	0.225	0.00630571	Smooth Muscle	SLC40A1
AHCYL1	1.21165e-07	0.320545	0.211	0.233	0.00662928	Smooth Muscle	AHCYL1
SEPW11	1.23524e-07	0.282014	0.842	0.867	0.00675837	Smooth Muscle	SEPW1
C9orf3	1.24468e-07	0.286608	0.401	0.448	0.00681002	Smooth Muscle	C9orf3
ABR	1.25621e-07	0.265343	0.222	0.17	0.00687311	Smooth Muscle	ABR
EIF4EBP1	1.33266e-07	0.237293	0.17	0.203	0.00729137	Smooth Muscle	EIF4EBP1
HMGB1P10	1.40166e-07	0.214194	0.389	0.312	0.00766889	Smooth Muscle	HMGB1P10
YWHAH	1.46212e-07	0.314239	0.342	0.3	0.00799967	Smooth Muscle	YWHAH
PLK2	1.48681e-07	0.212231	0.342	0.425	0.0081348	Smooth Muscle	PLK2
ACTR3	1.49181e-07	0.258831	0.284	0.284	0.00816212	Smooth Muscle	ACTR3
TCEA1P2	1.56769e-07	0.303793	0.266	0.189	0.00857732	Smooth Muscle	TCEA1P2
MMADHC	1.72233e-07	0.287841	0.307	0.382	0.00942338	Smooth Muscle	MMADHC
ROMO1	1.78568e-07	0.261431	0.687	0.772	0.00977001	Smooth Muscle	ROMO1
CCDC25	1.79197e-07	0.278166	0.202	0.228	0.00980439	Smooth Muscle	CCDC25
EFR3A	1.8646e-07	0.511952	0.199	0.207	0.0102018	Smooth Muscle	EFR3A
DDX18	1.91393e-07	0.449017	0.313	0.271	0.0104717	Smooth Muscle	DDX18
RPL15P3	1.9575e-07	0.214659	0.529	0.558	0.0107101	Smooth Muscle	RPL15P3
DCAF8	1.95759e-07	0.218911	0.158	0.26	0.0107106	Smooth Muscle	DCAF8
PNPLA8	1.95987e-07	0.30304	0.184	0.206	0.0107231	Smooth Muscle	PNPLA8
CDKN1A1	1.98668e-07	0.334106	0.471	0.487	0.0108697	Smooth Muscle	CDKN1A
PNRC1	2.0513e-07	0.272168	0.497	0.525	0.0112233	Smooth Muscle	PNRC1
SMC3	2.0712e-07	0.234236	0.257	0.295	0.0113322	Smooth Muscle	SMC3
CCDC12	2.09424e-07	0.297153	0.219	0.245	0.0114582	Smooth Muscle	CCDC12
CBWD2	2.15153e-07	0.243065	0.336	0.272	0.0117717	Smooth Muscle	CBWD2
SERBP1	2.18639e-07	0.241353	0.427	0.474	0.0119624	Smooth Muscle	SERBP1
ARGLU1	2.24311e-07	0.316957	0.547	0.531	0.0122727	Smooth Muscle	ARGLU1
NUBP2	2.25786e-07	0.206195	0.213	0.208	0.0123534	Smooth Muscle	NUBP2
POLR2I	2.25957e-07	0.256083	0.488	0.554	0.0123628	Smooth Muscle	POLR2I
RBFOX2	2.31337e-07	0.305907	0.301	0.296	0.0126571	Smooth Muscle	RBFOX2
SERINC1	2.60753e-07	0.409259	0.45	0.483	0.0142666	Smooth Muscle	SERINC1
ERP29	2.82419e-07	0.253507	0.301	0.344	0.015452	Smooth Muscle	ERP29
CAPZA2	2.92329e-07	0.308166	0.544	0.566	0.0159942	Smooth Muscle	CAPZA2
PAFAH1B1	2.9298e-07	0.200411	0.313	0.396	0.0160298	Smooth Muscle	PAFAH1B1
NOP58	2.98602e-07	0.360912	0.257	0.315	0.0163374	Smooth Muscle	NOP58
PSMD6	2.99106e-07	0.204257	0.275	0.338	0.016365	Smooth Muscle	PSMD6
ACIN1	3.11674e-07	0.277453	0.284	0.317	0.0170526	Smooth Muscle	ACIN1
MDM4	3.25453e-07	0.205648	0.143	0.207	0.0178065	Smooth Muscle	MDM4
PTEN	3.40825e-07	0.393927	0.327	0.264	0.0186475	Smooth Muscle	PTEN
MED4	3.46369e-07	0.30658	0.395	0.372	0.0189509	Smooth Muscle	MED4
ARHGEF17	3.4731e-07	0.258802	0.213	0.176	0.0190024	Smooth Muscle	ARHGEF17
SRSF10	3.73584e-07	0.35152	0.292	0.298	0.0204399	Smooth Muscle	SRSF10
HBS1L	3.76131e-07	0.244791	0.202	0.223	0.0205792	Smooth Muscle	HBS1L
CBX1	3.85077e-07	0.299526	0.231	0.276	0.0210687	Smooth Muscle	CBX1
LEPROT	3.94322e-07	0.284157	0.36	0.314	0.0215745	Smooth Muscle	LEPROT
SAP18	3.96191e-07	0.317094	0.708	0.766	0.0216768	Smooth Muscle	SAP18
SRP14	4.16634e-07	0.334385	0.851	0.85	0.0227953	Smooth Muscle	SRP14
PUF60	4.18018e-07	0.200624	0.322	0.336	0.022871	Smooth Muscle	PUF60
APOLD1	4.2151e-07	0.229637	0.298	0.177	0.0230621	Smooth Muscle	APOLD1
CDC73	4.37367e-07	0.382187	0.246	0.214	0.0239297	Smooth Muscle	CDC73
UBXN2A	4.6542e-07	0.202474	0.187	0.24	0.0254645	Smooth Muscle	UBXN2A
FBXL5	5.12341e-07	0.263126	0.26	0.297	0.0280317	Smooth Muscle	FBXL5
SYNM1	5.33962e-07	0.372627	0.579	0.641	0.0292147	Smooth Muscle	SYNM
UPF2	5.41277e-07	0.293602	0.304	0.328	0.0296149	Smooth Muscle	UPF2
CBX6	5.43919e-07	0.282046	0.287	0.195	0.0297595	Smooth Muscle	CBX6
UFC1	5.6455e-07	0.243466	0.298	0.398	0.0308882	Smooth Muscle	UFC1
ZCCHC10	5.69519e-07	0.262605	0.199	0.227	0.0311601	Smooth Muscle	ZCCHC10
EMC4	5.81289e-07	0.257668	0.278	0.285	0.0318041	Smooth Muscle	EMC4
MRPS26	6.10259e-07	0.20346	0.213	0.261	0.0333891	Smooth Muscle	MRPS26
YPEL5	6.83227e-07	0.251457	0.351	0.319	0.0373814	Smooth Muscle	YPEL5
SMAD4	6.89934e-07	0.266423	0.184	0.207	0.0377484	Smooth Muscle	SMAD4
PTN	6.97447e-07	0.521184	0.228	0.158	0.0381594	Smooth Muscle	PTN
UBE2H	7.06053e-07	0.248264	0.24	0.332	0.0386303	Smooth Muscle	UBE2H
ESD	7.68471e-07	0.241575	0.269	0.325	0.0420454	Smooth Muscle	ESD
FRY	7.78467e-07	0.306124	0.304	0.318	0.0425923	Smooth Muscle	FRY
EIF3B	7.81812e-07	0.407991	0.208	0.206	0.0427753	Smooth Muscle	EIF3B
TMEM14C	7.88064e-07	0.230425	0.33	0.388	0.0431174	Smooth Muscle	TMEM14C
HMGN3	7.90246e-07	0.230645	0.588	0.674	0.0432367	Smooth Muscle	HMGN3
TNRC6B	7.96552e-07	0.341286	0.52	0.516	0.0435817	Smooth Muscle	TNRC6B
UTP11L	8.26666e-07	0.291985	0.295	0.296	0.0452294	Smooth Muscle	UTP11L
C1orf54	8.27403e-07	0.316419	0.243	0.139	0.0452697	Smooth Muscle	C1orf54
ATOX1	8.31177e-07	0.318194	0.313	0.35	0.0454762	Smooth Muscle	ATOX1
MTDH	8.73713e-07	0.2328	0.368	0.398	0.0478034	Smooth Muscle	MTDH
ITGB1P1	8.76703e-07	0.271251	0.243	0.165	0.0479671	Smooth Muscle	ITGB1P1
LONP2	8.79741e-07	0.211475	0.211	0.257	0.0481332	Smooth Muscle	LONP2
PTP4A31	9.11753e-07	0.262577	0.52	0.593	0.0498847	Smooth Muscle	PTP4A3
RGS51	0	2.41207	0.879	0.361	0	Pericyte	RGS5
AGT1	1.23392e-298	1.7053	0.587	0.273	6.75116e-294	Pericyte	AGT
HIGD1B	5.35235e-268	1.69537	0.465	0.067	2.92843e-263	Pericyte	HIGD1B
ABCC9	1.04856e-264	1.80577	0.485	0.17	5.73701e-260	Pericyte	ABCC9
SPARC1	1.74398e-243	1.5858	0.762	0.397	9.54184e-239	Pericyte	SPARC
PDGFRB1	6.81537e-237	1.74552	0.512	0.194	3.7289e-232	Pericyte	PDGFRB
IGFBP71	8.51032e-213	1.32199	0.743	0.521	4.65625e-208	Pericyte	IGFBP7
STEAP4	4.84246e-205	1.55075	0.407	0.088	2.64946e-200	Pericyte	STEAP4
NOTCH31	3.05521e-203	1.27056	0.674	0.39	1.6716e-198	Pericyte	NOTCH3
MALAT11	4.86395e-200	1.05954	1	1	2.66121e-195	Pericyte	MALAT1
CPE1	1.33687e-186	1.54517	0.531	0.286	7.31444e-182	Pericyte	CPE
SPARCL11	2.72606e-167	1.02821	0.961	0.772	1.49151e-162	Pericyte	SPARCL1
EPS81	6.15232e-154	1.37832	0.464	0.199	3.36612e-149	Pericyte	EPS8
CALD11	3.76351e-140	0.904453	0.875	0.794	2.05913e-135	Pericyte	CALD1
COX4I21	1.47407e-137	0.744284	0.298	0.041	8.06505e-133	Pericyte	COX4I2
KCNJ8	5.64088e-124	1.02635	0.256	0.12	3.08629e-119	Pericyte	KCNJ8
PLA2G51	5.6767e-122	1.1432	0.463	0.348	3.10589e-117	Pericyte	PLA2G5
KLHL231	4.45856e-117	1.20723	0.369	0.185	2.43941e-112	Pericyte	KLHL23
MFGE81	6.19912e-114	0.816169	0.571	0.495	3.39172e-109	Pericyte	MFGE8
SEPT71	2.20616e-113	0.937591	0.701	0.63	1.20706e-108	Pericyte	SEPT7
IGFBP51	5.8452e-110	1.12573	0.599	0.447	3.19809e-105	Pericyte	IGFBP5
GJA41	1.12056e-109	1.01377	0.308	0.071	6.13092e-105	Pericyte	GJA4
LGALS11	1.52962e-109	0.817817	0.932	0.92	8.369e-105	Pericyte	LGALS1
ITGB11	2.52738e-109	0.97503	0.635	0.586	1.3828e-104	Pericyte	ITGB1
MYO1B	3.37975e-109	1.10263	0.293	0.081	1.84916e-104	Pericyte	MYO1B
CD36	8.1782e-107	0.977581	0.856	0.811	4.47454e-102	Pericyte	CD36
IFITM31	1.54981e-104	0.670952	0.914	0.707	8.47949e-100	Pericyte	IFITM3
THBS4	7.74272e-103	1.01057	0.279	0.08	4.23628e-98	Pericyte	THBS4
FAM65C	7.46391e-100	0.966745	0.24	0.075	4.08373e-95	Pericyte	FAM65C
ITGA71	9.51954e-99	0.828918	0.398	0.417	5.20842e-94	Pericyte	ITGA7
COL27A11	5.04565e-95	0.682074	0.25	0.214	2.76062e-90	Pericyte	COL27A1
PPP1R14A1	8.55893e-95	0.904411	0.506	0.217	4.68285e-90	Pericyte	PPP1R14A
NR2F21	1.33766e-94	1.04941	0.449	0.294	7.31875e-90	Pericyte	NR2F2
LGI41	1.09467e-93	0.842807	0.227	0.113	5.98928e-89	Pericyte	LGI4
ARHGDIB	8.68836e-92	1.03694	0.483	0.228	4.75366e-87	Pericyte	ARHGDIB
FABP4	1.06625e-89	0.971378	0.587	0.336	5.83376e-85	Pericyte	FABP4
SCN3A1	2.93208e-86	0.732418	0.248	0.046	1.60423e-81	Pericyte	SCN3A
DLC11	3.27344e-84	1.01626	0.399	0.22	1.791e-79	Pericyte	DLC1
TIMP31	1.32524e-83	0.817274	0.802	0.748	7.25077e-79	Pericyte	TIMP3
LHFP1	6.08588e-81	1.03355	0.457	0.256	3.32977e-76	Pericyte	LHFP
CLMN1	3.78565e-80	0.765736	0.467	0.385	2.07124e-75	Pericyte	CLMN
H3F3B1	2.36081e-78	0.625926	0.933	0.883	1.29167e-73	Pericyte	H3F3B
CALM21	3.65031e-78	0.623244	0.9	0.893	1.99719e-73	Pericyte	CALM2
GUCY1B31	6.23938e-78	1.03502	0.269	0.107	3.41375e-73	Pericyte	GUCY1B3
GJC11	1.55396e-77	0.793945	0.264	0.182	8.50218e-73	Pericyte	GJC1
ASPN	4.01751e-75	1.03049	0.265	0.075	2.1981e-70	Pericyte	ASPN
CYGB	1.64686e-74	0.792366	0.248	0.079	9.01048e-70	Pericyte	CYGB
NBL1	2.77382e-74	0.875084	0.601	0.408	1.51764e-69	Pericyte	NBL1
TBX21	2.44372e-72	0.756938	0.236	0.085	1.33703e-67	Pericyte	TBX2
HES11	1.2005e-70	1.01808	0.646	0.505	6.56831e-66	Pericyte	HES1
NDRG21	1.75209e-70	0.749863	0.542	0.571	9.58621e-66	Pericyte	NDRG2
FAM213A	5.49316e-70	0.671478	0.385	0.428	3.00547e-65	Pericyte	FAM213A
ACTA21	9.20024e-70	0.627468	0.44	0.219	5.03373e-65	Pericyte	ACTA2
COL3A1	1.66166e-69	0.893095	0.352	0.148	9.09142e-65	Pericyte	COL3A1
COX6A11	8.05635e-69	0.783926	0.596	0.529	4.40787e-64	Pericyte	COX6A1
MIR143HG1	8.86273e-69	0.876079	0.205	0.069	4.84906e-64	Pericyte	MIR143HG
TMSB4X1	4.29933e-68	0.359438	0.873	0.632	2.35229e-63	Pericyte	TMSB4X
MYL61	1.20784e-66	0.576004	0.906	0.928	6.60844e-62	Pericyte	MYL6
ADAMTS4	1.7714e-65	0.824522	0.205	0.063	9.69187e-61	Pericyte	ADAMTS4
PLAC91	5.84264e-65	0.863198	0.526	0.304	3.19668e-60	Pericyte	PLAC9
GUCY1A31	4.15166e-64	0.90762	0.336	0.206	2.2715e-59	Pericyte	GUCY1A3
COL1A2	6.26959e-64	0.837644	0.442	0.224	3.43028e-59	Pericyte	COL1A2
NFASC1	4.83376e-62	0.671601	0.26	0.162	2.64469e-57	Pericyte	NFASC
COX6A1P21	1.8108e-61	0.660947	0.462	0.37	9.90743e-57	Pericyte	COX6A1P2
ITIH51	7.74224e-61	0.843517	0.238	0.092	4.23601e-56	Pericyte	ITIH5
SEPT41	2.30989e-60	0.833239	0.339	0.24	1.26381e-55	Pericyte	SEPT4
SMIM3	6.93978e-60	0.717486	0.202	0.073	3.79696e-55	Pericyte	SMIM3
ACTB1	1.65457e-59	0.479418	0.721	0.692	9.05267e-55	Pericyte	ACTB
MCAM1	2.23079e-58	0.838502	0.464	0.344	1.22053e-53	Pericyte	MCAM
SEPT7P61	7.15773e-57	0.426121	0.401	0.289	3.91621e-52	Pericyte	SEPT7P6
SCN7A	1.18019e-56	0.767748	0.371	0.153	6.45718e-52	Pericyte	SCN7A
NRP1	3.79455e-56	0.770689	0.548	0.421	2.07611e-51	Pericyte	NRP1
SPECC11	1.75819e-55	0.719745	0.249	0.114	9.61957e-51	Pericyte	SPECC1
IFITM21	1.88588e-55	0.589017	0.743	0.505	1.03182e-50	Pericyte	IFITM2
FOSB2	2.2435e-55	0.729716	0.577	0.643	1.22749e-50	Pericyte	FOSB
ARHGEF171	8.55417e-55	0.633663	0.22	0.174	4.68024e-50	Pericyte	ARHGEF17
IFITM1	9.22403e-55	0.417516	0.515	0.251	5.04674e-50	Pericyte	IFITM1
MAP1B1	3.18737e-52	0.781404	0.649	0.611	1.7439e-47	Pericyte	MAP1B
EFHD11	6.49184e-52	0.713297	0.205	0.081	3.55188e-47	Pericyte	EFHD1
TMSB4XP4	8.43122e-52	0.253862	0.694	0.42	4.61298e-47	Pericyte	TMSB4XP4
SON1	9.30175e-52	0.599852	0.779	0.779	5.08927e-47	Pericyte	SON
PLCE1	2.75225e-51	0.570736	0.219	0.182	1.50584e-46	Pericyte	PLCE1
SDHD	3.05665e-51	0.333274	0.396	0.536	1.67239e-46	Pericyte	SDHD
PDE4C	3.76978e-51	0.367596	0.237	0.262	2.06256e-46	Pericyte	PDE4C
EZR	7.63336e-51	0.606214	0.596	0.658	4.17644e-46	Pericyte	EZR
AP000251.3	7.76419e-51	0.570536	0.989	0.991	4.24802e-46	Pericyte	AP000251.3
SEPT7P71	2.47114e-50	0.354176	0.355	0.239	1.35203e-45	Pericyte	SEPT7P7
BGN1	3.60443e-50	0.776478	0.329	0.159	1.97209e-45	Pericyte	BGN
PACSIN21	1.50325e-49	0.6762	0.249	0.183	8.22471e-45	Pericyte	PACSIN2
RP13-942N8.1	6.54424e-49	0.500462	0.636	0.535	3.58055e-44	Pericyte	RP13-942N8.1
MYLK1	2.75933e-48	0.762924	0.32	0.185	1.50971e-43	Pericyte	MYLK
OAZ21	3.87172e-48	0.431582	0.295	0.34	2.11834e-43	Pericyte	OAZ2
SMARCA4	3.89958e-48	0.458561	0.824	0.826	2.13358e-43	Pericyte	SMARCA4
MYH9	5.08267e-48	0.781766	0.557	0.451	2.78088e-43	Pericyte	MYH9
UBA21	1.04063e-47	0.648894	0.269	0.217	5.69358e-43	Pericyte	UBA2
UBBP11	1.71041e-47	0.319549	0.579	0.622	9.35817e-43	Pericyte	UBBP1
COL6A11	1.92335e-47	0.772632	0.38	0.272	1.05232e-42	Pericyte	COL6A1
ATP1A21	3.39853e-47	0.460536	0.288	0.41	1.85944e-42	Pericyte	ATP1A2
MTHFD21	4.22587e-47	0.68481	0.208	0.081	2.3121e-42	Pericyte	MTHFD2
FXYD6	3.20995e-46	0.663529	0.314	0.149	1.75626e-41	Pericyte	FXYD6
ISYNA11	5.94428e-46	0.292871	0.215	0.08	3.25229e-41	Pericyte	ISYNA1
ARHGAP101	6.94247e-46	0.566162	0.273	0.251	3.79843e-41	Pericyte	ARHGAP10
GAS6	1.02586e-45	0.584635	0.382	0.407	5.61277e-41	Pericyte	GAS6
RGS161	1.09847e-45	0.877743	0.237	0.119	6.01006e-41	Pericyte	RGS16
SELENBP1	1.54118e-45	0.695338	0.463	0.446	8.43228e-41	Pericyte	SELENBP1
SCARF21	3.92121e-45	0.511324	0.482	0.407	2.14541e-40	Pericyte	SCARF2
JUN1	8.09565e-45	0.741344	0.96	0.969	4.42937e-40	Pericyte	JUN
PKIG1	1.54766e-44	0.403168	0.532	0.608	8.4677e-40	Pericyte	PKIG
NBEAL11	1.5652e-44	0.648032	0.223	0.16	8.5637e-40	Pericyte	NBEAL1
ADAMTS11	1.75027e-44	0.716325	0.524	0.523	9.57625e-40	Pericyte	ADAMTS1
LPP1	3.52544e-44	0.670713	0.454	0.463	1.92887e-39	Pericyte	LPP
MLF21	4.33297e-44	0.354641	0.249	0.364	2.3707e-39	Pericyte	MLF2
SLC25A51	4.87369e-44	0.475077	0.364	0.437	2.66654e-39	Pericyte	SLC25A5
MEF2C1	6.02604e-44	0.643838	0.399	0.378	3.29703e-39	Pericyte	MEF2C
H3F3C1	1.97947e-43	0.39853	0.679	0.618	1.08303e-38	Pericyte	H3F3C
PTEN1	2.63422e-43	0.660454	0.337	0.26	1.44126e-38	Pericyte	PTEN
SEPT7P21	2.82521e-43	0.481268	0.321	0.221	1.54576e-38	Pericyte	SEPT7P2
USP47	1.3266e-42	0.321274	0.32	0.512	7.25821e-38	Pericyte	USP47
PFN11	1.81944e-42	0.405741	0.69	0.702	9.95471e-38	Pericyte	PFN1
GSTP11	2.33423e-42	0.412738	0.596	0.706	1.27712e-37	Pericyte	GSTP1
MUM1	3.13036e-42	0.711759	0.283	0.206	1.71271e-37	Pericyte	MUM1
LMOD11	5.68477e-42	0.699226	0.306	0.169	3.11031e-37	Pericyte	LMOD1
BBX	6.05181e-42	0.544182	0.327	0.367	3.31113e-37	Pericyte	BBX
INPP4B	7.81904e-42	0.570885	0.215	0.16	4.27803e-37	Pericyte	INPP4B
SRRM11	1.84622e-41	0.393271	0.37	0.491	1.01012e-36	Pericyte	SRRM1
RP11-347H15.51	2.44115e-41	0.300801	0.3	0.185	1.33563e-36	Pericyte	RP11-347H15.5
MYADM1	6.7071e-41	0.600493	0.358	0.357	3.66966e-36	Pericyte	MYADM
SLC12A2	8.84536e-41	0.678869	0.214	0.137	4.83956e-36	Pericyte	SLC12A2
RP4-725G10.3	1.55867e-40	0.289974	0.504	0.276	8.52797e-36	Pericyte	RP4-725G10.3
FILIP1L1	2.06676e-40	0.667764	0.454	0.452	1.13079e-35	Pericyte	FILIP1L
CCL21	2.14054e-40	0.955814	0.333	0.18	1.17115e-35	Pericyte	CCL2
DNAJB11	2.22367e-40	0.530698	0.757	0.802	1.21663e-35	Pericyte	DNAJB1
TFPI	4.81771e-40	0.774138	0.298	0.137	2.63591e-35	Pericyte	TFPI
NUPR11	2.56223e-39	0.574439	0.546	0.532	1.40187e-34	Pericyte	NUPR1
C12orf571	5.38106e-39	0.28751	0.496	0.631	2.94414e-34	Pericyte	C12orf57
TUBA1A1	7.15542e-39	0.472757	0.511	0.585	3.91494e-34	Pericyte	TUBA1A
FGF11	7.15543e-39	0.412706	0.185	0.224	3.91495e-34	Pericyte	FGF1
HMGB1P51	8.04232e-39	0.32583	0.431	0.483	4.40019e-34	Pericyte	HMGB1P5
ANAPC13	1.02345e-38	0.200869	0.213	0.358	5.59962e-34	Pericyte	ANAPC13
FLNA1	1.79137e-38	0.578495	0.386	0.308	9.8011e-34	Pericyte	FLNA
TCEAL41	3.04224e-38	0.215763	0.386	0.58	1.6645e-33	Pericyte	TCEAL4
HMGB11	5.94008e-38	0.379991	0.615	0.675	3.25e-33	Pericyte	HMGB1
PRDX4	1.08729e-37	0.487372	0.244	0.285	5.94889e-33	Pericyte	PRDX4
MPRIP1	1.15852e-37	0.508937	0.332	0.33	6.33862e-33	Pericyte	MPRIP
DNAJB41	1.30219e-37	0.537676	0.321	0.373	7.12466e-33	Pericyte	DNAJB4
RABAC11	1.94206e-37	0.546413	0.419	0.411	1.06256e-32	Pericyte	RABAC1
MRPL55	2.02131e-37	0.201621	0.18	0.351	1.10592e-32	Pericyte	MRPL55
CAMK2N1	3.42575e-37	0.671652	0.204	0.128	1.87433e-32	Pericyte	CAMK2N1
AC079250.11	4.46515e-37	0.204161	0.677	0.78	2.44302e-32	Pericyte	AC079250.1
AC007969.51	1.10598e-36	0.251338	0.636	0.752	6.05116e-32	Pericyte	AC007969.5
NID1	1.31178e-36	0.660711	0.231	0.176	7.17716e-32	Pericyte	NID1
DNAJB6	1.66856e-36	0.26108	0.363	0.5	9.12922e-32	Pericyte	DNAJB6
RPL18A1	2.24039e-36	0.248467	0.793	0.877	1.22578e-31	Pericyte	RPL18A
PABPC11	2.30663e-36	0.475605	0.635	0.61	1.26203e-31	Pericyte	PABPC1
RPS151	2.66575e-36	0.291611	0.668	0.787	1.45851e-31	Pericyte	RPS15
MT2A1	5.5949e-36	0.577575	0.465	0.442	3.06114e-31	Pericyte	MT2A
ID31	7.4185e-36	0.554554	0.59	0.425	4.05889e-31	Pericyte	ID3
IFITM9P	7.78208e-36	0.250213	0.442	0.237	4.25781e-31	Pericyte	IFITM9P
PPP1R12A1	7.82947e-36	0.594564	0.429	0.438	4.28374e-31	Pericyte	PPP1R12A
CST3	1.80572e-35	0.340985	0.685	0.727	9.87965e-31	Pericyte	CST3
ACTG11	5.64127e-35	0.49013	0.738	0.735	3.08651e-30	Pericyte	ACTG1
ERH1	8.19671e-35	0.24945	0.329	0.444	4.48467e-30	Pericyte	ERH
SERPING1	1.04194e-34	0.472654	0.531	0.346	5.70077e-30	Pericyte	SERPING1
C11orf581	1.39569e-34	0.202635	0.43	0.583	7.63623e-30	Pericyte	C11orf58
SLC25A61	2.69339e-34	0.376822	0.415	0.459	1.47364e-29	Pericyte	SLC25A6
EIF2A	1.03787e-33	0.210602	0.176	0.315	5.67851e-29	Pericyte	EIF2A
RPL19	1.40462e-33	0.21927	0.67	0.829	7.68511e-29	Pericyte	RPL19
PSMB11	1.43041e-33	0.291044	0.457	0.593	7.8262e-29	Pericyte	PSMB1
EDNRB	1.46398e-33	0.708036	0.25	0.132	8.00988e-29	Pericyte	EDNRB
LINC00969	3.01124e-33	0.289739	0.231	0.365	1.64754e-28	Pericyte	LINC00969
SASH1	3.39461e-33	0.664573	0.302	0.189	1.8573e-28	Pericyte	SASH1
SELM1	5.29913e-33	0.520057	0.52	0.461	2.89931e-28	Pericyte	SELM
FRMD3	5.50072e-33	0.474059	0.262	0.264	3.00961e-28	Pericyte	FRMD3
GSTM2	5.51021e-33	0.334333	0.227	0.285	3.0148e-28	Pericyte	GSTM2
TESC1	6.76704e-33	0.304145	0.158	0.226	3.70245e-28	Pericyte	TESC
FERMT21	8.34074e-33	0.504095	0.294	0.323	4.56347e-28	Pericyte	FERMT2
RP11-467L13.5	8.41183e-33	0.216699	0.405	0.215	4.60236e-28	Pericyte	RP11-467L13.5
RPS27L	1.08022e-32	0.278235	0.471	0.625	5.91019e-28	Pericyte	RPS27L
ROCK11	1.09112e-32	0.327277	0.345	0.456	5.96983e-28	Pericyte	ROCK1
PNISR	2.14808e-32	0.480857	0.43	0.49	1.17528e-27	Pericyte	PNISR
CALM2P21	2.28604e-32	0.280324	0.43	0.412	1.25076e-27	Pericyte	CALM2P2
AP2M11	2.30354e-32	0.371952	0.526	0.632	1.26033e-27	Pericyte	AP2M1
KANK21	3.22057e-32	0.33446	0.826	0.841	1.76207e-27	Pericyte	KANK2
UBB1	3.93739e-32	0.376137	0.779	0.818	2.15426e-27	Pericyte	UBB
CYSTM11	4.01945e-32	0.311658	0.29	0.401	2.19916e-27	Pericyte	CYSTM1
PHPT11	4.448e-32	0.253922	0.519	0.658	2.43363e-27	Pericyte	PHPT1
BCAS41	6.0183e-32	0.256871	0.601	0.388	3.29279e-27	Pericyte	BCAS4
HNRNPK1	7.04782e-32	0.269423	0.482	0.609	3.85608e-27	Pericyte	HNRNPK
CSNK1E	7.94751e-32	0.432815	0.262	0.286	4.34832e-27	Pericyte	CSNK1E
DNAJC81	1.19031e-31	0.241566	0.33	0.463	6.51252e-27	Pericyte	DNAJC8
THYN1	1.53053e-31	0.275593	0.154	0.249	8.37399e-27	Pericyte	THYN1
MED41	1.58667e-31	0.330027	0.283	0.381	8.68113e-27	Pericyte	MED4
ATP6V1G11	1.6298e-31	0.315253	0.389	0.485	8.91714e-27	Pericyte	ATP6V1G1
CD91	4.90479e-31	0.547007	0.455	0.289	2.68356e-26	Pericyte	CD9
TXN1	5.00595e-31	0.280533	0.339	0.437	2.7389e-26	Pericyte	TXN
PRPF61	5.46573e-31	0.202025	0.176	0.296	2.99046e-26	Pericyte	PRPF6
PRKCDBP1	6.15815e-31	0.500443	0.32	0.27	3.36931e-26	Pericyte	PRKCDBP
SNRPD31	6.26343e-31	0.209372	0.23	0.352	3.42691e-26	Pericyte	SNRPD3
PSMA4	6.99497e-31	0.249761	0.281	0.425	3.82716e-26	Pericyte	PSMA4
RHOB1	8.05111e-31	0.444172	0.554	0.568	4.405e-26	Pericyte	RHOB
PPIA1	1.05452e-30	0.227803	0.314	0.361	5.76959e-26	Pericyte	PPIA
THOC21	2.21047e-30	0.525347	0.299	0.27	1.20941e-25	Pericyte	THOC2
ADCY5	3.1168e-30	0.233306	0.179	0.28	1.7053e-25	Pericyte	ADCY5
DYNLL11	3.2763e-30	0.463958	0.445	0.533	1.79256e-25	Pericyte	DYNLL1
BOD1L11	3.5268e-30	0.335825	0.271	0.378	1.92962e-25	Pericyte	BOD1L1
YWHAQ1	3.83495e-30	0.260041	0.274	0.369	2.09821e-25	Pericyte	YWHAQ
C1orf123	4.06993e-30	0.45437	0.15	0.224	2.22678e-25	Pericyte	C1orf123
SRSF5	4.87925e-30	0.315632	0.54	0.634	2.66958e-25	Pericyte	SRSF5
ATF4	5.80949e-30	0.220663	0.475	0.608	3.17854e-25	Pericyte	ATF4
ROCK21	6.28545e-30	0.272106	0.264	0.382	3.43896e-25	Pericyte	ROCK2
ARHGAP1	9.55577e-30	0.391365	0.19	0.268	5.22825e-25	Pericyte	ARHGAP1
SYF21	1.10155e-29	0.22479	0.277	0.417	6.0269e-25	Pericyte	SYF2
FUS	1.22986e-29	0.343574	0.423	0.502	6.72895e-25	Pericyte	FUS
ARHGEF12	1.51754e-29	0.372893	0.293	0.38	8.30291e-25	Pericyte	ARHGEF12
SF3B61	2.07117e-29	0.293479	0.287	0.4	1.1332e-24	Pericyte	SF3B6
RP11-380G5.3	3.44245e-29	0.2911	0.19	0.257	1.88347e-24	Pericyte	RP11-380G5.3
SLC38A21	5.9439e-29	0.441899	0.46	0.524	3.25209e-24	Pericyte	SLC38A2
CIRBP	7.81567e-29	0.333401	0.562	0.694	4.27619e-24	Pericyte	CIRBP
TXNL1	8.241e-29	0.220809	0.226	0.37	4.5089e-24	Pericyte	TXNL1
DAD11	1.06866e-28	0.40702	0.499	0.603	5.84697e-24	Pericyte	DAD1
CNN31	1.19079e-28	0.586801	0.444	0.341	6.51515e-24	Pericyte	CNN3
DEK1	1.26139e-28	0.215528	0.415	0.556	6.90143e-24	Pericyte	DEK
LUC7L3	1.51086e-28	0.351228	0.377	0.475	8.26636e-24	Pericyte	LUC7L3
LMNA1	1.67815e-28	0.31378	0.408	0.476	9.18167e-24	Pericyte	LMNA
TINAGL11	1.71435e-28	0.505669	0.419	0.356	9.37972e-24	Pericyte	TINAGL1
FN1	1.90575e-28	0.44026	0.487	0.417	1.04269e-23	Pericyte	FN1
LAMP1	1.95466e-28	0.416978	0.211	0.294	1.06945e-23	Pericyte	LAMP1
HP1BP31	2.02693e-28	0.428807	0.493	0.546	1.10899e-23	Pericyte	HP1BP3
DNM1L1	2.27892e-28	0.264108	0.202	0.324	1.24686e-23	Pericyte	DNM1L
ZEB2	2.2944e-28	0.584736	0.342	0.307	1.25534e-23	Pericyte	ZEB2
UBBP41	2.35952e-28	0.333357	0.724	0.792	1.29096e-23	Pericyte	UBBP4
DPYSL2	2.40493e-28	0.507045	0.527	0.492	1.31581e-23	Pericyte	DPYSL2
RPS191	3.17305e-28	0.26453	0.858	0.911	1.73607e-23	Pericyte	RPS19
YWHAB1	3.73826e-28	0.421375	0.529	0.589	2.04532e-23	Pericyte	YWHAB
YWHAZ1	4.22719e-28	0.362682	0.393	0.439	2.31282e-23	Pericyte	YWHAZ
SLU7	4.62223e-28	0.257714	0.165	0.301	2.52896e-23	Pericyte	SLU7
ITGA1	4.87793e-28	0.503195	0.362	0.202	2.66886e-23	Pericyte	ITGA1
PNRC21	5.01732e-28	0.25103	0.254	0.365	2.74513e-23	Pericyte	PNRC2
CDC42BPA	5.41533e-28	0.487877	0.295	0.293	2.96289e-23	Pericyte	CDC42BPA
PCYOX1	6.11624e-28	0.270569	0.215	0.308	3.34638e-23	Pericyte	PCYOX1
MSRB31	9.9919e-28	0.384383	0.974	0.979	5.46687e-23	Pericyte	MSRB3
PHLDA1	1.34813e-27	0.483385	0.21	0.214	7.37601e-23	Pericyte	PHLDA1
PNRC11	1.41835e-27	0.217148	0.392	0.536	7.76024e-23	Pericyte	PNRC1
PPP1R12C1	1.4669e-27	0.253556	0.226	0.3	8.02583e-23	Pericyte	PPP1R12C
TCF25	1.53439e-27	0.302429	0.301	0.397	8.39512e-23	Pericyte	TCF25
EMC2	1.53604e-27	0.214768	0.167	0.265	8.40413e-23	Pericyte	EMC2
SYNPO21	1.63095e-27	0.313313	0.263	0.367	8.92342e-23	Pericyte	SYNPO2
RBBP71	1.69191e-27	0.218092	0.246	0.366	9.25697e-23	Pericyte	RBBP7
ZFHX31	1.98985e-27	0.564205	0.244	0.179	1.0887e-22	Pericyte	ZFHX3
SMOC21	2.07481e-27	0.513579	0.214	0.1	1.13519e-22	Pericyte	SMOC2
XPO1	2.10738e-27	0.308593	0.202	0.275	1.15301e-22	Pericyte	XPO1
LSM71	2.73016e-27	0.369693	0.279	0.386	1.49375e-22	Pericyte	LSM7
SEPT21	2.85131e-27	0.281231	0.389	0.507	1.56004e-22	Pericyte	SEPT2
SRI	3.59993e-27	0.387474	0.352	0.412	1.96963e-22	Pericyte	SRI
NAA201	5.6053e-27	0.239306	0.18	0.286	3.06683e-22	Pericyte	NAA20
EHD21	6.08853e-27	0.434033	0.304	0.165	3.33122e-22	Pericyte	EHD2
ANXA51	7.65556e-27	0.475469	0.488	0.473	4.18859e-22	Pericyte	ANXA5
XRCC51	1.02868e-26	0.245282	0.338	0.471	5.62822e-22	Pericyte	XRCC5
JAK11	1.3091e-26	0.331621	0.315	0.393	7.16248e-22	Pericyte	JAK1
TMCO11	1.75094e-26	0.268945	0.204	0.283	9.57992e-22	Pericyte	TMCO1
EPN21	1.91444e-26	0.379587	0.208	0.223	1.04745e-21	Pericyte	EPN2
NEURL1B1	2.07667e-26	0.703472	0.21	0.133	1.13621e-21	Pericyte	NEURL1B
RBM39	2.10144e-26	0.34515	0.565	0.651	1.14976e-21	Pericyte	RBM39
PURA	2.10176e-26	0.250119	0.18	0.293	1.14994e-21	Pericyte	PURA
DNAJA11	2.26719e-26	0.356742	0.53	0.622	1.24045e-21	Pericyte	DNAJA1
RBPMS1	2.41259e-26	0.215311	0.26	0.382	1.32e-21	Pericyte	RBPMS
RBMX	2.73445e-26	0.238977	0.37	0.46	1.4961e-21	Pericyte	RBMX
MRPL321	5.26167e-26	0.274001	0.221	0.31	2.87882e-21	Pericyte	MRPL32
LAMTOR4	5.27355e-26	0.233256	0.44	0.568	2.88532e-21	Pericyte	LAMTOR4
AP000936.11	5.68357e-26	0.206273	0.754	0.808	3.10965e-21	Pericyte	AP000936.1
MEF2D1	6.70465e-26	0.239309	0.145	0.236	3.66831e-21	Pericyte	MEF2D
MYH111	7.32811e-26	0.418303	0.408	0.28	4.00943e-21	Pericyte	MYH11
PTMA1	7.82557e-26	0.296921	0.826	0.815	4.28161e-21	Pericyte	PTMA
EGR11	9.47619e-26	0.419361	0.736	0.833	5.18471e-21	Pericyte	EGR1
TSPAN31	9.90343e-26	0.403397	0.31	0.368	5.41846e-21	Pericyte	TSPAN3
HMGN21	1.02938e-25	0.331052	0.335	0.385	5.63204e-21	Pericyte	HMGN2
PRMT2	1.10464e-25	0.224641	0.298	0.407	6.04381e-21	Pericyte	PRMT2
RARRES21	1.2136e-25	0.504777	0.299	0.268	6.63996e-21	Pericyte	RARRES2
RP11-100K18.1	1.48257e-25	0.259599	0.518	0.463	8.11157e-21	Pericyte	RP11-100K18.1
RSRC2	2.25345e-25	0.275607	0.346	0.439	1.23293e-20	Pericyte	RSRC2
BCLAF1	2.71555e-25	0.40006	0.348	0.411	1.48576e-20	Pericyte	BCLAF1
RPS271	2.81222e-25	0.252289	0.92	0.953	1.53865e-20	Pericyte	RPS27
TNRC6B1	3.24606e-25	0.309314	0.439	0.523	1.77602e-20	Pericyte	TNRC6B
LAMA4	3.31662e-25	0.513768	0.29	0.307	1.81462e-20	Pericyte	LAMA4
SRRM2	3.62789e-25	0.234492	0.425	0.54	1.98493e-20	Pericyte	SRRM2
ANKRD112	5.15693e-25	0.319359	0.476	0.598	2.82151e-20	Pericyte	ANKRD11
RP11-396M11.1	6.0179e-25	0.217455	0.352	0.199	3.29258e-20	Pericyte	RP11-396M11.1
RSF1	6.62734e-25	0.208255	0.262	0.384	3.62602e-20	Pericyte	RSF1
COA31	6.9375e-25	0.220867	0.446	0.586	3.79571e-20	Pericyte	COA3
UBE2V21	7.2734e-25	0.274927	0.177	0.273	3.9795e-20	Pericyte	UBE2V2
BCL6	7.81075e-25	0.444709	0.251	0.27	4.2735e-20	Pericyte	BCL6
PBX1	9.06717e-25	0.269933	0.179	0.248	4.96092e-20	Pericyte	PBX1
HNRNPM1	9.18092e-25	0.252944	0.32	0.438	5.02316e-20	Pericyte	HNRNPM
HNRNPA31	9.59209e-25	0.28817	0.318	0.372	5.24812e-20	Pericyte	HNRNPA3
H2AFJ	1.23893e-24	0.25408	0.177	0.208	6.77857e-20	Pericyte	H2AFJ
SPCS21	1.88136e-24	0.203954	0.305	0.376	1.02935e-19	Pericyte	SPCS2
BDP1	1.90746e-24	0.234229	0.26	0.369	1.04363e-19	Pericyte	BDP1
TLN11	1.94118e-24	0.353284	0.424	0.48	1.06208e-19	Pericyte	TLN1
PPP1R15A1	2.11464e-24	0.310887	0.5	0.591	1.15698e-19	Pericyte	PPP1R15A
PAIP2	2.17288e-24	0.225453	0.19	0.288	1.18885e-19	Pericyte	PAIP2
TCF4	2.80453e-24	0.336217	0.548	0.386	1.53444e-19	Pericyte	TCF4
SUDS31	3.01142e-24	0.321137	0.165	0.203	1.64764e-19	Pericyte	SUDS3
SGCB1	3.03497e-24	0.220564	0.23	0.347	1.66052e-19	Pericyte	SGCB
SRSF31	3.68411e-24	0.284894	0.545	0.645	2.01569e-19	Pericyte	SRSF3
HSPA1B1	4.39461e-24	0.453554	0.796	0.829	2.40442e-19	Pericyte	HSPA1B
HEXIM1	5.01597e-24	0.221641	0.237	0.325	2.74439e-19	Pericyte	HEXIM1
ZNF706	5.09279e-24	0.234817	0.252	0.354	2.78642e-19	Pericyte	ZNF706
SUPT16H1	7.00203e-24	0.260274	0.208	0.28	3.83102e-19	Pericyte	SUPT16H
KLHDC8B	7.49627e-24	0.261462	0.152	0.238	4.10143e-19	Pericyte	KLHDC8B
SEC31A	9.17592e-24	0.223184	0.277	0.365	5.02042e-19	Pericyte	SEC31A
TNRC6A	9.41585e-24	0.331396	0.279	0.353	5.1517e-19	Pericyte	TNRC6A
SERINC11	1.04109e-23	0.20337	0.345	0.494	5.6961e-19	Pericyte	SERINC1
PTMAP51	1.16067e-23	0.233336	0.669	0.673	6.35038e-19	Pericyte	PTMAP5
ARPC51	1.30764e-23	0.526684	0.332	0.249	7.1545e-19	Pericyte	ARPC5
FRG11	1.38307e-23	0.215546	0.258	0.341	7.56722e-19	Pericyte	FRG1
H1F01	2.15458e-23	0.464832	0.25	0.258	1.17883e-18	Pericyte	H1F0
KMT2E1	2.40143e-23	0.303297	0.381	0.449	1.31389e-18	Pericyte	KMT2E
MARCH7	3.74224e-23	0.239712	0.193	0.308	2.04749e-18	Pericyte	MARCH7
TOP11	4.11517e-23	0.242	0.156	0.247	2.25153e-18	Pericyte	TOP1
RP11-139I14.2	5.2497e-23	0.225711	0.405	0.275	2.87227e-18	Pericyte	RP11-139I14.2
JUND1	5.78803e-23	0.304584	0.579	0.652	3.1668e-18	Pericyte	JUND
SIVA11	6.22647e-23	0.283044	0.218	0.294	3.40669e-18	Pericyte	SIVA1
COL4A21	7.9229e-23	0.40132	0.302	0.267	4.33486e-18	Pericyte	COL4A2
ZNF6381	9.62869e-23	0.22967	0.294	0.379	5.26815e-18	Pericyte	ZNF638
RANBP11	9.64316e-23	0.272785	0.24	0.314	5.27606e-18	Pericyte	RANBP1
DDX17	1.00242e-22	0.392779	0.495	0.557	5.48453e-18	Pericyte	DDX17
SHOC21	1.19948e-22	0.416369	0.298	0.364	6.5627e-18	Pericyte	SHOC2
SEC61B	1.28648e-22	0.411193	0.261	0.289	7.03874e-18	Pericyte	SEC61B
ARHGAP29	1.31026e-22	0.418437	0.427	0.311	7.16884e-18	Pericyte	ARHGAP29
ARL14EP	1.49784e-22	0.226385	0.156	0.244	8.19514e-18	Pericyte	ARL14EP
RSU11	2.23571e-22	0.469498	0.277	0.245	1.22323e-17	Pericyte	RSU1
CTSL	2.50742e-22	0.222151	0.25	0.367	1.37188e-17	Pericyte	CTSL
SERINC31	2.58648e-22	0.269123	0.298	0.38	1.41514e-17	Pericyte	SERINC3
COL1A1	3.05317e-22	0.478336	0.207	0.115	1.67048e-17	Pericyte	COL1A1
BICD2	3.36928e-22	0.281394	0.161	0.243	1.84343e-17	Pericyte	BICD2
MT1L1	3.4614e-22	0.204314	0.156	0.23	1.89384e-17	Pericyte	MT1L
NBPF141	3.4918e-22	0.217313	0.287	0.24	1.91047e-17	Pericyte	NBPF14
SEPT11	3.52862e-22	0.452092	0.229	0.138	1.93061e-17	Pericyte	SEPT11
ANKRD121	4.16659e-22	0.341085	0.415	0.49	2.27967e-17	Pericyte	ANKRD12
TSPYL21	4.69023e-22	0.392393	0.23	0.225	2.56616e-17	Pericyte	TSPYL2
HIST1H4C1	5.995e-22	0.435148	0.479	0.497	3.28004e-17	Pericyte	HIST1H4C
MECP21	7.73572e-22	0.351818	0.21	0.247	4.23244e-17	Pericyte	MECP2
APRT	1.63222e-21	0.222027	0.273	0.334	8.93036e-17	Pericyte	APRT
CCDC88A	1.69032e-21	0.202436	0.175	0.256	9.24825e-17	Pericyte	CCDC88A
TBCB1	1.69764e-21	0.28076	0.224	0.279	9.28827e-17	Pericyte	TBCB
HIF1A1	1.79907e-21	0.393048	0.21	0.238	9.84324e-17	Pericyte	HIF1A
JADE11	2.07255e-21	0.397663	0.202	0.212	1.13396e-16	Pericyte	JADE1
SENP6	2.17789e-21	0.290197	0.238	0.313	1.19159e-16	Pericyte	SENP6
RRAS1	2.30669e-21	0.271252	0.251	0.335	1.26206e-16	Pericyte	RRAS
CYR611	3.12409e-21	0.250452	0.327	0.409	1.70928e-16	Pericyte	CYR61
PLS31	3.93124e-21	0.52086	0.308	0.199	2.1509e-16	Pericyte	PLS3
TRA2B	4.36891e-21	0.33604	0.374	0.399	2.39036e-16	Pericyte	TRA2B
SRSF11	4.50658e-21	0.308694	0.407	0.499	2.46569e-16	Pericyte	SRSF11
VPS13D1	5.38003e-21	0.274468	0.223	0.301	2.94358e-16	Pericyte	VPS13D
NOP581	7.32326e-21	0.276468	0.23	0.32	4.00677e-16	Pericyte	NOP58
JAG11	1.0378e-20	0.533167	0.283	0.198	5.6781e-16	Pericyte	JAG1
MARCH6	1.18846e-20	0.277304	0.24	0.365	6.50242e-16	Pericyte	MARCH6
UPF21	1.19895e-20	0.31195	0.285	0.331	6.55983e-16	Pericyte	UPF2
TRMT1121	1.75244e-20	0.237788	0.44	0.533	9.58814e-16	Pericyte	TRMT112
PRPF4B	2.04007e-20	0.340917	0.298	0.38	1.11618e-15	Pericyte	PRPF4B
PRKDC	2.13649e-20	0.259075	0.226	0.315	1.16894e-15	Pericyte	PRKDC
TPM4	2.22452e-20	0.394576	0.35	0.335	1.2171e-15	Pericyte	TPM4
DPY301	2.25258e-20	0.222863	0.186	0.264	1.23246e-15	Pericyte	DPY30
NCOR11	2.52482e-20	0.235202	0.333	0.433	1.38141e-15	Pericyte	NCOR1
MRPL421	3.84242e-20	0.267901	0.206	0.296	2.1023e-15	Pericyte	MRPL42
ARGLU11	3.93025e-20	0.33983	0.542	0.531	2.15036e-15	Pericyte	ARGLU1
NEAT1	3.97111e-20	0.340499	0.817	0.835	2.17271e-15	Pericyte	NEAT1
PFDN51	4.17987e-20	0.221554	0.742	0.852	2.28693e-15	Pericyte	PFDN5
TXNIP	4.39263e-20	0.212184	0.771	0.841	2.40334e-15	Pericyte	TXNIP
TIMP1	5.02833e-20	0.245177	0.421	0.272	2.75115e-15	Pericyte	TIMP1
RASD1	5.9274e-20	0.238189	0.233	0.312	3.24306e-15	Pericyte	RASD1
DDX46	5.9278e-20	0.220515	0.186	0.279	3.24327e-15	Pericyte	DDX46
NFIB1	6.1415e-20	0.310728	0.477	0.576	3.3602e-15	Pericyte	NFIB
DNAJB2	6.53959e-20	0.240825	0.195	0.3	3.57801e-15	Pericyte	DNAJB2
HNRNPH3	6.99699e-20	0.236077	0.332	0.442	3.82827e-15	Pericyte	HNRNPH3
TMBIM6	8.41398e-20	0.235833	0.539	0.64	4.60354e-15	Pericyte	TMBIM6
FNBP1L	9.90492e-20	0.52075	0.252	0.216	5.41928e-15	Pericyte	FNBP1L
DAZAP21	1.09923e-19	0.254802	0.399	0.483	6.01421e-15	Pericyte	DAZAP2
RPL3P41	1.24663e-19	0.208244	0.594	0.647	6.82069e-15	Pericyte	RPL3P4
NTN41	1.31429e-19	0.302249	0.133	0.201	7.19089e-15	Pericyte	NTN4
SMTN1	1.36582e-19	0.231154	0.23	0.283	7.47279e-15	Pericyte	SMTN
MGLL	1.37339e-19	0.349181	0.544	0.433	7.51423e-15	Pericyte	MGLL
TGFB1I11	1.40943e-19	0.347906	0.214	0.151	7.71141e-15	Pericyte	TGFB1I1
PSMB2	1.44702e-19	0.242273	0.195	0.305	7.91706e-15	Pericyte	PSMB2
SNHG91	1.81069e-19	0.281267	0.288	0.357	9.90683e-15	Pericyte	SNHG9
PRKRA1	2.0914e-19	0.240004	0.149	0.223	1.14427e-14	Pericyte	PRKRA
HSPA1A1	3.58635e-19	0.3859	0.871	0.921	1.9622e-14	Pericyte	HSPA1A
JUNB1	3.59749e-19	0.292102	0.68	0.762	1.96829e-14	Pericyte	JUNB
HNRNPR1	3.90285e-19	0.203501	0.29	0.354	2.13537e-14	Pericyte	HNRNPR
SNRPD1	6.07876e-19	0.20526	0.156	0.24	3.32587e-14	Pericyte	SNRPD1
RHOC	8.43147e-19	0.266674	0.495	0.527	4.61311e-14	Pericyte	RHOC
RSBN1L	9.24241e-19	0.465495	0.208	0.174	5.0568e-14	Pericyte	RSBN1L
SSB1	9.7111e-19	0.232427	0.268	0.345	5.31323e-14	Pericyte	SSB
PLCB4	1.02856e-18	0.40642	0.213	0.249	5.62754e-14	Pericyte	PLCB4
SOX4	1.14435e-18	0.251803	0.448	0.556	6.26107e-14	Pericyte	SOX4
MOB1A	1.28106e-18	0.225412	0.164	0.224	7.00906e-14	Pericyte	MOB1A
CLDND11	1.30109e-18	0.325124	0.256	0.286	7.11863e-14	Pericyte	CLDND1
BTG11	1.69849e-18	0.371619	0.44	0.485	9.29294e-14	Pericyte	BTG1
METTL121	1.78598e-18	0.484817	0.469	0.5	9.77164e-14	Pericyte	METTL12
SPRY1	1.83205e-18	0.491696	0.33	0.213	1.00237e-13	Pericyte	SPRY1
FOS1	2.40311e-18	0.44537	0.881	0.919	1.31482e-13	Pericyte	FOS
TRA2A	2.76588e-18	0.29781	0.254	0.3	1.5133e-13	Pericyte	TRA2A
NIPBL	2.99563e-18	0.28226	0.252	0.348	1.639e-13	Pericyte	NIPBL
DNAJC31	3.00712e-18	0.29299	0.208	0.272	1.64528e-13	Pericyte	DNAJC3
GCC2	3.91987e-18	0.242952	0.264	0.347	2.14468e-13	Pericyte	GCC2
TMEM50A	4.71051e-18	0.236306	0.329	0.409	2.57726e-13	Pericyte	TMEM50A
CD63	5.56734e-18	0.32928	0.793	0.864	3.04606e-13	Pericyte	CD63
CCAR1	6.35367e-18	0.374065	0.202	0.279	3.47628e-13	Pericyte	CCAR1
DDX51	6.5238e-18	0.291973	0.729	0.776	3.56937e-13	Pericyte	DDX5
CRISPLD2	6.742e-18	0.325093	0.218	0.134	3.68875e-13	Pericyte	CRISPLD2
PRRC2C	9.78825e-18	0.200584	0.415	0.501	5.35544e-13	Pericyte	PRRC2C
LBH1	9.84909e-18	0.303251	0.31	0.333	5.38873e-13	Pericyte	LBH
SMC31	1.01047e-17	0.21971	0.236	0.299	5.52859e-13	Pericyte	SMC3
GAS5	1.07738e-17	0.29351	0.521	0.437	5.89465e-13	Pericyte	GAS5
U2SURP1	1.45646e-17	0.205688	0.335	0.435	7.96871e-13	Pericyte	U2SURP
ADD1	1.54564e-17	0.241582	0.364	0.432	8.45663e-13	Pericyte	ADD1
ARID5B1	1.63019e-17	0.517652	0.346	0.33	8.91926e-13	Pericyte	ARID5B
MIA3	1.91276e-17	0.206045	0.202	0.273	1.04653e-12	Pericyte	MIA3
SMCHD1	2.01005e-17	0.20521	0.185	0.264	1.09976e-12	Pericyte	SMCHD1
ARID4B1	2.03925e-17	0.33207	0.286	0.353	1.11573e-12	Pericyte	ARID4B
BRD4	2.24256e-17	0.276094	0.33	0.417	1.22697e-12	Pericyte	BRD4
NPIPB5	2.3214e-17	0.352094	0.321	0.324	1.27011e-12	Pericyte	NPIPB5
PDZD2	3.0075e-17	0.25765	0.161	0.207	1.6455e-12	Pericyte	PDZD2
H2AFZ1	3.63999e-17	0.203159	0.427	0.502	1.99155e-12	Pericyte	H2AFZ
PHLDB21	4.56339e-17	0.20037	0.242	0.331	2.49677e-12	Pericyte	PHLDB2
GOSR11	5.21803e-17	0.286536	0.164	0.214	2.85494e-12	Pericyte	GOSR1
APOLD11	9.28858e-17	0.443893	0.27	0.173	5.08206e-12	Pericyte	APOLD1
COL6A2	9.29468e-17	0.325888	0.258	0.172	5.0854e-12	Pericyte	COL6A2
PSIP1	1.02198e-16	0.263553	0.213	0.274	5.59154e-12	Pericyte	PSIP1
NOP56	1.05925e-16	0.239445	0.204	0.246	5.79546e-12	Pericyte	NOP56
AHCYL11	1.11186e-16	0.242587	0.179	0.237	6.08334e-12	Pericyte	AHCYL1
WASF21	1.16797e-16	0.399471	0.388	0.327	6.3903e-12	Pericyte	WASF2
DDAH2	1.21939e-16	0.23975	0.211	0.251	6.67167e-12	Pericyte	DDAH2
ZCCHC11	1.44108e-16	0.208801	0.187	0.283	7.88457e-12	Pericyte	ZCCHC11
PUM11	1.74808e-16	0.261766	0.221	0.305	9.56428e-12	Pericyte	PUM1
FAM178A	2.37128e-16	0.259148	0.15	0.208	1.2974e-11	Pericyte	FAM178A
SEC621	2.37795e-16	0.216907	0.677	0.773	1.30105e-11	Pericyte	SEC62
SAR1A1	2.40873e-16	0.20176	0.244	0.336	1.31789e-11	Pericyte	SAR1A
PHIP1	2.62692e-16	0.245715	0.231	0.288	1.43726e-11	Pericyte	PHIP
ARHGEF71	2.84599e-16	0.500267	0.229	0.198	1.55713e-11	Pericyte	ARHGEF7
KIAA2026	3.64661e-16	0.283985	0.145	0.232	1.99517e-11	Pericyte	KIAA2026
ZC3H7A	3.82036e-16	0.25833	0.17	0.225	2.09023e-11	Pericyte	ZC3H7A
GPATCH2L	4.17113e-16	0.200225	0.135	0.209	2.28215e-11	Pericyte	GPATCH2L
A2M1	4.23451e-16	0.341123	0.575	0.532	2.31683e-11	Pericyte	A2M
SH3BGRL1	6.58996e-16	0.517758	0.25	0.196	3.60556e-11	Pericyte	SH3BGRL
CHD9	7.28713e-16	0.383631	0.236	0.237	3.98701e-11	Pericyte	CHD9
ZNF207	9.26342e-16	0.289744	0.171	0.221	5.0683e-11	Pericyte	ZNF207
TACC11	9.46039e-16	0.38336	0.507	0.415	5.17606e-11	Pericyte	TACC1
ASH1L1	1.15261e-15	0.254545	0.333	0.408	6.30628e-11	Pericyte	ASH1L
MT1E1	1.16647e-15	0.412375	0.295	0.35	6.38212e-11	Pericyte	MT1E
BAZ1B	1.24807e-15	0.21709	0.23	0.319	6.82857e-11	Pericyte	BAZ1B
SRSF101	1.50838e-15	0.269334	0.242	0.303	8.25278e-11	Pericyte	SRSF10
G3BP1	1.62714e-15	0.235741	0.219	0.286	8.90257e-11	Pericyte	G3BP1
TSC22D11	1.63989e-15	0.224888	0.544	0.64	8.97235e-11	Pericyte	TSC22D1
SPG201	1.7124e-15	0.210421	0.251	0.308	9.36907e-11	Pericyte	SPG20
SAP30BP1	2.07204e-15	0.230352	0.213	0.276	1.13367e-10	Pericyte	SAP30BP
RBBP6	2.07351e-15	0.200652	0.318	0.418	1.13448e-10	Pericyte	RBBP6
FGD5-AS1	2.12264e-15	0.269724	0.224	0.289	1.16136e-10	Pericyte	FGD5-AS1
UNC501	2.15527e-15	0.223248	0.152	0.216	1.17921e-10	Pericyte	UNC50
PPIL41	2.67044e-15	0.28512	0.212	0.238	1.46108e-10	Pericyte	PPIL4
WBP51	2.78176e-15	0.309498	0.279	0.331	1.52198e-10	Pericyte	WBP5
SMC1A1	2.86149e-15	0.201966	0.206	0.28	1.56561e-10	Pericyte	SMC1A
DDX181	3.1986e-15	0.315542	0.232	0.276	1.75005e-10	Pericyte	DDX18
CTDSP1	3.92721e-15	0.224922	0.174	0.222	2.1487e-10	Pericyte	CTDSP1
PTMAP21	4.14827e-15	0.215557	0.405	0.341	2.26964e-10	Pericyte	PTMAP2
ZBTB381	4.70716e-15	0.292567	0.388	0.405	2.57543e-10	Pericyte	ZBTB38
JMJD1C	4.89549e-15	0.299285	0.276	0.332	2.67847e-10	Pericyte	JMJD1C
ACSL31	7.75726e-15	0.22948	0.187	0.236	4.24423e-10	Pericyte	ACSL3
PRPF8	7.79017e-15	0.254777	0.173	0.225	4.26224e-10	Pericyte	PRPF8
STAT3	8.59898e-15	0.218059	0.255	0.305	4.70476e-10	Pericyte	STAT3
SRSF7	9.99978e-15	0.357525	0.3	0.356	5.47118e-10	Pericyte	SRSF7
ZEB11	1.22249e-14	0.311639	0.348	0.433	6.6886e-10	Pericyte	ZEB1
RPL32	1.28155e-14	0.220012	0.63	0.671	7.01174e-10	Pericyte	RPL3
FAM127B1	2.03672e-14	0.283217	0.187	0.212	1.11435e-09	Pericyte	FAM127B
RBMS1	2.0905e-14	0.287808	0.248	0.3	1.14378e-09	Pericyte	RBMS1
VPS13C1	2.70284e-14	0.23162	0.273	0.351	1.47881e-09	Pericyte	VPS13C
PNPLA81	2.72657e-14	0.22819	0.137	0.211	1.49179e-09	Pericyte	PNPLA8
CEBPD	2.78819e-14	0.344318	0.415	0.415	1.5255e-09	Pericyte	CEBPD
CLIC11	3.00055e-14	0.237877	0.289	0.248	1.64169e-09	Pericyte	CLIC1
SEC23A	3.98423e-14	0.204417	0.145	0.232	2.17989e-09	Pericyte	SEC23A
MIER1	4.85204e-14	0.396685	0.229	0.219	2.65469e-09	Pericyte	MIER1
KLF9	5.66326e-14	0.338717	0.351	0.382	3.09854e-09	Pericyte	KLF9
MESDC2	6.1075e-14	0.205263	0.201	0.253	3.34159e-09	Pericyte	MESDC2
H1FX	6.5783e-14	0.246026	0.214	0.235	3.59918e-09	Pericyte	H1FX
ZBTB20	7.62317e-14	0.240703	0.22	0.257	4.17086e-09	Pericyte	ZBTB20
CD46	8.77518e-14	0.2275	0.244	0.316	4.80117e-09	Pericyte	CD46
PTK21	1.35888e-13	0.270406	0.196	0.208	7.43484e-09	Pericyte	PTK2
ANKRD101	1.3737e-13	0.368157	0.285	0.252	7.51591e-09	Pericyte	ANKRD10
GNG11	1.57334e-13	0.279231	0.617	0.556	8.60822e-09	Pericyte	GNG11
CCNL21	1.67495e-13	0.276623	0.294	0.297	9.16417e-09	Pericyte	CCNL2
SEL1L1	1.68872e-13	0.308859	0.258	0.287	9.23947e-09	Pericyte	SEL1L
RBMS3	2.65229e-13	0.325155	0.21	0.149	1.45115e-08	Pericyte	RBMS3
RIF1	2.6915e-13	0.203965	0.154	0.209	1.4726e-08	Pericyte	RIF1
GPATCH8	2.84434e-13	0.298939	0.173	0.212	1.55622e-08	Pericyte	GPATCH8
ANAPC5	3.01418e-13	0.20281	0.201	0.258	1.64915e-08	Pericyte	ANAPC5
PSMA3-AS1	4.30754e-13	0.348461	0.235	0.271	2.35679e-08	Pericyte	PSMA3-AS1
COL4A1	4.70285e-13	0.330495	0.276	0.263	2.57307e-08	Pericyte	COL4A1
KIAA11091	4.83215e-13	0.227866	0.224	0.294	2.64382e-08	Pericyte	KIAA1109
EVI51	7.73475e-13	0.236241	0.177	0.224	4.23191e-08	Pericyte	EVI5
OGT	8.80835e-13	0.227767	0.193	0.251	4.81931e-08	Pericyte	OGT
IDS	1.04172e-12	0.246623	0.212	0.253	5.69954e-08	Pericyte	IDS
COL18A11	1.28166e-12	0.287141	0.202	0.161	7.01237e-08	Pericyte	COL18A1
GDI1	1.81921e-12	0.218644	0.242	0.302	9.95346e-08	Pericyte	GDI1
EMP2	2.00202e-12	0.227005	0.325	0.36	1.09537e-07	Pericyte	EMP2
GNB1	2.14687e-12	0.27552	0.318	0.346	1.17462e-07	Pericyte	GNB1
RBM3	2.67584e-12	0.248485	0.323	0.381	1.46403e-07	Pericyte	RBM3
EPB41L2	3.34282e-12	0.374711	0.345	0.244	1.82896e-07	Pericyte	EPB41L2
ZBTB16	4.26539e-12	0.305721	0.194	0.204	2.33372e-07	Pericyte	ZBTB16
HMGB2	4.52088e-12	0.201872	0.563	0.634	2.47351e-07	Pericyte	HMGB2
HNRNPH1	6.2967e-12	0.258015	0.555	0.615	3.44512e-07	Pericyte	HNRNPH1
RBPJ	7.71263e-12	0.273507	0.202	0.244	4.21981e-07	Pericyte	RBPJ
IRF2BP2	8.07229e-12	0.225213	0.223	0.312	4.41659e-07	Pericyte	IRF2BP2
TMEM30A1	9.5269e-12	0.274911	0.245	0.263	5.21245e-07	Pericyte	TMEM30A
IER21	1.0047e-11	0.200925	0.425	0.459	5.49703e-07	Pericyte	IER2
SERP1	1.10128e-11	0.29143	0.281	0.297	6.02544e-07	Pericyte	SERP1
RSRP1	1.16345e-11	0.221258	0.245	0.298	6.36561e-07	Pericyte	RSRP1
EPAS1	1.7216e-11	0.232894	0.602	0.551	9.41939e-07	Pericyte	EPAS1
OSBPL81	2.17277e-11	0.286559	0.19	0.226	1.18879e-06	Pericyte	OSBPL8
C1orf541	2.3768e-11	0.471381	0.21	0.137	1.30042e-06	Pericyte	C1orf54
LIMA1	2.39411e-11	0.322879	0.219	0.145	1.30989e-06	Pericyte	LIMA1
RNF213	2.43148e-11	0.382473	0.331	0.272	1.33034e-06	Pericyte	RNF213
UTRN1	2.51097e-11	0.308261	0.411	0.356	1.37383e-06	Pericyte	UTRN
CYP20A1	3.86055e-11	0.277803	0.213	0.219	2.11223e-06	Pericyte	CYP20A1
CDKN1B	4.0374e-11	0.228473	0.193	0.219	2.20898e-06	Pericyte	CDKN1B
WHSC1L1	5.94048e-11	0.255199	0.2	0.241	3.25022e-06	Pericyte	WHSC1L1
ADH1B	6.06243e-11	0.280746	0.246	0.156	3.31694e-06	Pericyte	ADH1B
RP11-231C14.4	6.25644e-11	0.226483	0.201	0.174	3.42309e-06	Pericyte	RP11-231C14.4
SNRNP200	6.69653e-11	0.214881	0.165	0.208	3.66387e-06	Pericyte	SNRNP200
DNAJC61	8.04242e-11	0.229	0.276	0.233	4.40025e-06	Pericyte	DNAJC6
SERPINH11	8.62476e-11	0.250779	0.204	0.231	4.71887e-06	Pericyte	SERPINH1
LTBP4	1.20395e-10	0.324311	0.23	0.204	6.58719e-06	Pericyte	LTBP4
IGFBP61	3.02016e-10	0.340088	0.214	0.216	1.65242e-05	Pericyte	IGFBP6
PTBP1	3.11776e-10	0.222449	0.317	0.322	1.70582e-05	Pericyte	PTBP1
CCDC82	3.14784e-10	0.254818	0.175	0.209	1.72228e-05	Pericyte	CCDC82
ANKRD36	5.07967e-10	0.272823	0.206	0.205	2.77924e-05	Pericyte	ANKRD36
BNIP3L	5.38932e-10	0.230067	0.243	0.231	2.94866e-05	Pericyte	BNIP3L
LEPROT1	6.03989e-10	0.333565	0.288	0.318	3.30461e-05	Pericyte	LEPROT
CCNL11	1.43312e-09	0.330379	0.342	0.337	7.84103e-05	Pericyte	CCNL1
SRSF21	1.78346e-09	0.252899	0.338	0.403	9.75782e-05	Pericyte	SRSF2
CXCL12	2.6415e-09	0.255215	0.324	0.256	0.000144525	Pericyte	CXCL12
ATM	6.66941e-09	0.207812	0.163	0.204	0.000364903	Pericyte	ATM
FOXP1	6.72939e-09	0.203927	0.271	0.305	0.000368185	Pericyte	FOXP1
ARPC4	8.71614e-09	0.213286	0.152	0.201	0.000476886	Pericyte	ARPC4
SLC40A11	1.29151e-08	0.230516	0.237	0.226	0.000706627	Pericyte	SLC40A1
HOOK31	1.45239e-08	0.222471	0.219	0.25	0.000794645	Pericyte	HOOK3
RAPGEF2	1.70382e-08	0.232611	0.194	0.209	0.00093221	Pericyte	RAPGEF2
LINC01578	1.97141e-08	0.209332	0.188	0.214	0.00107862	Pericyte	LINC01578
OSTC	3.97492e-08	0.207164	0.179	0.205	0.0021748	Pericyte	OSTC
TPT1-AS1	9.9604e-08	0.233311	0.213	0.234	0.00544963	Pericyte	TPT1-AS1
KMT2A1	9.97359e-08	0.20478	0.258	0.291	0.00545685	Pericyte	KMT2A
ZFP36L11	1.23498e-07	0.26154	0.469	0.471	0.00675693	Pericyte	ZFP36L1
SLC2A3	1.57368e-07	0.200626	0.262	0.186	0.00861008	Pericyte	SLC2A3
WSB1	2.36318e-07	0.243833	0.4	0.445	0.0129297	Pericyte	WSB1
IFNAR1	2.38124e-07	0.241452	0.206	0.22	0.0130285	Pericyte	IFNAR1
C1R	6.03733e-07	0.201289	0.298	0.25	0.033032	Pericyte	C1R
VWF	0	2.07777	0.807	0.46	0	Endothelial	VWF
IFI27	0	2.03833	0.825	0.38	0	Endothelial	IFI27
AQP1	0	1.86735	0.772	0.43	0	Endothelial	AQP1
HLA-E	0	1.81926	0.897	0.569	0	Endothelial	HLA-E
PECAM1	0	1.74435	0.663	0.244	0	Endothelial	PECAM1
H19	0	1.65821	0.646	0.418	0	Endothelial	H19
GNG111	0	1.65704	0.789	0.492	0	Endothelial	GNG11
RGCC	0	1.65658	0.552	0.251	0	Endothelial	RGCC
GIMAP7	0	1.65393	0.544	0.136	0	Endothelial	GIMAP7
HLA-B	0	1.65087	0.954	0.671	0	Endothelial	HLA-B
B2M	0	1.64014	0.995	0.97	0	Endothelial	B2M
F8	0	1.59828	0.529	0.134	0	Endothelial	F8
FLT1	0	1.59587	0.562	0.203	0	Endothelial	FLT1
ITM2A	0	1.56401	0.608	0.258	0	Endothelial	ITM2A
TMSB10	0	1.55404	0.921	0.712	0	Endothelial	TMSB10
ADGRF5	0	1.55015	0.55	0.186	0	Endothelial	ADGRF5
EPAS11	0	1.5229	0.757	0.494	0	Endothelial	EPAS1
TM4SF1	0	1.51419	0.64	0.265	0	Endothelial	TM4SF1
BTNL9	0	1.48904	0.559	0.329	0	Endothelial	BTNL9
ITGA6	0	1.47961	0.487	0.226	0	Endothelial	ITGA6
CD74	0	1.46356	0.849	0.461	0	Endothelial	CD74
EMCN	0	1.43618	0.48	0.147	0	Endothelial	EMCN
PTPRB	0	1.43493	0.454	0.147	0	Endothelial	PTPRB
RNASE1	0	1.42434	0.758	0.426	0	Endothelial	RNASE1
ENG	0	1.41487	0.644	0.295	0	Endothelial	ENG
PODXL	0	1.40575	0.472	0.198	0	Endothelial	PODXL
MGLL1	0	1.40104	0.655	0.377	0	Endothelial	MGLL
SDPR	0	1.3999	0.685	0.504	0	Endothelial	SDPR
ID1	0	1.39828	0.529	0.241	0	Endothelial	ID1
HLA-A	0	1.38166	0.823	0.621	0	Endothelial	HLA-A
CAV1	0	1.36852	0.813	0.727	0	Endothelial	CAV1
KLF2	0	1.32532	0.612	0.387	0	Endothelial	KLF2
FABP5P7	0	1.31906	0.519	0.108	0	Endothelial	FABP5P7
IFITM32	0	1.30425	0.938	0.659	0	Endothelial	IFITM3
HLA-DRB1	0	1.30061	0.642	0.289	0	Endothelial	HLA-DRB1
STOM	0	1.28976	0.59	0.317	0	Endothelial	STOM
HLA-C	0	1.26482	0.852	0.478	0	Endothelial	HLA-C
A2M2	0	1.26128	0.701	0.485	0	Endothelial	A2M
TMSB4X2	0	1.2277	0.913	0.572	0	Endothelial	TMSB4X
TACC12	0	1.20979	0.648	0.353	0	Endothelial	TACC1
SYNE2	0	1.20476	0.756	0.659	0	Endothelial	SYNE2
CLEC14A	0	1.20292	0.43	0.103	0	Endothelial	CLEC14A
EGFL7	0	1.19457	0.55	0.212	0	Endothelial	EGFL7
SLC9A3R2	0	1.17395	0.672	0.29	0	Endothelial	SLC9A3R2
BST2	0	1.16261	0.487	0.117	0	Endothelial	BST2
TXNIP1	0	1.14212	0.87	0.825	0	Endothelial	TXNIP
SPTBN1	0	1.11429	0.804	0.736	0	Endothelial	SPTBN1
IFITM22	0	1.05698	0.805	0.439	0	Endothelial	IFITM2
FABP5P2	0	1.03218	0.494	0.103	0	Endothelial	FABP5P2
FABP5	0	0.929603	0.475	0.097	0	Endothelial	FABP5
IFITM11	0	0.921335	0.583	0.178	0	Endothelial	IFITM1
TMSB4XP41	0	0.9187	0.783	0.339	0	Endothelial	TMSB4XP4
FABP5P3	0	0.902322	0.491	0.101	0	Endothelial	FABP5P3
SPARCL12	0	0.874948	0.947	0.739	0	Endothelial	SPARCL1
FABP5P1	0	0.872822	0.468	0.077	0	Endothelial	FABP5P1
BCAS42	0	0.802949	0.699	0.316	0	Endothelial	BCAS4
CTD-2262B20.1	0	0.719639	0.451	0.1	0	Endothelial	CTD-2262B20.1
RP4-725G10.31	0	0.579957	0.606	0.199	0	Endothelial	RP4-725G10.3
AHNAK	7.4109846876187e-323	1.03179	0.776	0.698	4.05477205213682e-318	Endothelial	AHNAK
SEC14L1	9.24045905502391e-309	1.37801	0.441	0.176	5.05573e-304	Endothelial	SEC14L1
SHANK3	1.71808e-306	1.34639	0.449	0.223	9.40011e-302	Endothelial	SHANK3
RAMP3	1.17663e-301	1.20089	0.361	0.095	6.43768e-297	Endothelial	RAMP3
MALAT12	4.76803e-299	0.50588	1	1	2.60873e-294	Endothelial	MALAT1
FAM107A	1.35067e-287	1.15365	0.436	0.177	7.38994e-283	Endothelial	FAM107A
FABP41	6.30351e-286	1.4672	0.571	0.291	3.44884e-281	Endothelial	FABP4
CD93	1.88412e-281	1.18787	0.392	0.124	1.03086e-276	Endothelial	CD93
ANXA3	4.94473e-281	1.23496	0.38	0.127	2.70541e-276	Endothelial	ANXA3
HLA-DRB5	1.41167e-279	1.09723	0.48	0.16	7.72365e-275	Endothelial	HLA-DRB5
PTMA2	4.60758e-278	0.804416	0.861	0.802	2.52095e-273	Endothelial	PTMA
ID32	4.19753e-277	1.02037	0.658	0.372	2.2966e-272	Endothelial	ID3
CD59	9.0305e-274	1.02444	0.726	0.734	4.94086e-269	Endothelial	CD59
CLDN5	1.68109e-269	1.1843	0.397	0.163	9.19777e-265	Endothelial	CLDN5
NOSTRIN	7.8527e-269	1.25392	0.33	0.071	4.29645e-264	Endothelial	NOSTRIN
GIMAP4	5.96216e-266	1.21381	0.366	0.093	3.26208e-261	Endothelial	GIMAP4
TCF41	3.92146e-265	1.17308	0.609	0.336	2.14555e-260	Endothelial	TCF4
CDH5	7.02431e-265	1.2998	0.404	0.177	3.84321e-260	Endothelial	CDH5
SYNE1	7.83608e-264	1.14149	0.633	0.516	4.28735e-259	Endothelial	SYNE1
ARHGAP291	3.39456e-259	1.1143	0.533	0.256	1.85727e-254	Endothelial	ARHGAP29
IGFBP4	1.56049e-258	0.998629	0.464	0.188	8.53793e-254	Endothelial	IGFBP4
TMEM88	6.53777e-258	0.61595	0.372	0.093	3.57701e-253	Endothelial	TMEM88
IFITM9P1	8.02553e-258	0.438917	0.524	0.171	4.39101e-253	Endothelial	IFITM9P
LDB2	1.0023e-251	1.03633	0.357	0.104	5.48387e-247	Endothelial	LDB2
PTRF1	2.81843e-250	0.910202	0.709	0.658	1.54205e-245	Endothelial	PTRF
ADGRL4	1.83296e-244	1.10998	0.337	0.086	1.00287e-239	Endothelial	ADGRL4
UACA	2.35818e-240	0.961786	0.67	0.6	1.29023e-235	Endothelial	UACA
TMSB10P1	5.55987e-240	0.376213	0.431	0.134	3.04197e-235	Endothelial	TMSB10P1
bP-2189O9.2	4.20236e-239	1.03505	0.316	0.069	2.29924e-234	Endothelial	bP-2189O9.2
CYYR1	5.34888e-239	0.988761	0.334	0.089	2.92653e-234	Endothelial	CYYR1
MMRN2	2.44792e-237	0.968613	0.376	0.144	1.33933e-232	Endothelial	MMRN2
S100A10	8.93217e-236	1.02184	0.608	0.476	4.88706e-231	Endothelial	S100A10
H3F3B2	5.23732e-235	0.729387	0.908	0.881	2.8655e-230	Endothelial	H3F3B
TNFSF10	7.11329e-234	1.13159	0.349	0.098	3.89189e-229	Endothelial	TNFSF10
TNNT3	2.81773e-233	1.37121	0.365	0.166	1.54167e-228	Endothelial	TNNT3
WARS	1.04241e-232	1.04004	0.359	0.139	5.70333e-228	Endothelial	WARS
CD34	4.02859e-231	1.09506	0.449	0.209	2.20416e-226	Endothelial	CD34
CD361	1.44695e-225	0.97047	0.792	0.822	7.91667e-221	Endothelial	CD36
MCF2L	3.52143e-225	1.02394	0.547	0.335	1.92668e-220	Endothelial	MCF2L
NEDD9	3.5398e-224	1.0051	0.403	0.158	1.93673e-219	Endothelial	NEDD9
VIM1	3.89167e-224	0.83095	0.8	0.616	2.12925e-219	Endothelial	VIM
ESAM1	1.00855e-223	0.946738	0.397	0.141	5.51806e-219	Endothelial	ESAM
MYCT1	2.23673e-221	0.875827	0.281	0.053	1.22378e-216	Endothelial	MYCT1
KLF4	3.70638e-221	1.13978	0.525	0.399	2.02787e-216	Endothelial	KLF4
[truncated: 3,008 more rows]
