# Supplementary material for: Single-Cell RNA Sequencing Reveals Cardiac Fibroblast-Specific Transcriptomic Changes in Dilated Cardiomyopathy
Source: Cells. 2024 Apr 26;13(9):752. doi: 10.3390/cells13090752 (PMC11083662; doi:10.3390/cells13090752)
Supplement: Supplementary file 1 [file cells-13-00752-s001.zip › Supplementary table 5_Russell-Hallinan et al.xlsx]

## Sheet: Cardiomyocyte
Supplementary table 5: Single-cell RNA-sequencing differential gene expression lists. pval= p value, avg_logFC=average log fold change, pct. 1= the proportion of cells that express the gene in the cluster, pct. 2= the proportion of cells that express the gene in all other clusters, p_val_adj= adjusted p value.
Cardiomyocyte
Gene	p_val	avg_logFC	pct.1	pct.2	p_val_adj
NPPB	9.76664e-168	1.20965	0.874	0.516	5.34362e-163
TNNT1	6.44416e-147	1.14251	0.634	0.337	3.52579e-142
LOXL1	1.65584e-181	0.834278	0.873	0.548	9.05961e-177
ITLN1	6.24385e-42	0.788341	0.282	0.109	3.4162e-37
NPPA	1.15342e-132	0.724782	1	0.708	6.31068e-128
EEF1A1	1.27742e-141	0.642851	0.931	0.601	6.98913e-137
RGS5	2.30843e-17	0.541239	0.292	0.282	1.26301e-12
MYL7	4.74442e-73	0.530451	1	0.982	2.59582e-68
DKK3	1.30931e-86	0.527304	0.979	0.861	7.16365e-82
RP11-777B9.5	5.75291e-68	0.514496	1	1	3.14759e-63
ID2	1.8847e-48	0.50147	0.771	0.561	1.03118e-43
IFI27	4.8235e-14	0.497523	0.307	0.319	2.63908e-09
EIF1AY	2.66822e-85	0.487995	0.911	0.602	1.45986e-80
TMSB4X	7.15717e-20	0.487216	0.523	0.393	3.9159e-15
MTRNR2L8	2.01265e-125	0.471474	1	1	1.10118e-120
PDK4	1.50376e-55	0.462464	0.917	0.74	8.22752e-51
NES	7.95509e-61	0.459954	0.89	0.706	4.35247e-56
IFIT3	5.9139e-141	0.45144	0.612	0.322	3.23567e-136
SFRP1	2.79571e-55	0.439976	0.847	0.645	1.52962e-50
AKAP3	1.35551e-54	0.393162	0.373	0.138	7.41638e-50
NXT2	6.69214e-81	0.386203	0.586	0.312	3.66147e-76
RP11-475J5.10	3.97324e-47	0.385635	0.509	0.474	2.17388e-42
FOSB	8.82393e-43	0.378987	0.841	0.686	4.82784e-38
FILIP1L	2.821e-34	0.378846	0.687	0.47	1.54346e-29
RP11-69M1.6	5.86983e-68	0.37038	0.792	0.491	3.21156e-63
IFITM3	1.19958e-08	0.36222	0.58	0.586	0.000656325
TMSB10	6.80923e-18	0.35442	0.763	0.666	3.72553e-13
RP11-320M16.1	2.81074e-38	0.347879	0.969	0.927	1.53784e-33
FSTL1	7.39972e-23	0.347662	0.671	0.51	4.04861e-18
H3F3B	3.47933e-24	0.345907	0.902	0.858	1.90365e-19
MTRNR2L11	6.4737e-26	0.344809	0.985	0.936	3.54196e-21
MYOM1	4.70794e-23	0.341304	0.951	0.949	2.57586e-18
ARHGAP4	7.53498e-28	0.337069	0.464	0.313	4.12261e-23
EEF1A1P5	5.62725e-71	0.335867	0.689	0.385	3.07884e-66
RPS4Y1	8.77465e-41	0.334557	0.656	0.407	4.80087e-36
EEF1A1P13	8.66081e-68	0.332823	0.671	0.379	4.73859e-63
KLHL33	1.10728e-73	0.329908	0.551	0.303	6.05827e-69
MCL1	3.17958e-29	0.328806	0.637	0.462	1.73964e-24
NUPR1	3.96276e-31	0.327358	0.721	0.54	2.16815e-26
NEB	8.8128e-34	0.327085	0.497	0.272	4.82175e-29
CRIP2	5.65863e-44	0.324408	0.981	0.969	3.096e-39
RPS9	3.0834e-42	0.323561	0.854	0.764	1.68702e-37
CXCL8	3.181e-24	0.322904	0.236	0.097	1.74042e-19
TPT1P9	1.90547e-26	0.319242	0.803	0.71	1.04254e-21
FGF1	7.6156e-19	0.314629	0.457	0.296	4.16672e-14
SOX4	6.02067e-32	0.314582	0.797	0.6	3.29409e-27
CTD-2283N19.1	1.39687e-93	0.313671	0.251	0.022	7.64268e-89
MFGE8	3.74658e-41	0.310452	0.719	0.564	2.04987e-36
CTSD	2.92954e-31	0.309918	0.867	0.787	1.60284e-26
SRSF5	1.7632e-33	0.30022	0.817	0.662	9.64698e-29
GADD45G	9.46248e-27	0.29863	0.78	0.703	5.17721e-22
HEXIM1	2.81101e-31	0.298529	0.553	0.356	1.53799e-26
SELM	2.46674e-39	0.293581	0.625	0.42	1.34963e-34
HES1	9.03792e-18	0.292396	0.55	0.402	4.94492e-13
RPS19	1.5242e-08	0.292322	0.918	0.924	0.000833935
EEF1A1P12	1.373e-58	0.287455	0.661	0.385	7.51207e-54
SYNE1	1.24231e-14	0.286796	0.63	0.533	6.79703e-10
LAMB2	5.33732e-34	0.286368	0.795	0.611	2.92021e-29
GSN	6.88305e-11	0.285145	0.842	0.785	3.76593e-06
FLJ44511	8.45748e-23	0.285137	0.745	0.612	4.62734e-18
MTRNR2L12	1.00929e-57	0.278491	1	1	5.52211e-53
H3F3C	8.87563e-27	0.277175	0.669	0.532	4.85612e-22
TM4SF1	4.47681e-07	0.271896	0.215	0.226	0.024494
BEX5	7.88072e-48	0.270475	0.431	0.224	4.31178e-43
CKS2	1.95872e-26	0.269495	0.473	0.293	1.07168e-21
PHLDA1	3.36816e-33	0.269077	0.43	0.234	1.84282e-28
KLF4	6.82124e-21	0.26734	0.533	0.365	3.7321e-16
SORBS2	1.82723e-26	0.266374	0.912	0.893	9.99732e-22
PCDH9	3.34443e-12	0.265577	0.614	0.511	1.82984e-07
RP1-278E11.3	5.96353e-27	0.265262	0.857	0.79	3.26283e-22
ISG15	7.37174e-07	0.264694	0.239	0.178	0.040333
MYBPC3	1.72973e-21	0.261709	0.978	0.982	9.46386e-17
IFI27L2	2.85316e-23	0.260096	0.74	0.572	1.56105e-18
MALAT1	1.47238e-14	0.258524	0.999	0.999	8.05581e-10
SNHG5	5.15252e-12	0.25625	0.607	0.493	2.8191e-07
C12orf57	1.61694e-24	0.250739	0.857	0.743	8.84679e-20
RPL34P18	1.47642e-17	0.250048	0.817	0.807	8.07796e-13
PNISR	4.83442e-08	0.249156	0.612	0.535	0.00264505
PTGDS	6.01576e-32	0.247908	0.912	0.884	3.2914e-27
RNASE1	5.13195e-09	0.247259	0.367	0.41	0.000280784
IGFBP5	6.1469e-23	0.246999	0.597	0.45	3.36316e-18
CD63	9.14363e-28	0.246484	0.972	0.938	5.00275e-23
RP11-1113L8.6	1.37134e-63	0.243809	0.702	0.492	7.50304e-59
CXCL2	7.31398e-14	0.24379	0.278	0.168	4.0017e-09
SYNPO2L	4.1683e-18	0.243684	0.912	0.859	2.2806e-13
NDUFA11	1.13672e-27	0.241592	0.93	0.914	6.21932e-23
SGK1	9.22641e-10	0.2406	0.293	0.197	5.04804e-05
DBET	2.70033e-49	0.239597	0.569	0.456	1.47743e-44
RP11-352E6.2	3.74332e-21	0.239522	0.892	0.845	2.04808e-16
MTRNR2L13	3.42447e-17	0.238841	0.806	0.727	1.87363e-12
RPL13AP20	1.73088e-25	0.235964	0.886	0.793	9.47014e-21
RPS27A	6.22637e-13	0.235947	0.894	0.865	3.40663e-08
BTG1	4.61738e-24	0.235916	0.68	0.505	2.52631e-19
S100A6	1.88557e-14	0.235805	0.857	0.8	1.03165e-09
CCDC80	3.12771e-09	0.233875	0.161	0.142	0.000171126
MYL9	5.99168e-28	0.233243	0.988	0.988	3.27823e-23
CCDC141	3.10561e-15	0.231872	0.586	0.471	1.69917e-10
RPL23A	2.03374e-26	0.231082	0.888	0.853	1.11272e-21
RABGAP1L	4.21965e-17	0.230063	0.82	0.739	2.3087e-12
HEG1	6.02233e-15	0.229134	0.55	0.404	3.295e-10
PLA2G2A	2.26078e-16	0.228806	0.197	0.139	1.23694e-11
SYNPO	2.78975e-16	0.228752	0.853	0.756	1.52635e-11
EEF1A1P9	2.87382e-46	0.228235	0.643	0.379	1.57235e-41
ZSCAN16-AS1	2.92876e-13	0.227716	0.69	0.568	1.60241e-08
FABP4	2.49731e-08	0.225709	0.203	0.235	0.00136635
RPS3	1.75577e-14	0.225596	0.899	0.873	9.60632e-10
SGTA	1.06581e-15	0.224277	0.472	0.336	5.83138e-11
RPS29	4.24317e-16	0.224057	0.943	0.916	2.32157e-11
CHGB	3.21914e-22	0.223583	0.613	0.422	1.76129e-17
EEF1A1P19	1.322e-76	0.222333	0.548	0.237	7.23308e-72
RPL4	6.0842e-22	0.22224	0.928	0.886	3.32885e-17
APOA1	2.41028e-19	0.221396	0.339	0.209	1.31874e-14
FN1	9.1591e-20	0.221265	0.382	0.366	5.01122e-15
MTRNR2L7	1.83539e-31	0.22003	0.832	0.743	1.0042e-26
PARM1	2.77967e-22	0.219726	0.78	0.621	1.52084e-17
SPOCK1	8.63228e-30	0.219414	0.502	0.285	4.72298e-25
TAPBP	3.44135e-19	0.218927	0.623	0.487	1.88286e-14
CTC-575D19.1	3.08223e-20	0.21857	0.899	0.856	1.68638e-15
TOB1	3.51253e-14	0.218089	0.639	0.495	1.92181e-09
RP11-627K11.1	1.8559e-30	0.217576	0.651	0.544	1.01542e-25
LAPTM4B	1.25274e-18	0.215896	0.785	0.645	6.8541e-14
MTND4P12	2.48918e-11	0.215709	1	1	1.36191e-06
OBSCN	1.29552e-23	0.215651	0.779	0.62	7.08816e-19
TMSB4XP4	2.7598e-15	0.215601	0.229	0.12	1.50997e-10
SDPR	8.03105e-10	0.214559	0.644	0.555	4.39403e-05
STAT4	4.07593e-27	0.214005	0.337	0.166	2.23006e-22
JUN	1.58979e-20	0.212523	0.999	0.983	8.69823e-16
PFDN5	1.93224e-19	0.21214	0.943	0.923	1.05719e-14
MYL4	3.67768e-76	0.211182	0.983	0.744	2.01217e-71
ATP5D	4.3009e-21	0.2097	0.899	0.844	2.35315e-16
COL21A1	1.7933e-20	0.208872	0.354	0.206	9.81167e-16
ADAMTS1	5.68147e-13	0.208325	0.693	0.563	3.1085e-08
PPP1R12B	6.08746e-23	0.208205	0.959	0.939	3.33063e-18
TECR	1.83098e-16	0.207659	0.496	0.361	1.00178e-11
DUSP1	4.62932e-18	0.207646	0.794	0.683	2.53284e-13
ARID5B	1.91484e-11	0.207625	0.443	0.321	1.04766e-06
EEF1GP5	1.4867e-28	0.206276	0.581	0.416	8.13419e-24
RPL13AP5	4.85243e-22	0.206051	0.884	0.837	2.65491e-17
ADM	7.66724e-19	0.205503	0.65	0.488	4.19498e-14
DNAJA1	1.02706e-07	0.205005	0.7	0.616	0.00561935
RP11-864N7.2	1.04159e-21	0.203468	0.77	0.708	5.69887e-17
MTRNR2L4	4.56735e-35	0.203382	0.794	0.706	2.49893e-30
NDUFV1	5.63145e-12	0.20319	0.92	0.893	3.08113e-07
RPL27A	3.34299e-19	0.202879	0.972	0.952	1.82905e-14
PAM	9.83248e-39	0.202711	0.973	0.928	5.37964e-34
MLYCD	4.93671e-16	0.202587	0.567	0.422	2.70102e-11
DHRS7C	1.3476e-13	0.201801	0.525	0.408	7.37313e-09
CALM3	9.35438e-13	0.200933	0.742	0.665	5.11806e-08
TXNIP	1.3574e-12	0.200791	0.888	0.864	7.42675e-08
JUND	7.79023e-15	0.199852	0.78	0.704	4.26227e-10
SLC25A26	4.07141e-11	0.199066	0.52	0.426	2.22759e-06
H2AFZ	2.20846e-15	0.198489	0.671	0.531	1.20831e-10
WSB1	4.35366e-10	0.198072	0.496	0.398	2.38202e-05
CUTA	5.96355e-20	0.197749	0.719	0.56	3.26284e-15
RPL32	2.33092e-12	0.197337	0.928	0.906	1.27532e-07
EEF2	1.45368e-14	0.196974	0.963	0.943	7.95354e-10
TCEB2P2	3.2204e-18	0.1967	0.753	0.69	1.76197e-13
CTGF	3.72217e-20	0.195242	0.396	0.228	2.03651e-15
DUSP27	2.28234e-12	0.194676	0.649	0.527	1.24874e-07
RTN4	2.75053e-26	0.194266	0.713	0.506	1.5049e-21
CLGN	2.21769e-16	0.194158	0.842	0.749	1.21337e-11
GPX3	4.59735e-26	0.193615	0.957	0.922	2.51535e-21
KLF2	7.39538e-09	0.193323	0.44	0.359	0.000404623
RPL13A	2.13389e-15	0.191893	0.957	0.927	1.16752e-10
FOS	1.0601e-23	0.189634	0.991	0.946	5.80012e-19
NACA	3.89892e-11	0.189487	0.941	0.907	2.13321e-06
ASAH1	2.00913e-15	0.189167	0.959	0.935	1.09925e-10
ZFP36L2	2.12587e-07	0.189103	0.644	0.579	0.0116313
RP11-557H15.4	4.30207e-24	0.188952	0.325	0.158	2.35379e-19
MYOM2	9.39721e-17	0.188775	0.937	0.91	5.1415e-12
CDH2	3.40498e-07	0.188549	0.831	0.799	0.0186297
LSM7	6.18676e-07	0.188068	0.554	0.458	0.0338496
RPL28	1.9848e-14	0.187728	0.763	0.648	1.08594e-09
TIMP1	2.32388e-10	0.186963	0.22	0.163	1.27147e-05
MYO18B	3.62119e-11	0.184774	0.598	0.499	1.98126e-06
EMP2	5.21859e-07	0.183902	0.408	0.333	0.0285524
LUC7L3	2.40529e-12	0.183623	0.649	0.54	1.31601e-07
CCND1	7.32167e-14	0.182993	0.54	0.439	4.00591e-09
PSAP	2.67593e-17	0.182886	0.964	0.952	1.46408e-12
AGT	1.92736e-09	0.182721	0.43	0.318	0.000105451
CD81	1.64728e-16	0.182255	0.88	0.787	9.01275e-12
PFN1	1.81543e-08	0.182217	0.744	0.704	0.000993277
RBMX	7.22569e-11	0.181962	0.593	0.512	3.95339e-06
IER5	1.20037e-17	0.18163	0.649	0.494	6.56758e-13
PIK3R1	6.12068e-14	0.181473	0.773	0.704	3.34881e-09
OBSL1	7.0135e-21	0.181421	0.538	0.36	3.8373e-16
PTRF	2.83026e-14	0.181288	0.735	0.677	1.54852e-09
BAG1	5.5265e-12	0.180745	0.742	0.641	3.02371e-07
NACA2	2.04736e-12	0.180231	0.779	0.706	1.12017e-07
SLC4A3	4.68122e-13	0.179818	0.785	0.684	2.56124e-08
SFPQ	3.41345e-09	0.179628	0.68	0.615	0.00018676
ZFP36L1	4.01386e-09	0.178702	0.518	0.42	0.00021961
ZFAS1	1.67093e-16	0.178532	0.504	0.364	9.14219e-12
CRYM	2.33334e-14	0.177097	0.667	0.54	1.27664e-09
ALDOA	3.5247e-20	0.177056	0.991	0.991	1.92847e-15
GJA5	1.0095e-26	0.176078	0.325	0.153	5.52328e-22
KIF13A	1.4753e-14	0.176061	0.482	0.342	8.0718e-10
CORIN	7.57008e-15	0.175491	0.52	0.373	4.14182e-10
RPL7P9	1.39615e-16	0.175421	0.702	0.665	7.63873e-12
RPLP2	7.5109e-10	0.175331	0.958	0.919	4.10944e-05
AEBP1	1.64405e-15	0.175219	0.33	0.207	8.99506e-11
IER2	2.70013e-13	0.175166	0.515	0.387	1.47732e-08
MRPL54	7.75442e-14	0.175006	0.466	0.339	4.24268e-09
CIB3	5.99409e-32	0.174998	0.368	0.264	3.27955e-27
METTL12	6.24411e-14	0.174975	0.642	0.517	3.41634e-09
GAS6	3.48744e-09	0.174828	0.593	0.482	0.000190808
NAP1L1	2.04931e-11	0.174303	0.9	0.865	1.12124e-06
PLCE1	9.36829e-22	0.173991	0.361	0.205	5.12567e-17
RPL13	1.54632e-15	0.1734	0.938	0.917	8.46036e-11
HRC	1.94458e-11	0.173042	0.956	0.951	1.06394e-06
RPL11	4.93722e-10	0.171761	0.951	0.925	2.7013e-05
PABPC1	5.42504e-07	0.171473	0.659	0.587	0.029682
ID3	3.82441e-08	0.17122	0.35	0.286	0.00209245
RPS14	3.50096e-09	0.170867	0.996	0.989	0.000191548
GAS5	3.07962e-07	0.170173	0.425	0.344	0.0168495
HLA-A	1.84512e-09	0.169956	0.676	0.615	0.000100952
NR2F2	1.38332e-10	0.168909	0.414	0.292	7.56854e-06
KCNA5	9.16374e-14	0.167498	0.269	0.15	5.01375e-09
NENF	5.52234e-08	0.167489	0.672	0.619	0.00302144
NACAP1	7.30025e-14	0.167229	0.743	0.678	3.99418e-09
MTRNR2L10	1.70963e-16	0.166945	1	1	9.35389e-12
ID4	4.15764e-18	0.16619	0.407	0.246	2.27477e-13
RPL14	1.37129e-08	0.16619	0.864	0.826	0.000750272
MTND1P11	6.17809e-16	0.165859	0.571	0.587	3.38022e-11
PDE8B	6.11582e-15	0.165664	0.278	0.159	3.34615e-10
WI2-1896O14.1	2.32544e-13	0.164563	0.748	0.73	1.27232e-08
RPL18	3.47329e-08	0.164105	0.815	0.756	0.00190034
MTURN	6.27602e-16	0.163974	0.314	0.188	3.4338e-11
LRRFIP2	2.79258e-12	0.163701	0.672	0.558	1.5279e-07
MYBPHL	3.24006e-43	0.163536	0.675	0.409	1.77273e-38
UBBP4	2.19784e-13	0.163479	0.871	0.851	1.2025e-08
RPL18A	9.01472e-09	0.163399	0.936	0.918	0.000493222
SGCG	1.09934e-10	0.163268	0.609	0.49	6.01481e-06
RPL4P4	2.29071e-12	0.163236	0.737	0.679	1.25332e-07
RPL13AP7	1.25761e-12	0.162968	0.87	0.824	6.88076e-08
AP000251.3	7.64512e-27	0.161421	0.999	0.995	4.18288e-22
TMEM159	2.17335e-10	0.161351	0.497	0.411	1.1891e-05
WNK3	3.3351e-09	0.161093	0.744	0.678	0.000182473
RPS4X	2.42371e-09	0.161034	0.875	0.863	0.000132609
ACAP1	6.16004e-10	0.16099	0.335	0.23	3.37034e-05
HFE2	1.04035e-11	0.160145	0.403	0.278	5.69208e-07
NOMO2	2.57933e-15	0.159604	0.68	0.535	1.41123e-10
RPL26	1.32887e-10	0.159426	0.859	0.845	7.27067e-06
RPL13AP25	2.80359e-13	0.15898	0.718	0.643	1.53393e-08
KIF22	5.43738e-10	0.158618	0.821	0.752	2.97495e-05
C10orf76	1.96013e-11	0.158372	0.394	0.29	1.07244e-06
SMARCD3	5.12907e-12	0.15819	0.529	0.438	2.80627e-07
IGFBP2	1.20605e-32	0.157849	0.373	0.191	6.59867e-28
UBB	1.60529e-14	0.157131	0.897	0.871	8.78302e-10
LGALS3BP	3.37413e-12	0.157054	0.764	0.645	1.84609e-07
CH17-472G23.4	2.65784e-13	0.156934	0.837	0.836	1.45418e-08
GABARAPL1	3.97097e-09	0.156186	0.779	0.708	0.000217264
FUS	2.1563e-08	0.155984	0.634	0.54	0.00117978
PSMC3	2.06979e-07	0.155706	0.773	0.712	0.0113245
RPL8	1.54181e-14	0.155347	0.994	0.975	8.43572e-10
DDX5	1.4634e-11	0.155313	0.834	0.777	8.0067e-07
MLEC	8.59166e-09	0.155143	0.672	0.566	0.000470075
TCAP	2.26145e-15	0.154879	0.989	0.994	1.23731e-10
RPL7	5.32409e-08	0.154504	0.947	0.939	0.00291297
DAPK3	6.4422e-17	0.154393	0.375	0.253	3.52472e-12
ARL6IP1	3.879e-08	0.153772	0.3	0.216	0.00212232
LAMTOR4	1.69139e-11	0.153663	0.761	0.681	9.25412e-07
RP11-367G18.2	1.09513e-10	0.15266	0.515	0.43	5.99179e-06
SPRY2	1.33849e-08	0.151952	0.232	0.163	0.000732327
EDF1	8.34305e-10	0.151543	0.863	0.804	4.56473e-05
SUPT6H	5.1229e-08	0.151219	0.425	0.319	0.00280289
SGCA	1.42652e-09	0.150907	0.713	0.633	7.80492e-05
DPM3	8.4174e-07	0.150703	0.566	0.476	0.0460541
RP11-478B9.3	4.71733e-36	0.150633	0.393	0.233	2.58099e-31
RPL22	6.29929e-09	0.150629	0.848	0.804	0.000344653
MYLK3	1.65651e-10	0.150492	0.755	0.648	9.06325e-06
F3	1.30285e-21	0.150295	0.324	0.168	7.12829e-17
DECR1	1.62037e-08	-0.152744	0.671	0.74	0.000886555
SNRPG	3.34644e-08	-0.153709	0.467	0.562	0.00183094
JAK1	4.71373e-08	-0.154587	0.383	0.484	0.00257902
MTND3P10	2.53712e-21	-0.155273	0.293	0.439	1.38813e-16
CKM	1.17252e-11	-0.155548	0.99	0.998	6.41521e-07
COX6C	6.21357e-16	-0.157587	0.97	0.979	3.39963e-11
MTND1P22	2.95041e-10	-0.16011	0.153	0.195	1.61426e-05
GOT1	4.88447e-09	-0.163858	0.858	0.848	0.000267244
HSP90AA2P	1.112e-10	-0.165545	0.701	0.795	6.08406e-06
MTND4LP1	2.5558e-21	-0.16584	0.445	0.603	1.39836e-16
SPP1	7.36867e-18	-0.165843	0.023	0.102	4.03162e-13
COX17	4.7713e-10	-0.167917	0.849	0.891	2.61052e-05
FAM129A	7.74234e-08	-0.168536	0.841	0.892	0.00423607
PRDX6	1.12742e-08	-0.169311	0.87	0.876	0.000616844
PFKM	2.2936e-07	-0.170256	0.76	0.793	0.012549
KLHL18	2.64644e-12	-0.170617	0.229	0.329	1.44795e-07
NOP10	8.21829e-07	-0.173442	0.625	0.708	0.0449647
ATP5L	5.63978e-13	-0.173818	0.979	0.987	3.08569e-08
NDUFA1	9.9902e-15	-0.175855	0.975	0.987	5.46594e-10
GHITM	1.83502e-09	-0.176478	0.876	0.924	0.000100399
USMG5	2.07557e-11	-0.177308	0.975	0.993	1.13561e-06
SNRPGP2	3.62709e-16	-0.178218	0.361	0.517	1.98449e-11
TUBA3D	3.66699e-38	-0.178231	0.067	0.246	2.00632e-33
LAMTOR5	3.16482e-10	-0.178253	0.813	0.867	1.73157e-05
TIMM8BP2	1.48012e-14	-0.180234	0.559	0.696	8.09821e-10
AIFM1	1.01359e-07	-0.180324	0.527	0.599	0.00554565
SH3KBP1	8.51163e-09	-0.181159	0.304	0.361	0.000465697
MDH1	1.88828e-11	-0.181954	0.963	0.978	1.03313e-06
CRYAB	1.83191e-20	-0.182752	0.996	0.998	1.00229e-15
UTP11L	7.19198e-08	-0.182855	0.315	0.402	0.00393495
ANKRD1	6.47223e-16	-0.183178	0.994	0.999	3.54115e-11
NDUFA5P11	1.15461e-15	-0.183943	0.485	0.617	6.31724e-11
COX17P1	5.0788e-11	-0.184069	0.719	0.805	2.77876e-06
TIMM21	2.63921e-08	-0.184074	0.481	0.558	0.00144399
ATP5G1	1.24032e-13	-0.184857	0.933	0.959	6.78619e-09
ATP1B1	2.3488e-09	-0.184872	0.473	0.567	0.00012851
CAST	1.5483e-07	-0.185599	0.902	0.924	0.00847123
ATP5G3	1.69263e-09	-0.185838	0.953	0.962	9.26089e-05
HSPA8	3.45271e-08	-0.186685	0.776	0.837	0.00188908
RP11-663P9.2	4.49907e-19	-0.189634	0.672	0.814	2.46158e-14
GTF3A	1.12076e-07	-0.1897	0.575	0.663	0.00613203
HSP90AA1	4.62245e-11	-0.189805	0.988	0.987	2.52908e-06
NDUFB6	5.69521e-09	-0.190539	0.82	0.859	0.000311602
ACTC1	1.06267e-10	-0.191178	0.994	0.999	5.81418e-06
TIMMDC1	8.06658e-12	-0.191449	0.47	0.601	4.41347e-07
PCDH7	5.91291e-17	-0.193612	0.152	0.294	3.23513e-12
MRPL34	3.46367e-07	-0.194225	0.483	0.541	0.0189508
PFKFB2	1.4642e-09	-0.195074	0.283	0.387	8.01108e-05
GEM	4.067e-14	-0.196109	0.22	0.344	2.22518e-09
C15orf41	1.35142e-10	-0.196986	0.204	0.316	7.394e-06
PDHA1	1.16945e-11	-0.197126	0.853	0.889	6.39842e-07
PPP1R3C	1.03391e-07	-0.19794	0.628	0.659	0.00565683
RP11-750B16.1	1.43612e-08	-0.198871	0.993	0.992	0.000785743
TNS1	2.55656e-17	-0.200118	0.723	0.843	1.39877e-12
MYZAP	1.29748e-12	-0.200651	0.805	0.879	7.09892e-08
BOLA3	2.71843e-08	-0.202199	0.687	0.749	0.00148733
RP11-666G4.1	1.53771e-21	-0.205115	0.096	0.192	8.41326e-17
ATP5EP2	8.53821e-24	-0.205219	0.815	0.918	4.67151e-19
HSPE1	2.90935e-11	-0.208246	0.711	0.791	1.59179e-06
COX7C	4.54001e-29	-0.208473	0.985	0.993	2.48398e-24
TRIM63	1.6934e-11	-0.209665	0.711	0.749	9.2651e-07
SLC38A1	3.24624e-08	-0.209854	0.538	0.633	0.00177612
NDUFA5	2.12774e-15	-0.21175	0.892	0.934	1.16415e-10
RP11-846F4.6	8.8191e-27	-0.211981	0.768	0.856	4.8252e-22
SMPX	1.15954e-09	-0.214665	0.895	0.918	6.34418e-05
OTUD1	1.89366e-07	-0.216046	0.414	0.458	0.0103608
NDUFA6	2.10624e-18	-0.218063	0.952	0.974	1.15239e-13
HSPA1B	2.02643e-12	-0.21918	0.812	0.887	1.10872e-07
HADHB	1.9264e-10	-0.219291	0.927	0.941	1.05399e-05
NDUFC1	2.05476e-16	-0.219508	0.965	0.972	1.12422e-11
SDHB	1.57422e-10	-0.219937	0.722	0.814	8.61305e-06
MRPS33	2.09981e-08	-0.225292	0.677	0.727	0.00114887
NDUFAB1	1.42779e-20	-0.227029	0.934	0.963	7.81185e-16
UQCR10	1.83284e-21	-0.227227	0.979	0.993	1.0028e-16
FABP3	1.99657e-23	-0.22992	0.974	0.99	1.09238e-18
SLIRP	4.27292e-19	-0.230284	0.888	0.937	2.33784e-14
GNG5	5.50644e-09	-0.231084	0.892	0.916	0.000301274
RP11-380M21.2	1.00188e-23	-0.232935	0.881	0.909	5.48156e-19
DSTN	3.27158e-22	-0.235108	0.943	0.97	1.78998e-17
KLHL31	9.9617e-10	-0.237195	0.645	0.7	5.45034e-05
NR4A3	1.31602e-08	-0.238211	0.628	0.665	0.000720036
LRRC49	3.18572e-12	-0.239752	0.302	0.421	1.743e-07
GPNMB	8.20621e-14	-0.241269	0.471	0.592	4.48986e-09
RYR2	3.40453e-24	-0.247565	0.952	0.977	1.86272e-19
NDUFB1P1	4.80414e-34	-0.248652	0.633	0.823	2.62849e-29
LRRC2	2.94964e-17	-0.249328	0.408	0.569	1.61384e-12
FKBP5	3.6078e-10	-0.249783	0.425	0.531	1.97394e-05
ATP5J	9.50889e-31	-0.250557	0.994	0.997	5.2026e-26
SMYD1	7.01974e-18	-0.253211	0.536	0.647	3.84071e-13
UQCRHL	2.74394e-21	-0.253439	0.811	0.869	1.50129e-16
HSPB7	2.92588e-19	-0.253562	0.986	0.99	1.60084e-14
NDUFB2	1.09642e-28	-0.254615	0.983	0.992	5.99883e-24
ABRA	3.38103e-10	-0.254686	0.445	0.54	1.84986e-05
AP000361.2	8.74901e-26	-0.255382	0.745	0.861	4.78685e-21
RP5-857K21.6	3.56998e-46	-0.259541	1	1	1.95324e-41
ANK1	4.78585e-19	-0.260985	0.456	0.606	2.61848e-14
TPM2	9.13164e-20	-0.265233	0.865	0.901	4.9962e-15
PDLIM5	1.78035e-23	-0.270063	0.952	0.977	9.74084e-19
COX7B	3.765e-36	-0.270622	0.956	0.98	2.05994e-31
TIMM8B	7.10971e-14	-0.271335	0.806	0.847	3.88994e-09
ATP5E	4.07673e-44	-0.27203	0.952	0.975	2.2305e-39
CYCS	2.03314e-23	-0.272263	0.906	0.939	1.11239e-18
ATP5F1	3.07929e-19	-0.272357	0.776	0.848	1.68477e-14
C14orf2	1.49846e-36	-0.274087	0.983	0.985	8.19853e-32
SMYD2	5.73988e-27	-0.276326	0.21	0.409	3.14046e-22
CKMT2	7.41777e-23	-0.279773	0.894	0.914	4.05848e-18
ELP5	3.48801e-33	-0.283369	0.135	0.316	1.90839e-28
ZFP36	2.19588e-15	-0.28577	0.852	0.84	1.20143e-10
BTG2	1.19095e-13	-0.288026	0.632	0.68	6.51603e-09
SLC25A4	2.65904e-38	-0.29576	0.991	0.996	1.45484e-33
IDH2	6.2606e-20	-0.296805	0.77	0.822	3.42536e-15
RP11-475J5.4	2.02305e-20	-0.302328	1	0.988	1.10687e-15
UQCRQ	2.95881e-37	-0.303668	0.984	0.993	1.61885e-32
MZT2A	5.24286e-31	-0.306094	0.597	0.783	2.86852e-26
COX7A2	2.64764e-22	-0.306947	0.967	0.982	1.4486e-17
XIRP2	4.84547e-14	-0.308808	0.87	0.869	2.6511e-09
MT1X	2.4582e-17	-0.308976	0.354	0.515	1.34495e-12
ATP5JP1	3.50462e-35	-0.310187	0.701	0.85	1.91748e-30
RP5-857K21.7	3.4347e-26	-0.313195	1	1	1.87923e-21
NDUFB3	4.90964e-25	-0.318382	0.915	0.949	2.68621e-20
FLNC	2.15413e-08	-0.325481	0.927	0.919	0.00117859
UQCRH	4.14316e-34	-0.338864	0.944	0.966	2.26684e-29
CTB-36O1.7	9.02665e-26	-0.342872	0.885	0.916	4.93875e-21
MPC1	1.48252e-24	-0.350887	0.87	0.926	8.11134e-20
HIGD1A	1.14956e-28	-0.361032	0.721	0.83	6.28961e-24
MTATP6P2	8.52568e-43	-0.373748	0.879	0.937	4.66466e-38
RP5-857K21.11	9.02009e-65	-0.378703	1	1	4.93516e-60
PALLD	3.25214e-25	-0.380284	0.808	0.874	1.77934e-20
COX5A	5.57867e-66	-0.400466	0.933	0.963	3.05226e-61
MTND4P24	5.36103e-31	-0.403504	0.712	0.802	2.93318e-26
MTND1P23	1.12743e-61	-0.412481	1	1	6.16849e-57
XIRP1	1.4282e-29	-0.466268	0.853	0.866	7.81413e-25
MTRNR2L1	3.67154e-08	-0.469431	1	1	0.00200881
TNNI3	2.07716e-112	-0.481081	0.994	0.998	1.13648e-107
CH507-513H4.5	4.62536e-27	-0.500902	1	1	2.53067e-22
ANKRD2	4.1459e-79	-0.539331	0.114	0.431	2.26835e-74
CTB-36O1.4	8.24862e-46	-0.540179	0.791	0.869	4.51307e-41
FHL1	1.0648e-45	-0.667057	0.844	0.913	5.82583e-41
MTATP6P1	8.81585e-152	-0.714925	1	1	4.82342e-147
MTND2P28	7.52765e-205	-0.72841	0.999	1	4.1186e-200
CH507-513H4.3	6.21139e-66	-0.768556	1	1	3.39844e-61
MYL3	1.12468e-54	-0.810852	0.854	0.921	6.15345e-50
MYL2	7.70676e-27	-0.84706	0.963	0.937	4.2166e-22
Fibroblast
Gene	p_val	avg_logFC	pct.1	pct.2	p_val_adj
ITLN1	4.70958e-38	2.01776	0.592	0.177	2.57675e-33
CTGF	6.62465e-17	1.13496	0.576	0.33	3.62455e-12
FOSB	3.32968e-23	1.04627	0.777	0.472	1.82177e-18
HP	6.98393e-11	1.0035	0.408	0.207	3.82112e-06
ASPN	2.2643e-18	0.97067	0.475	0.171	1.23887e-13
DOCK6	6.86779e-11	0.945436	0.803	0.673	3.75757e-06
LTBP2	5.09497e-20	0.944737	0.588	0.251	2.78761e-15
BGN	7.95904e-15	0.916873	0.576	0.366	4.35463e-10
FN1	1.06394e-15	0.862641	0.794	0.733	5.82113e-11
AEBP1	5.09535e-09	0.855739	0.504	0.318	0.000278782
IFI27	4.11757e-11	0.848068	0.647	0.505	2.25285e-06
PRG4	3.32285e-21	0.843623	0.252	0.025	1.81803e-16
RGS5	3.26377e-15	0.828933	0.58	0.359	1.78571e-10
HES1	1.42203e-07	0.819177	0.689	0.611	0.00778037
AP000251.3	3.85351e-44	0.815898	1	0.979	2.10837e-39
NR4A2	9.77606e-09	0.744726	0.227	0.092	0.000534877
PDLIM3	2.40168e-09	0.713797	0.508	0.482	0.000131403
FRZB	2.28667e-08	0.686763	0.282	0.118	0.00125111
LTBP4	1.1124e-08	0.686136	0.622	0.509	0.000608628
MSRB3	1.16879e-27	0.680083	0.996	0.929	6.39478e-23
DPT	1.8034e-09	0.67928	0.647	0.527	9.86694e-05
ID4	2.3538e-07	0.675879	0.353	0.216	0.0128783
KLF2	7.59005e-11	0.656246	0.529	0.316	4.15274e-06
SMARCA4	1.00272e-29	0.651372	0.941	0.723	5.48617e-25
COL14A1	2.77121e-09	0.64113	0.66	0.458	0.000151621
CCDC144NL-AS1	6.24897e-11	0.640106	0.21	0.062	3.419e-06
JUN	1.08107e-09	0.634845	0.983	0.945	5.91487e-05
ANO1	4.74288e-07	0.629571	0.16	0.055	0.0259497
RPS19	2.50018e-10	0.616705	0.929	0.926	1.36792e-05
SCARF2	1.6175e-08	0.611964	0.685	0.592	0.000884983
THBS4	2.68967e-07	0.610266	0.248	0.106	0.014716
CXCL12	1.73733e-08	0.591487	0.525	0.371	0.000950544
RP13-942N8.1	9.55148e-25	0.590151	0.773	0.459	5.2259e-20
AGT	1.69782e-12	0.585476	0.483	0.244	9.2893e-08
RPS29	7.51787e-10	0.580564	0.777	0.77	4.11325e-05
LOXL1	1.30119e-09	0.56871	0.55	0.401	7.11919e-05
RP11-777B9.5	1.55226e-30	0.563898	1	0.996	8.49291e-26
TMSB4XP4	4.71595e-13	0.53796	0.744	0.624	2.58024e-08
RP11-543P15.1	8.79076e-15	0.53766	0.933	0.862	4.80969e-10
PABPC1	5.42915e-11	0.535917	0.727	0.611	2.97045e-06
MTRNR2L11	1.10927e-23	0.533391	0.958	0.797	6.06917e-19
RPL13P12	2.40493e-10	0.532882	0.84	0.783	1.31581e-05
SFRP4	1.09372e-11	0.528135	0.239	0.058	5.98409e-07
RP3-423B22.5	1.01576e-16	0.524924	0.815	0.678	5.55755e-12
KRT19	1.30775e-10	0.523904	0.202	0.053	7.15509e-06
PTMAP5	7.52356e-12	0.515713	0.748	0.663	4.11637e-07
AC002075.4	2.15997e-09	0.510682	0.954	0.922	0.000118179
PTMA	3.94208e-09	0.50978	0.84	0.822	0.000215683
LGALS1	1.95219e-07	0.508969	0.971	0.954	0.010681
RPS27	1.39031e-11	0.5084	0.954	0.947	7.6068e-07
CXCL8	2.5137e-07	0.507777	0.282	0.127	0.0137532
RPL10P3	2.32698e-11	0.489035	0.752	0.65	1.27316e-06
KANK2	8.93896e-14	0.473768	0.908	0.746	4.89077e-09
LUM	3.36253e-07	0.467387	0.718	0.677	0.0183974
RP5-1056L3.3	7.13973e-13	0.465377	0.79	0.739	3.90636e-08
SLPI	5.49485e-09	0.457147	0.185	0.044	0.00030064
RPS27P29	7.83817e-13	0.455525	0.693	0.564	4.2885e-08
TSC22D1	6.06375e-07	0.455511	0.672	0.546	0.0331766
RP11-360D2.2	2.56944e-09	0.4554	0.891	0.864	0.000140582
DUSP1	6.7673e-08	0.455272	0.668	0.643	0.00370259
AP000936.1	4.03679e-11	0.452492	0.861	0.802	2.20865e-06
RP11-10G12.1	1.64399e-13	0.445077	0.55	0.456	8.99477e-09
RPL34P18	1.4026e-08	0.444688	0.782	0.772	0.000767407
RP11-25I15.1	1.04617e-15	0.442972	0.685	0.466	5.72391e-11
RPS3AP26	2.90296e-09	0.440742	0.697	0.571	0.00015883
AC090602.2	9.0679e-15	0.433666	0.727	0.592	4.96132e-10
RPL13AP25	5.00959e-15	0.433196	0.643	0.527	2.7409e-10
CTC-575D19.1	4.57758e-09	0.428462	0.786	0.763	0.000250453
WDR31	9.94749e-13	0.427859	0.563	0.353	5.44257e-08
TMSB4X	2.78482e-07	0.426017	0.882	0.875	0.0152366
RPS19P1	2.39944e-14	0.425355	0.588	0.429	1.31281e-09
RPL13AP6	1.51063e-12	0.424142	0.71	0.608	8.26512e-08
RPL3P4	2.14756e-08	0.422828	0.739	0.716	0.00117499
RPL37P2	1.54e-07	0.413001	0.538	0.468	0.00842579
AC010468.1	3.45832e-07	0.409028	0.626	0.633	0.0189215
MTND6P3	3.35244e-09	0.407199	1	0.966	0.000183422
RPL34P27	1.00052e-12	0.406856	0.706	0.668	5.47415e-08
RP11-100K18.1	3.19597e-15	0.402716	0.647	0.38	1.74861e-10
RPL13AP20	1.83275e-09	0.398431	0.714	0.65	0.000100275
RPL41	3.79242e-09	0.398233	0.882	0.883	0.000207495
RPL21P75	8.84129e-09	0.394955	0.71	0.677	0.000483733
RPL41P2	4.79952e-10	0.391904	0.761	0.746	2.62596e-05
RPL21P11	1.9895e-10	0.38444	0.399	0.306	1.08852e-05
RP11-10B2.1	6.58199e-10	0.381963	0.794	0.675	3.6012e-05
HLA-B	2.0736e-07	0.373276	0.819	0.746	0.0113453
MTRNR2L12	2.34753e-21	0.371266	1	1	1.28441e-16
AC114498.1	7.93672e-10	0.370388	0.807	0.659	4.34242e-05
IFIT3	5.41572e-09	0.370212	0.349	0.237	0.000296311
MTATP8P1	4.44429e-08	0.369315	0.929	0.871	0.0024316
FP236383.10	3.47777e-07	0.368263	0.357	0.235	0.0190279
RPL13AP5	6.60734e-10	0.367756	0.773	0.721	3.61508e-05
NOTCH3	1.41714e-12	0.367229	0.613	0.387	7.75359e-08
RP11-20O24.1	2.68534e-08	0.365356	0.891	0.8	0.00146923
MTRNR2L3	9.51957e-18	0.362059	0.983	0.882	5.20844e-13
RPL13AP7	7.03386e-07	0.361099	0.807	0.703	0.0384844
RP11-234A1.1	2.5866e-07	0.355603	0.853	0.845	0.014152
HMG20A	5.26939e-10	0.35458	0.504	0.325	2.88304e-05
RPL34P34	6.23877e-10	0.354352	0.588	0.451	3.41342e-05
AC144530.1	5.40723e-09	0.353464	0.567	0.505	0.000295846
HLA-C	4.27952e-07	0.348375	0.655	0.587	0.0234145
PTMAP8	2.25709e-11	0.348375	0.471	0.306	1.23492e-06
RPL34P31	3.45083e-08	0.344011	0.546	0.419	0.00188805
RP11-445N18.3	1.08005e-13	0.341662	0.538	0.396	5.90926e-09
CYP21A1P	3.86489e-07	0.337396	0.374	0.231	0.021146
MTND1P11	3.68103e-10	0.334951	0.55	0.387	2.014e-05
RP11-627K11.1	4.37228e-11	0.332361	0.542	0.454	2.39221e-06
TRABD2A	3.86066e-07	0.330997	0.534	0.415	0.0211228
FP236383.3	1.5609e-10	0.327931	0.361	0.182	8.54017e-06
CTD-3035D6.1	1.42845e-08	0.322428	0.689	0.62	0.000781549
RPS3AP47	3.57748e-08	0.317595	0.542	0.447	0.00195735
RP11-389O22.4	4.2544e-12	0.304737	0.45	0.293	2.32771e-07
RP11-40C6.2	2.21864e-07	0.304438	0.395	0.334	0.0121389
MTND6P4	1.22188e-08	0.300422	0.739	0.652	0.000668529
MTRNR2L7	9.54064e-12	0.298318	0.655	0.507	5.21997e-07
IGLC3	6.03716e-11	0.297203	0.223	0.058	3.30311e-06
RPL23AP45	1.29965e-08	0.294009	0.37	0.219	0.000711079
DBET	1.08017e-12	0.293477	0.563	0.336	5.90993e-08
RPS4Y1	3.65386e-10	0.292991	0.454	0.223	1.99914e-05
RPS19P3	6.48108e-13	0.291218	0.5	0.336	3.54599e-08
RP11-318C24.1	1.19477e-08	0.290007	0.37	0.292	0.000653694
CALM2P2	2.25166e-07	0.285134	0.471	0.459	0.0123195
RPL23AP43	6.58579e-07	0.28039	0.534	0.475	0.0360329
RPL7P8	2.3172e-08	0.279136	0.504	0.405	0.00126781
TCEB2P2	3.90688e-07	0.274326	0.63	0.548	0.0213757
RPL23AP18	1.80706e-08	0.273004	0.458	0.33	0.000988699
MTRNR2L13	1.14365e-09	0.265474	0.664	0.496	6.25727e-05
RPL37P6	6.80783e-07	0.262997	0.471	0.39	0.0372477
RPL23AP65	3.92365e-10	0.26216	0.487	0.299	2.14675e-05
EPPK1	2.65556e-07	0.261738	0.429	0.293	0.0145294
FP671120.4	9.84167e-09	0.258637	0.235	0.085	0.000538468
AC012005.3	4.34258e-08	0.255952	0.55	0.571	0.00237595
RPL10P15	4.18952e-09	0.254638	0.487	0.345	0.000229221
RPS14P8	1.24403e-10	0.25459	0.525	0.399	6.80647e-06
PTMAP2	7.1445e-07	0.253227	0.471	0.422	0.0390897
RPL34P26	6.87592e-08	0.252345	0.441	0.385	0.00376202
RPL34P1	8.55764e-09	0.243699	0.42	0.286	0.000468214
RP11-475J5.10	3.6423e-07	0.239939	0.529	0.357	0.0199281
MTND4P12	1.08896e-08	0.238084	1	0.993	0.000595802
AC093142.2	4.0892e-09	0.236425	0.437	0.311	0.000223732
CTC-484M2.1	2.77981e-09	0.235561	0.433	0.283	0.000152092
RPL21P131	8.57243e-07	0.231706	0.403	0.329	0.0469024
MTRNR2L6	7.72078e-09	0.230332	0.92	0.822	0.000422427
RPL37P23	5.64358e-07	0.228119	0.328	0.224	0.0308777
RP11-346C16.4	1.90974e-08	0.225599	0.399	0.267	0.00104488
RP11-389O22.5	1.61913e-09	0.222119	0.403	0.277	8.85874e-05
APOD	3.2058e-07	0.220825	0.592	0.761	0.0175399
RP11-475J5.4	6.09244e-11	0.217417	1	0.949	3.33335e-06
RNA5-8SP6	5.73107e-07	0.216476	0.273	0.133	0.0313564
RP11-16F15.2	4.71028e-08	0.214043	0.5	0.463	0.00257713
RP11-151A10.3	5.07677e-07	0.211582	0.282	0.186	0.0277765
CTD-3236F5.1	4.65798e-07	0.208379	0.332	0.26	0.0254852
RP11-253E3.1	1.66938e-07	0.199485	0.332	0.235	0.0091337
CTC-510F12.2	1.14963e-08	0.198468	0.366	0.173	0.000628997
RP1-181J22.1	6.29678e-07	0.194745	0.462	0.359	0.0344516
AC002310.17	8.69859e-10	0.189878	0.361	0.201	4.75926e-05
RP11-9D8.1	1.2107e-07	0.189086	0.424	0.327	0.00662412
TRIM7	8.54853e-07	0.188816	0.475	0.292	0.0467715
MTND3P10	8.41737e-08	0.184117	0.239	0.284	0.00460539
MTRNR2L8	5.25327e-09	0.182043	1	1	0.000287422
RP11-30K9.1	1.37374e-07	0.178159	0.374	0.339	0.00751612
ALOX15	1.48713e-08	0.178032	0.101	0.011	0.000813653
RPS27P25	9.12304e-07	0.17119	0.353	0.224	0.0499149
RP5-1052M9.1	7.99119e-07	0.161502	0.29	0.261	0.0437222
RP11-48B14.1	6.81659e-07	0.158841	0.366	0.281	0.0372956
RP11-289K10.1	2.92457e-07	0.157959	0.294	0.189	0.0160012
RPL23AP3	2.25671e-08	0.152508	0.311	0.173	0.00123471
CDH2	4.68653e-07	-0.152958	0.239	0.426	0.0256414
UQCRFS1P1	1.79569e-07	-0.184573	0.097	0.26	0.00982475
LRRC2	3.38285e-07	-0.200719	0.084	0.24	0.0185086
FAIM2	3.43897e-08	-0.209889	0.025	0.154	0.00188156
UQCRQ	3.02717e-07	-0.212306	0.811	0.906	0.0165625
NDRG4	3.21183e-08	-0.233429	0.307	0.528	0.00175729
HSPB7	1.028e-07	-0.241822	0.676	0.852	0.0056245
FSTL1	8.83417e-07	-0.253866	0.559	0.749	0.0483344
LMOD3	3.1089e-08	-0.259665	0.13	0.322	0.00170097
PFKP	3.22054e-08	-0.287514	0.134	0.323	0.00176205
COQ10A	6.16001e-07	-0.289903	0.139	0.279	0.0337033
ANKRD1	6.7781e-10	-0.296737	0.853	0.966	3.7085e-05
C14orf2	8.63365e-09	-0.310785	0.739	0.871	0.000472373
VCL	1.63748e-09	-0.315559	0.239	0.475	8.95912e-05
SYNPO2L	2.37704e-09	-0.323258	0.277	0.514	0.000130055
PDLIM5	5.92418e-07	-0.330516	0.546	0.716	0.0324129
SESTD1	1.27695e-08	-0.338378	0.063	0.228	0.000698658
PTPRS	3.88553e-07	-0.362337	0.223	0.419	0.0212589
ATP5G1	2.44268e-08	-0.368595	0.563	0.769	0.00133647
NRAP	2.79249e-08	-0.378017	0.181	0.385	0.00152786
RAB7A	7.45828e-08	-0.395106	0.218	0.426	0.00408065
HAND2	1.93423e-07	-0.40083	0.122	0.29	0.0105827
FUNDC2	2.64855e-08	-0.407449	0.197	0.385	0.0014491
NDUFAB1	1.30119e-08	-0.409643	0.529	0.737	0.000711921
NDUFS6	8.74188e-09	-0.411424	0.492	0.673	0.000478294
COX6A2	1.52754e-07	-0.43514	0.798	0.873	0.00835761
LDHB	2.50332e-08	-0.436633	0.769	0.83	0.00136964
UQCR10	2.68653e-12	-0.441776	0.803	0.931	1.46988e-07
FKBP5	5.5912e-07	-0.44692	0.303	0.488	0.0305911
ACTC1	3.82301e-09	-0.452209	0.924	0.958	0.000209168
LDB3	2.22714e-08	-0.452324	0.576	0.758	0.00121854
COX5A	3.41667e-09	-0.459523	0.605	0.767	0.000186936
CKM	1.27162e-10	-0.462501	0.824	0.928	6.9574e-06
TNNC1	1.35557e-07	-0.467202	0.727	0.857	0.00741675
NDUFB2	4.49062e-09	-0.474224	0.819	0.915	0.000245695
UQCRFS1	3.15179e-07	-0.481112	0.597	0.761	0.0172444
UQCRH	4.89422e-08	-0.481333	0.529	0.724	0.00267778
TGFBR3	5.60567e-07	-0.482143	0.118	0.283	0.0306703
TPM1	1.43101e-10	-0.496648	0.916	0.979	7.82948e-06
CSRP3	5.6744e-11	-0.503629	0.63	0.83	3.10463e-06
SCARA5	2.69781e-10	-0.505073	0.185	0.417	1.47605e-05
TNNT2	1.52091e-10	-0.506986	0.937	0.966	8.32138e-06
ATP5J	3.3953e-08	-0.509133	0.882	0.943	0.00185767
FABP3	2.96122e-11	-0.515146	0.559	0.788	1.62017e-06
VIT	3.7419e-09	-0.526118	0.084	0.269	0.000204731
MDH1	3.03138e-09	-0.526251	0.639	0.8	0.000165856
RYR2	9.25089e-09	-0.526907	0.466	0.68	0.000506144
MPC1	6.89037e-10	-0.533265	0.399	0.62	3.76993e-05
MYOZ2	1.02409e-09	-0.549777	0.571	0.77	5.60309e-05
HIGD1A	1.93097e-08	-0.559181	0.345	0.555	0.00105649
COL6A3	6.40344e-11	-0.566213	0.353	0.615	3.50351e-06
GLUL	1.01333e-11	-0.581592	0.513	0.726	5.54423e-07
FLNC	1.15223e-07	-0.593929	0.571	0.716	0.00630419
C3	1.02008e-09	-0.602066	0.366	0.594	5.58119e-05
ACTA1	7.78506e-21	-0.603445	0.454	0.795	4.25944e-16
XIRP2	1.35339e-10	-0.61102	0.269	0.507	7.40481e-06
SRPX	1.37925e-10	-0.631502	0.16	0.378	7.54628e-06
CYP4B1	1.73698e-14	-0.639023	0.029	0.235	9.50356e-10
SLC25A4	4.05974e-14	-0.664823	0.761	0.889	2.2212e-09
MTATP6P1	9.63391e-10	-0.69897	1	1	5.271e-05
UAP1	6.6303e-11	-0.702512	0.168	0.39	3.62764e-06
MYH7	3.67939e-11	-0.713166	0.765	0.866	2.0131e-06
TTN	1.38382e-12	-0.726155	0.908	0.961	7.5713e-08
FGF7	1.24173e-10	-0.735578	0.092	0.299	6.79386e-06
SLN	3.80561e-08	-0.739293	0.282	0.473	0.00208216
TNNI3	2.28967e-16	-0.791168	0.929	0.959	1.25275e-11
C7	3.58551e-12	-0.813258	0.786	0.924	1.96174e-07
ADH1B	5.17856e-14	-0.815572	0.416	0.691	2.83335e-09
NID1	2.9342e-13	-0.818513	0.176	0.435	1.60539e-08
MYL2	4.26705e-16	-0.925982	0.58	0.846	2.33463e-11
CFD	1.66305e-21	-0.951169	0.538	0.832	9.09906e-17
GPX3	4.65471e-27	-1.08894	0.685	0.885	2.54673e-22
MGST1	1.16207e-14	-1.12536	0.189	0.442	6.35803e-10
MYL3	1.86664e-24	-1.26867	0.391	0.735	1.0213e-19
Myeloid
Gene	p_val	avg_logFC	pct.1	pct.2	p_val_adj
NPPA	1.6593e-07	1.0767	1	0.714	0.00907851
RP11-777B9.5	1.42227e-08	0.745452	1	0.975	0.000778165
MTRNR2L12	4.9043e-11	0.728957	1	1	2.68329e-06
MTRNR2L11	5.8123e-09	0.726591	0.965	0.789	0.000318008
AP000251.3	4.5448e-08	0.687344	1	0.988	0.00248659
MTRNR2L8	2.71047e-07	0.578548	1	1	0.0148298
MTRNR2L3	2.7192e-07	0.494341	1	0.894	0.0148775
LYVE1	1.38493e-08	-1.30143	0.105	0.534	0.000757735
CD163	1.1981e-07	-1.38498	0.404	0.752	0.00655517
Lymphoid
Gene	p_val	avg_logFC	pct.1	pct.2	p_val_adj
ITLN1	7.68985e-11	2.21625	0.674	0.138	4.20735e-06
AP000251.3	7.25283e-11	0.944789	1	0.954	3.96824e-06
RP11-777B9.5	9.95297e-10	0.908528	1	0.977	5.44557e-05
SMARCA4	5.2331e-07	0.902566	0.87	0.632	0.0286319
MSRB3	9.41325e-08	0.871389	1	0.954	0.00515027
RP13-942N8.1	7.66335e-07	0.698692	0.826	0.391	0.0419285
MTRNR2L12	1.81912e-08	0.662567	1	1	0.000995297
NPPA	4.38481e-09	-0.945189	1	0.678	0.000239906
Smooth muscle
Gene	p_val	avg_logFC	pct.1	pct.2	p_val_adj
HES1	5.69997e-09	1.16538	0.833	0.742	0.000311862
RP11-777B9.5	5.72786e-18	0.917466	1	0.996	3.13388e-13
AC114498.1	1.1609e-10	0.84669	0.848	0.713	6.35164e-06
MTRNR2L8	2.52676e-20	0.778443	1	1	1.38247e-15
NPPA	4.41229e-10	0.7586	1	0.68	2.4141e-05
AP000251.3	1.4419e-13	0.751384	1	0.988	7.88908e-09
JUND	3.04508e-08	0.749455	0.773	0.668	0.00166605
MTRNR2L12	6.80493e-16	0.715464	1	1	3.72318e-11
MTRNR2L11	1.18944e-11	0.653067	0.955	0.865	6.50779e-07
MTRNR2L10	5.23196e-12	0.630956	1	1	2.86256e-07
MTND6P3	4.30353e-07	0.629979	1	0.959	0.0235459
MTRNR2L3	2.09511e-09	0.527452	1	0.947	0.00011463
MTRNR2L6	3.00805e-07	0.441938	0.955	0.803	0.0164579
RP11-100K18.1	6.19759e-07	0.378118	0.712	0.393	0.0339089
ACTA2	1.19604e-07	-0.868612	0.682	0.906	0.00654388
Pericyte
Gene	p_val	avg_logFC	pct.1	pct.2	p_val_adj
ITLN1	2.95495e-22	1.43145	0.536	0.211	1.61674e-17
HP	5.94799e-13	1.08883	0.395	0.161	3.25432e-08
FOSB	1.27845e-25	1.02918	0.815	0.469	6.9948e-21
SOX4	1.15783e-09	0.844	0.593	0.39	6.33485e-05
HES1	3.0616e-17	0.831383	0.839	0.558	1.67509e-12
JUN	3.35836e-26	0.792153	0.988	0.946	1.83746e-21
EGR1	1.78893e-13	0.743928	0.867	0.674	9.78778e-09
PRG4	9.44507e-14	0.738499	0.254	0.052	5.16768e-09
PABPC1	8.4038e-15	0.713093	0.774	0.556	4.59797e-10
DNAJA1	7.56914e-09	0.681307	0.681	0.473	0.00041413
JUNB	3.14293e-12	0.677825	0.819	0.62	1.71959e-07
HIST1H4C	2.69155e-07	0.664783	0.589	0.421	0.0147263
AC114498.1	1.83528e-16	0.648185	0.77	0.562	1.00414e-11
SNHG5	1.78956e-10	0.637929	0.504	0.273	9.79124e-06
GADD45B	1.30398e-09	0.628195	0.835	0.655	7.13448e-05
ID2	1.41681e-09	0.605876	0.56	0.347	7.75178e-05
MTND6P3	4.25944e-18	0.588089	1	0.961	2.33047e-13
RP11-777B9.5	7.2971e-29	0.572478	1	0.988	3.99246e-24
FOS	5.65305e-09	0.550742	0.935	0.864	0.000309295
SLC2A3	4.67502e-10	0.54374	0.427	0.196	2.55784e-05
SAT1	7.38982e-07	0.534066	0.722	0.61	0.0404319
RPL34	1.41796e-08	0.531326	0.891	0.82	0.000775808
SGK1	3.19297e-08	0.526106	0.371	0.178	0.00174697
JUND	3.22523e-10	0.520926	0.722	0.51	1.76462e-05
PTMA	1.09666e-08	0.520716	0.891	0.793	0.000600017
RPL21P75	1.95057e-09	0.499591	0.694	0.548	0.000106722
RPS27	4.85955e-10	0.49948	0.956	0.89	2.6588e-05
RPL34P18	1.26848e-09	0.492773	0.698	0.558	6.94025e-05
MTRNR2L11	7.78564e-20	0.487762	0.948	0.785	4.25976e-15
DDX3Y	6.55556e-11	0.487707	0.294	0.093	3.58675e-06
TMSB10	1.36014e-08	0.486538	0.879	0.733	0.000744171
TMSB4X	2.54144e-10	0.481832	0.919	0.837	1.3905e-05
ATF3	1.94936e-08	0.480678	0.77	0.599	0.00106655
RP13-942N8.1	1.78567e-23	0.480357	0.871	0.512	9.76994e-19
RP11-352E6.2	6.70665e-09	0.477709	0.786	0.649	0.000366941
TMSB4XP4	7.97056e-13	0.474116	0.819	0.612	4.36093e-08
HLA-C	1.28685e-11	0.465244	0.794	0.566	7.04073e-07
AP000936.1	9.14791e-09	0.461756	0.827	0.707	0.00050051
PTMAP5	1.40669e-08	0.460604	0.762	0.616	0.000769641
CKS2	5.471e-08	0.456969	0.399	0.2	0.00299335
CXCL2	4.63701e-08	0.455862	0.44	0.231	0.00253705
UBB	4.43831e-07	0.455293	0.843	0.754	0.0242833
RP3-423B22.5	7.04895e-13	0.454876	0.774	0.57	3.85669e-08
AP000251.3	8.79912e-23	0.452914	1	0.983	4.81426e-18
DNAJB1	1.04281e-09	0.449095	0.875	0.713	5.70551e-05
MTRNR2L12	1.94672e-27	0.448423	1	1	1.06511e-22
RPL10P3	2.55574e-08	0.445109	0.657	0.539	0.00139832
CTC-575D19.1	1.16559e-08	0.439347	0.778	0.603	0.000637728
KRT19	1.15059e-08	0.439342	0.19	0.048	0.000629525
RPS19	9.99878e-08	0.432421	0.923	0.829	0.00547063
RPL21P11	1.13208e-12	0.428491	0.415	0.18	6.19397e-08
RP11-10G12.1	1.82983e-12	0.423338	0.552	0.347	1.00116e-07
RPL13AP6	5.75325e-08	0.422928	0.605	0.498	0.00314778
RPL13AP25	3.16698e-11	0.393733	0.621	0.378	1.73275e-06
RPS10	5.89547e-07	0.391153	0.387	0.246	0.0322559
RPL34P27	2.40599e-08	0.381625	0.629	0.481	0.00131639
RPL21	1.44269e-07	0.372401	0.661	0.572	0.00789339
MTRNR2L3	3.81904e-20	0.370848	0.992	0.901	2.08951e-15
HLA-B	2.96472e-09	0.352912	0.911	0.756	0.000162209
MTRNR2L8	1.03415e-19	0.346847	1	1	5.65817e-15
MSRB3	2.52496e-07	0.345325	0.984	0.963	0.0138148
RPS19P1	3.21012e-09	0.344961	0.585	0.382	0.000175635
AC090602.2	2.05256e-07	0.343817	0.641	0.5	0.0112302
RP1-182O16.1	2.50751e-10	0.341218	0.464	0.262	1.37193e-05
DBET	1.07625e-10	0.333812	0.569	0.337	5.88847e-06
MTND1P11	1.4666e-09	0.333107	0.528	0.349	8.02418e-05
SLPI	1.29183e-09	0.332661	0.198	0.045	7.06799e-05
RPS27P29	4.44886e-08	0.330938	0.629	0.467	0.00243411
PTMAP8	3.4004e-09	0.327134	0.448	0.254	0.000186046
RPL34P34	1.59349e-09	0.32377	0.488	0.289	8.71847e-05
MTND6P4	4.22646e-09	0.32061	0.778	0.601	0.000231242
RP11-10B2.1	2.11965e-07	0.316506	0.786	0.64	0.0115972
ZFP36	6.73034e-07	0.313499	0.81	0.628	0.0368237
RP11-25I15.1	9.31158e-10	0.311719	0.581	0.368	5.09465e-05
CXCL8	1.42763e-08	0.307767	0.27	0.097	0.0007811
LDLR	2.03086e-07	0.306426	0.496	0.302	0.0111115
RP3-399J4.1	2.04326e-08	0.304391	0.375	0.192	0.00111793
B2M	3.42953e-07	0.299949	0.968	0.973	0.018764
RPL23AP18	5.71074e-09	0.295826	0.411	0.209	0.000312451
FP236383.3	6.27412e-10	0.293074	0.379	0.167	3.43276e-05
MTATP8P1	1.42212e-10	0.292287	0.96	0.829	7.78086e-06
RPL21P134	4.21807e-09	0.291074	0.512	0.304	0.000230783
RP3-393E18.1	1.78713e-09	0.281155	0.423	0.233	9.77792e-05
RPL10P15	6.96894e-10	0.277388	0.403	0.2	3.81292e-05
RPL7P8	1.85047e-07	0.273353	0.419	0.248	0.0101245
RP11-30K9.1	4.62062e-12	0.273307	0.399	0.176	2.52808e-07
RPL7P1	4.29986e-07	0.269879	0.641	0.444	0.0235258
RGS2	2.44886e-09	0.269705	0.294	0.105	0.000133985
RP11-475J5.8	3.79742e-10	0.268372	0.742	0.523	2.07768e-05
LOXL1	3.87061e-07	0.265895	0.488	0.293	0.0211773
RP11-627K11.1	5.82042e-07	0.260594	0.5	0.341	0.0318453
SMARCA4	5.12597e-15	0.25673	0.948	0.736	2.80457e-10
HSPA1A	2.31364e-07	0.247287	0.956	0.839	0.0126586
RP11-445N18.3	7.27555e-08	0.238508	0.516	0.308	0.00398067
RPL34P26	2.28004e-07	0.230166	0.403	0.217	0.0124748
RP11-9D8.1	2.50891e-10	0.22722	0.375	0.169	1.3727e-05
MTRNR2L4	1.17411e-07	0.221254	0.577	0.382	0.0064239
RP13-585F24.1	9.11727e-09	0.217393	0.399	0.202	0.000498833
RP11-330M2.4	3.50922e-10	0.216772	0.278	0.103	1.92e-05
MTRNR2L7	8.8276e-07	0.216153	0.641	0.459	0.0482985
RP11-475J5.10	6.26647e-08	0.214656	0.528	0.312	0.00342857
RP1-181J22.1	7.44101e-07	0.211378	0.387	0.213	0.040712
MTRNR2L6	5.34911e-08	0.210455	0.891	0.779	0.00292666
MTRNR2L10	1.4464e-09	0.203893	1	0.996	7.91367e-05
RPL21P2	2.8325e-08	0.195172	0.335	0.151	0.00154975
RP11-389O22.4	6.17875e-07	0.181915	0.419	0.231	0.0338058
RP11-175B9.3	2.92643e-07	0.175507	0.387	0.207	0.0160114
MSLN	8.70837e-09	0.156519	0.109	0.01	0.000476461
ZBTB38	6.17589e-10	0.155178	0.552	0.314	3.37902e-05
YAF2	3.47076e-08	-0.16536	0.835	0.705	0.00189896
ANKRD2	3.0103e-07	-0.233246	0.032	0.143	0.0164702
MYH6	8.76204e-07	-0.26899	0.903	0.789	0.0479397
TCAP	1.88643e-07	-0.301378	0.77	0.804	0.0103212
ANKRD1	7.48165e-09	-0.352608	0.883	0.957	0.000409344
ALDOA	2.64461e-09	-0.379261	0.899	0.88	0.000144694
HSPB7	6.7333e-07	-0.386707	0.665	0.8	0.0368399
MYL2	8.33785e-09	-0.39861	0.617	0.808	0.000456189
ACTA1	1.8084e-17	-0.442555	0.452	0.75	9.89432e-13
TPM1	1.83912e-08	-0.456142	0.964	0.981	0.00100624
LDHB	1.43048e-07	-0.466621	0.706	0.793	0.00782661
UQCRFS1	3.38156e-12	-0.492549	0.403	0.665	1.85015e-07
NDUFAB1	1.43136e-10	-0.495426	0.472	0.614	7.83142e-06
FABP3	2.47522e-09	-0.50249	0.532	0.742	0.000135427
COX6A2	1.98302e-07	-0.517239	0.738	0.839	0.0108497
CRYAB	3.40671e-10	-0.531885	0.887	0.924	1.86392e-05
DES	4.15124e-12	-0.531887	0.625	0.82	2.27127e-07
MYOZ2	1.00096e-09	-0.545397	0.46	0.671	5.47657e-05
MYOM1	3.61899e-07	-0.547638	0.444	0.605	0.0198006
LDB3	2.14814e-08	-0.564513	0.56	0.713	0.00117531
ACTC1	5.34765e-11	-0.56598	0.944	0.955	2.92586e-06
TNNT2	1.66345e-09	-0.572787	0.94	0.969	9.10124e-05
SLC25A4	5.46667e-11	-0.596162	0.79	0.88	2.99098e-06
PSMB1	2.91697e-07	-0.643526	0.343	0.541	0.0159596
CKM	1.95793e-12	-0.656987	0.798	0.886	1.07124e-07
TNNC1	4.79682e-11	-0.663022	0.673	0.808	2.62448e-06
CSRP3	2.46052e-10	-0.667342	0.625	0.773	1.34622e-05
FHL1	1.22676e-09	-0.694021	0.435	0.632	6.71197e-05
HIGD1A	1.53597e-08	-0.708782	0.29	0.465	0.000840376
TNNI3	2.13199e-21	-0.71537	0.972	0.934	1.16648e-16
SPARCL1	1.05477e-09	-0.730298	0.98	0.952	5.77098e-05
MYL12A	2.01965e-14	-0.754685	0.798	0.919	1.10501e-09
LPL	8.40678e-08	-0.784854	0.282	0.477	0.0045996
TTN	4.13401e-13	-0.814847	0.899	0.961	2.26184e-08
STEAP4	1.81221e-08	-0.848034	0.315	0.465	0.000991513
ADH1B	4.98658e-07	-0.860825	0.149	0.308	0.0272831
MYH7	5.83427e-15	-0.91686	0.798	0.849	3.1921e-10
FLNC	1.73669e-11	-0.945534	0.464	0.645	9.50197e-07
CFD	4.16579e-09	-1.02357	0.19	0.353	0.000227923
MYL3	6.81818e-22	-1.12266	0.306	0.634	3.73043e-17
C7	5.89584e-10	-1.23408	0.306	0.442	3.22579e-05

## Sheet: Endothelial
	p_val	avg_logFC	pct.1	pct.2	p_val_adj
ITLN1	3.10707e-98	1.8796	0.564	0.174	1.69997e-93
HBA2	6.34111e-10	1.56345	0.222	0.127	3.46941e-05
FOSB	2.23328e-110	1.41425	0.777	0.401	1.22189e-105
HBB	1.40175e-09	1.16338	0.141	0.056	7.6694e-05
HBA1	3.33499e-10	1.07678	0.134	0.051	1.82467e-05
HSPH1	4.44462e-34	0.949804	0.552	0.366	2.43178e-29
HES1	7.2093e-45	0.940762	0.78	0.542	3.94442e-40
HP	8.76827e-57	0.923063	0.436	0.131	4.79738e-52
DNAJA1	5.05712e-40	0.908091	0.741	0.53	2.7669e-35
ZFAND2A	5.93373e-29	0.884931	0.365	0.161	3.24652e-24
EGR1	1.72296e-36	0.838411	0.826	0.689	9.42681e-32
FOS	3.08277e-59	0.835765	0.946	0.812	1.68667e-54
JUN	9.10042e-69	0.809986	0.985	0.924	4.97911e-64
SOX4	5.39632e-31	0.798372	0.616	0.383	2.95249e-26
CKS2	2.23245e-31	0.782413	0.417	0.193	1.22144e-26
ID2	5.03061e-39	0.772067	0.662	0.436	2.7524e-34
JUNB	9.75072e-41	0.761095	0.81	0.618	5.33491e-36
PLA2G2A	2.16245e-32	0.756361	0.396	0.16	1.18314e-27
LGALS1	3.67256e-41	0.710336	0.927	0.817	2.00937e-36
SPRY1	2.72534e-25	0.693415	0.476	0.252	1.49112e-20
ATF3	3.8863e-22	0.687889	0.726	0.578	2.12631e-17
RHOB	7.41407e-38	0.684148	0.68	0.428	4.05646e-33
DNAJB1	2.99895e-33	0.677412	0.851	0.724	1.64082e-28
TNFRSF10D	1.62968e-24	0.675108	0.281	0.105	8.91646e-20
JUND	1.67036e-33	0.672826	0.674	0.475	9.13904e-29
CXCL2	6.22865e-21	0.660391	0.528	0.313	3.40788e-16
GADD45B	1.80611e-24	0.654907	0.829	0.667	9.88176e-20
UBB	1.32176e-38	0.649637	0.812	0.676	7.23176e-34
KLF2	6.6979e-28	0.643328	0.737	0.553	3.66462e-23
HSPA1A	4.76658e-40	0.643181	0.957	0.838	2.60794e-35
HIST1H4C	7.11905e-17	0.638291	0.57	0.437	3.89504e-12
PRG4	8.48277e-36	0.614141	0.207	0.035	4.64118e-31
RP11-777B9.5	1.58562e-88	0.610775	1	0.996	8.67539e-84
ZFP36	1.26596e-23	0.606955	0.83	0.695	6.92643e-19
KLF4	2.23543e-26	0.606522	0.685	0.453	1.22307e-21
RGS5	5.64348e-29	0.595231	0.647	0.42	3.08772e-24
DUSP1	1.42254e-22	0.591177	0.772	0.65	7.78316e-18
RBP7	5.02635e-19	0.585785	0.414	0.222	2.75007e-14
AP000251.3	3.98549e-81	0.579817	1	0.977	2.18058e-76
TRA2B	3.5297e-18	0.567237	0.509	0.35	1.93121e-13
RPL28	1.51523e-18	0.546416	0.564	0.426	8.29027e-14
IFRD1	2.3442e-11	0.543899	0.296	0.178	1.28258e-06
CXCL8	2.87773e-32	0.538968	0.29	0.086	1.57449e-27
BTG1	1.51858e-14	0.535966	0.543	0.381	8.30861e-10
SNHG9	1.77177e-08	0.52353	0.393	0.277	0.00096939
SNHG5	1.4418e-15	0.518269	0.47	0.321	7.88854e-11
RPS27	4.29799e-37	0.515502	0.963	0.895	2.35156e-32
MTRNR2L11	3.20298e-51	0.511643	0.932	0.822	1.75245e-46
SLPI	2.1648e-35	0.510642	0.229	0.043	1.18443e-30
CCDC80	5.38526e-17	0.507493	0.376	0.204	2.94644e-12
IER5	2.42825e-17	0.507196	0.475	0.295	1.32857e-12
RN7SKP71	3.74404e-09	0.505125	0.327	0.305	0.000204848
PABPC1	1.49887e-27	0.504012	0.725	0.547	8.20074e-23
TMSB4XP4	6.36561e-36	0.500172	0.863	0.723	3.48282e-31
RP5-1056L3.3	4.00563e-33	0.499763	0.775	0.668	2.1916e-28
SAT1	1.18856e-17	0.499267	0.738	0.58	6.50295e-13
RP11-360D2.2	1.69451e-31	0.498479	0.863	0.751	9.27115e-27
BST2	5.66753e-17	0.496146	0.603	0.427	3.10087e-12
RPL36	1.1726e-15	0.496054	0.769	0.665	6.41563e-11
RPS24	1.71652e-10	0.490754	0.729	0.647	9.3916e-06
HSP90AA1	1.87997e-21	0.489441	0.945	0.878	1.02859e-16
RPL10P3	5.78493e-24	0.489275	0.698	0.579	3.16511e-19
RPS4Y1	1.47158e-24	0.487644	0.379	0.171	8.05147e-20
KRT19	7.60116e-29	0.476024	0.21	0.046	4.15882e-24
DDIT3	3.15267e-16	0.469279	0.396	0.232	1.72492e-11
MTRNR2L12	1.49427e-82	0.469212	1	1	8.1756e-78
DDIT4	3.2944e-19	0.468797	0.43	0.247	1.80246e-14
UBBP4	8.42439e-21	0.467848	0.75	0.643	4.60924e-16
RPS27P29	6.45369e-38	0.466812	0.674	0.477	3.53101e-33
WDR31	1.86319e-28	0.464346	0.499	0.313	1.01941e-23
H2AFX	1.1255e-12	0.460903	0.213	0.1	6.15796e-08
MT2A	6.01534e-11	0.457946	0.509	0.383	3.29118e-06
RP3-423B22.5	3.17847e-36	0.457057	0.804	0.614	1.73903e-31
SGK1	8.47355e-17	0.45702	0.491	0.304	4.63613e-12
NBL1	2.60022e-07	0.456317	0.574	0.47	0.0142266
CCL2	3.37415e-07	0.454368	0.341	0.23	0.018461
IFI27	1.13099e-23	0.454212	0.885	0.782	6.18797e-19
RPL21P11	1.61003e-34	0.452308	0.42	0.22	8.80894e-30
ADM	9.66435e-11	0.451727	0.315	0.239	5.28766e-06
AC002075.4	2.30346e-23	0.446457	0.935	0.888	1.26029e-18
EGR3	6.97494e-13	0.445364	0.228	0.118	3.8162e-08
SRSF3	1.72257e-16	0.44345	0.655	0.488	9.4247e-12
HSPD1	5.38954e-10	0.441534	0.518	0.395	2.94878e-05
HLA-C	4.16735e-27	0.439761	0.909	0.817	2.28008e-22
TMSB10	3.62513e-30	0.434656	0.969	0.892	1.98342e-25
PTMAP5	3.80469e-23	0.434224	0.795	0.718	2.08166e-18
MCL1	6.68137e-07	0.433336	0.53	0.442	0.0365558
RP13-942N8.1	3.25134e-44	0.433215	0.796	0.511	1.7789e-39
CARD16	2.76703e-07	0.432619	0.357	0.242	0.0151393
RP11-10G12.1	7.09664e-34	0.432403	0.612	0.406	3.88278e-29
CXCL1	7.04133e-15	0.430494	0.324	0.165	3.85252e-10
bP-2189O9.2	1.5543e-14	0.427415	0.421	0.253	8.50402e-10
HSPB1	1.79392e-14	0.425071	0.85	0.776	9.81506e-10
RPL35A	1.00992e-09	0.421188	0.662	0.638	5.52555e-05
DDX3Y	8.60824e-27	0.420399	0.317	0.114	4.70983e-22
RP11-543P15.1	2.67885e-28	0.419635	0.902	0.811	1.46568e-23
MTRNR2L8	1.2345e-71	0.415586	1	1	6.7543e-67
RPL13AP20	1.92091e-22	0.414938	0.652	0.585	1.05099e-17
BRD2	3.96782e-10	0.411925	0.423	0.315	2.17091e-05
AP000936.1	5.91678e-24	0.409317	0.845	0.727	3.23725e-19
RP11-475J5.10	8.5275e-43	0.409241	0.521	0.247	4.66565e-38
SLC2A3	4.31986e-08	0.406816	0.429	0.304	0.00236352
RGCC	3.46555e-19	0.404591	0.673	0.475	1.89611e-14
UBBP1	3.30404e-22	0.401739	0.631	0.489	1.80774e-17
AMD1	1.37653e-10	0.400377	0.376	0.261	7.53141e-06
RP11-20O24.1	2.55844e-25	0.398311	0.81	0.713	1.3998e-20
RN7SKP255	3.4488e-09	0.397945	0.289	0.288	0.000188694
CDKN1A	1.65575e-13	0.392812	0.525	0.362	9.05909e-09
APOLD1	3.04322e-10	0.391515	0.385	0.251	1.66504e-05
HMGB1P5	1.46501e-10	0.390671	0.507	0.413	8.0155e-06
SMARCA4	1.41399e-40	0.386378	0.926	0.752	7.73637e-36
UBC	9.95048e-14	0.384672	0.897	0.823	5.44421e-09
ARRDC2	7.92102e-08	0.384283	0.246	0.148	0.00433383
HLA-DRB6	1.47828e-15	0.383325	0.449	0.295	8.08813e-11
ETS1	5.72881e-07	0.381952	0.426	0.324	0.031344
ARID5B	2.40473e-10	0.381303	0.371	0.234	1.3157e-05
C1orf54	1.15129e-09	0.380821	0.299	0.176	6.29906e-05
RP11-25I15.1	2.15156e-34	0.38062	0.61	0.391	1.17718e-29
PTMA	9.67958e-16	0.376659	0.902	0.838	5.29599e-11
HEY1	8.24666e-10	0.376658	0.222	0.112	4.512e-05
RPL21	1.61235e-16	0.376034	0.702	0.585	8.82168e-12
FP236383.10	1.94518e-25	0.376021	0.418	0.22	1.06427e-20
RPL13AP25	6.70139e-25	0.375263	0.585	0.456	3.66653e-20
RPS12	1.76959e-09	0.374448	0.812	0.763	9.68196e-05
RPL39	8.7349e-08	0.372413	0.67	0.643	0.00477913
AC114498.1	4.49454e-25	0.372272	0.722	0.571	2.4591e-20
TSC22D1	4.59312e-07	0.371761	0.606	0.515	0.0251303
RPL13P12	3.63964e-11	0.370898	0.766	0.706	1.99136e-06
RPL13AP6	3.38954e-19	0.370493	0.649	0.542	1.85452e-14
FXYD6	6.97808e-09	0.369438	0.321	0.206	0.000381792
DBET	9.10927e-44	0.367001	0.595	0.349	4.98395e-39
CCNL1	1.77236e-13	0.36689	0.5	0.336	9.69712e-09
KANK2	1.64878e-33	0.364373	0.905	0.715	9.02094e-29
RPS19	3.58267e-17	0.361319	0.927	0.861	1.96018e-12
GAS5	1.46249e-15	0.36083	0.631	0.47	8.0017e-11
KLF6	3.18268e-12	0.35791	0.598	0.448	1.74134e-07
RPS11	6.77115e-08	0.35679	0.836	0.781	0.0037047
SLC9A3R2	5.19448e-10	0.356036	0.728	0.657	2.84206e-05
RPL31	5.97686e-10	0.3511	0.836	0.76	3.27012e-05
SELENBP1	1.14422e-07	0.348538	0.44	0.322	0.00626038
RPL21P75	1.91378e-13	0.348352	0.699	0.6	1.04708e-08
HSP90AA2P	8.39812e-11	0.348011	0.549	0.426	4.59487e-06
IER2	2.20977e-11	0.3471	0.629	0.53	1.20903e-06
AC090602.2	1.24954e-24	0.346798	0.64	0.499	6.83661e-20
NOTCH3	1.52931e-19	0.343484	0.585	0.399	8.3673e-15
RPLP2	8.41103e-08	0.343	0.751	0.718	0.00460193
RPS29	7.06777e-09	0.341787	0.726	0.679	0.000386699
RPL34P18	8.87016e-15	0.340186	0.78	0.656	4.85313e-10
CSRNP1	2.82224e-10	0.338776	0.253	0.137	1.54413e-05
RPS19P1	6.34271e-19	0.338747	0.601	0.463	3.47029e-14
MTRNR2L3	9.39825e-38	0.338001	0.976	0.935	5.14207e-33
SON	2.13107e-08	0.337934	0.796	0.756	0.00116597
RP11-761N21.2	1.19042e-19	0.336301	0.68	0.567	6.51313e-15
RPS28	7.24193e-10	0.336231	0.729	0.689	3.96227e-05
SERTAD1	8.75405e-11	0.336178	0.359	0.239	4.7896e-06
RPS9	2.81795e-13	0.335163	0.626	0.518	1.54179e-08
HEXIM1	6.29743e-16	0.335038	0.344	0.185	3.44551e-11
FP236383.3	4.49954e-29	0.330259	0.403	0.186	2.46183e-24
RPL11	7.63776e-07	0.329566	0.763	0.724	0.0417885
RPL34P27	1.52006e-15	0.329337	0.679	0.588	8.31672e-11
MTATP8P1	2.44157e-31	0.328484	0.949	0.843	1.33586e-26
PHLDA1	4.4102e-12	0.326925	0.207	0.099	2.41295e-07
ISLR	4.22584e-08	0.325787	0.162	0.078	0.00231208
RPL13AP7	1.86205e-13	0.325109	0.683	0.609	1.01879e-08
MSRB3	1.6909e-26	0.324634	0.991	0.964	9.25144e-22
TOB1	2.50933e-07	0.323925	0.299	0.203	0.0137293
TMSB4X	4.38096e-19	0.323494	0.943	0.889	2.39695e-14
NOLC1	3.05689e-07	0.323141	0.217	0.126	0.0167252
RPL26	3.11185e-12	0.321375	0.653	0.569	1.70259e-07
RPS23	2.78321e-09	0.320436	0.591	0.547	0.000152278
MT1A	2.87576e-11	0.320233	0.195	0.097	1.57342e-06
PTMAP8	4.66384e-26	0.320123	0.519	0.323	2.55172e-21
SRSF7	3.62936e-07	0.319613	0.406	0.304	0.0198573
PPP1R15A	3.02364e-08	0.319464	0.577	0.46	0.00165433
FAU	2.30984e-07	0.319133	0.693	0.617	0.0126378
HIGD1B	2.78885e-08	0.319117	0.144	0.071	0.00152587
RP11-627K11.1	6.51711e-22	0.318826	0.53	0.395	3.56571e-17
RP1-182O16.1	6.71297e-23	0.31876	0.519	0.371	3.67287e-18
APLNR	7.05967e-07	0.317899	0.147	0.072	0.0386255
H3F3C	5.42043e-11	0.316187	0.729	0.662	2.96568e-06
NR4A2	7.29592e-14	0.31617	0.193	0.076	3.99182e-09
RP11-445N18.3	7.77789e-23	0.315699	0.562	0.395	4.25552e-18
RP11-864N7.2	5.95065e-13	0.314376	0.554	0.451	3.25578e-08
TCF4	8.83095e-09	0.314197	0.677	0.572	0.000483168
HSPA5	2.04276e-09	0.312459	0.653	0.527	0.000111765
BGN	2.08992e-12	0.312149	0.244	0.124	1.14346e-07
RP11-345K20.2	1.17141e-13	0.303773	0.49	0.389	6.40914e-09
DOCK6	4.23886e-12	0.301734	0.826	0.729	2.31921e-07
RPL13AP5	3.17016e-11	0.298341	0.701	0.621	1.73449e-06
RPL18	7.29589e-10	0.296633	0.652	0.518	3.9918e-05
HERPUD1	4.84009e-07	0.289156	0.501	0.385	0.0264816
RN7SKP9	2.44804e-10	0.288439	0.214	0.192	1.33939e-05
AC016739.2	7.89922e-11	0.286165	0.576	0.48	4.3219e-06
RP11-220D10.1	1.71282e-15	0.28538	0.476	0.353	9.37138e-11
MAFF	2.94921e-14	0.284153	0.214	0.093	1.6136e-09
RN7SKP80	3.2577e-07	0.283609	0.237	0.222	0.0178239
ACE	2.96211e-08	0.282916	0.138	0.065	0.00162066
RP11-10B2.1	3.68907e-16	0.282047	0.741	0.593	2.0184e-11
RPL34P34	6.81753e-20	0.281931	0.548	0.408	3.73007e-15
SRSF2	3.95441e-07	0.281837	0.427	0.307	0.0216358
AC018738.2	6.95785e-07	0.278968	0.481	0.408	0.0380685
CTC-575D19.1	4.82007e-10	0.277986	0.728	0.672	2.6372e-05
CTD-3035D6.1	7.68416e-16	0.276772	0.656	0.538	4.20423e-11
RPL23AP18	9.01628e-18	0.276552	0.394	0.275	4.93308e-13
MTND6P3	7.7975e-22	0.27562	0.994	0.964	4.26625e-17
PMAIP1	6.81488e-16	0.275231	0.164	0.049	3.72863e-11
MTRNR2L13	2.87821e-24	0.27149	0.634	0.431	1.57475e-19
RPL34	5.28963e-12	0.27109	0.921	0.847	2.89412e-07
RPL23A	1.41134e-08	0.270925	0.698	0.621	0.000772185
MTRNR2L7	8.49601e-25	0.27035	0.638	0.446	4.64842e-20
PTMAP2	4.26683e-11	0.269765	0.565	0.447	2.33451e-06
RPS28P7	1.54121e-09	0.269213	0.473	0.376	8.43244e-05
RP11-175B9.3	3.3072e-27	0.268156	0.461	0.263	1.80947e-22
LTBP4	2.66886e-08	0.267915	0.262	0.155	0.00146021
TNNT3	1.4945e-11	0.267147	0.466	0.311	8.17684e-07
RP3-393E18.1	1.50503e-20	0.266357	0.448	0.293	8.23445e-16
HLA-F	7.63342e-08	0.265419	0.418	0.299	0.00417647
UNC5B	2.48328e-08	0.265091	0.168	0.087	0.00135868
HSP90AB3P	1.69407e-07	0.263974	0.432	0.376	0.00926879
HAP1	8.80397e-20	0.262707	0.391	0.243	4.81692e-15
RP11-92K2.2	2.80891e-08	0.261313	0.506	0.425	0.00153684
RPL7P8	6.6753e-15	0.260946	0.448	0.343	3.65226e-10
RP11-234A1.1	1.27835e-08	0.260595	0.804	0.756	0.000699424
C6orf48	4.93327e-09	0.259439	0.249	0.138	0.000269914
ZFAS1	2.46156e-07	0.258001	0.388	0.272	0.0134679
PSMB9	1.72731e-11	0.257512	0.411	0.257	9.45062e-07
RPS19P3	1.53089e-18	0.257365	0.515	0.362	8.37598e-14
RPL27A	7.34401e-09	0.257139	0.839	0.799	0.000401813
RPS10	6.07521e-10	0.255745	0.411	0.306	3.32393e-05
ANKRD20A17P	3.23527e-08	0.255538	0.246	0.139	0.00177011
RP11-389O22.4	4.24592e-19	0.254953	0.473	0.311	2.32307e-14
PCAT19	7.83379e-07	0.254484	0.385	0.278	0.042861
RP11-100K18.1	1.82218e-17	0.25373	0.618	0.418	9.96971e-13
RPL34P31	1.24225e-17	0.252097	0.54	0.4	6.79674e-13
HSPA1B	9.67565e-14	0.250087	0.879	0.773	5.29384e-09
RPS11P5	1.73064e-08	0.249951	0.429	0.357	0.000946887
HSPB1P1	6.21183e-09	0.24843	0.534	0.446	0.000339868
HIST2H2AA4	8.64646e-10	0.247667	0.302	0.18	4.73074e-05
TNFAIP3	2.57383e-12	0.246825	0.156	0.056	1.40822e-07
AC010970.2	1.94432e-10	0.246652	0.72	0.653	1.06379e-05
RPL21P134	2.021e-12	0.246625	0.484	0.379	1.10575e-07
RPL41P2	5.51134e-11	0.24624	0.689	0.615	3.01542e-06
RPL37P6	5.64257e-11	0.244662	0.443	0.345	3.08722e-06
MTND1P11	3.82284e-16	0.24465	0.488	0.383	2.09159e-11
RPL37P2	7.21895e-07	0.243824	0.5	0.44	0.039497
NEU1	9.46715e-09	0.243587	0.235	0.136	0.000517976
RP13-585F24.1	2.45919e-26	0.242258	0.432	0.222	1.3455e-21
CTD-2192J16.15	7.23149e-10	0.24144	0.54	0.457	3.95657e-05
RPS27P14	4.24438e-12	0.240668	0.518	0.404	2.32223e-07
UBE2Q2P6	6.85259e-07	0.240162	0.778	0.748	0.0374926
RPL21P131	2.36518e-14	0.240056	0.403	0.287	1.29406e-09
RP11-30K9.1	5.27146e-22	0.239432	0.438	0.276	2.88417e-17
NFKBIA	7.33838e-08	0.239414	0.722	0.612	0.00401505
RPL41	3.11207e-09	0.239257	0.826	0.774	0.000170271
RPLP1	6.39783e-07	0.238469	0.923	0.885	0.0350045
ID4	1.01443e-11	0.237705	0.207	0.104	5.55025e-07
CD83	1.41426e-08	0.236924	0.296	0.203	0.000773786
MGLL	2.72457e-07	0.236524	0.71	0.613	0.0149069
RNA5-8SP6	3.29184e-20	0.236449	0.314	0.146	1.80106e-15
CTB-33G10.1	9.41839e-09	0.236129	0.433	0.367	0.000515309
RPL7P1	1.01361e-08	0.234984	0.616	0.538	0.000554576
ITFG2	2.2837e-13	0.234451	0.298	0.161	1.24948e-08
RPS18P9	2.12057e-14	0.233112	0.515	0.402	1.16023e-09
MTND6P4	3.38302e-13	0.233043	0.726	0.594	1.85095e-08
RNVU1-7	2.64412e-07	0.232476	0.168	0.123	0.0144668
TRIM7	7.13378e-15	0.231923	0.461	0.297	3.9031e-10
RPL23AP65	7.35099e-19	0.231884	0.379	0.225	4.02195e-14
PRKD2	1.30611e-07	0.231452	0.342	0.226	0.00714611
TMSB10P1	4.25475e-13	0.229881	0.513	0.379	2.3279e-08
FAUP1	5.17278e-10	0.228715	0.356	0.254	2.83018e-05
RP4-765C7.2	8.59537e-17	0.228181	0.454	0.325	4.70279e-12
AREG	1.36255e-10	0.226669	0.132	0.058	7.45491e-06
RPS18P12	4.24664e-13	0.225957	0.491	0.388	2.32346e-08
MTRNR2L4	1.11912e-22	0.225772	0.576	0.363	6.12303e-18
RPL18A	8.32329e-07	0.225457	0.838	0.811	0.0455392
RP11-352E6.2	2.70869e-08	0.225123	0.737	0.668	0.001482
RPL21P1	1.04847e-12	0.224457	0.546	0.406	5.7365e-08
RTF1	1.32568e-09	0.22367	0.452	0.309	7.25322e-05
RPL34P26	6.63329e-13	0.221134	0.452	0.349	3.62927e-08
SNHG12	5.26959e-08	0.2202	0.143	0.075	0.00288315
RP11-367G18.2	1.39947e-08	0.220097	0.375	0.293	0.000765694
RPL7P6	7.65209e-12	0.220012	0.49	0.384	4.18669e-07
RPL21P28	9.95446e-09	0.219991	0.43	0.386	0.000544638
RPL10P15	4.86091e-14	0.218802	0.409	0.296	2.65955e-09
RPS3AP26	1.43267e-07	0.216719	0.594	0.494	0.00783855
AC144530.1	5.44901e-08	0.214092	0.467	0.441	0.00298132
RPL34P6	1.43391e-18	0.212282	0.423	0.27	7.84536e-14
CALM1	7.65955e-08	0.212189	0.929	0.883	0.00419077
LOXL1	5.03485e-14	0.211695	0.475	0.316	2.75472e-09
RP11-12M9.3	1.84554e-13	0.21114	0.356	0.248	1.00975e-08
RPL23AP43	5.81303e-07	0.209721	0.481	0.407	0.0318048
SMC4	4.65068e-09	0.208273	0.301	0.179	0.000254453
RP11-118F2.2	5.01497e-15	0.207368	0.387	0.249	2.74384e-10
RP11-529H20.3	6.53474e-15	0.205333	0.426	0.282	3.57535e-10
RN7SKP230	9.06049e-08	0.205193	0.213	0.211	0.00495727
NFKBIZ	3.71346e-13	0.203926	0.35	0.195	2.03175e-08
RN7SKP203	5.58413e-08	0.203331	0.207	0.186	0.00305524
FABP4	4.22083e-17	0.203291	0.692	0.494	2.30934e-12
FP671120.4	3.59987e-15	0.202916	0.211	0.09	1.9696e-10
TCEB2P2	2.94852e-08	0.201082	0.507	0.405	0.00161322
RP11-9D8.1	4.99675e-18	0.199799	0.384	0.244	2.73387e-13
RPS15P5	1.51913e-07	0.198283	0.475	0.398	0.00831161
MT1M	7.56602e-08	0.197617	0.237	0.136	0.0041396
CTC-484M2.1	4.32809e-12	0.197482	0.348	0.235	2.36803e-07
RP11-144L1.8	4.67e-12	0.19738	0.341	0.224	2.5551e-07
RPL34P1	6.36815e-15	0.197089	0.418	0.288	3.4842e-10
SYNE3	5.04166e-16	0.195055	0.595	0.421	2.75844e-11
AC098614.1	4.63025e-18	0.194527	0.36	0.218	2.53335e-13
RP11-48B14.1	1.4407e-16	0.19429	0.336	0.209	7.8825e-12
DPT	1.62999e-14	0.19332	0.193	0.072	8.91818e-10
FARP2	4.88376e-11	0.192658	0.271	0.148	2.67205e-06
HLA-B	1.04286e-11	0.191558	0.972	0.94	5.70579e-07
RP11-16F15.2	3.73582e-10	0.190191	0.461	0.367	2.04398e-05
RP11-564A8.4	9.11246e-17	0.189086	0.347	0.202	4.9857e-12
RGS2	2.10418e-07	0.187781	0.196	0.117	0.0115126
RPS27P23	6.16857e-12	0.18772	0.476	0.352	3.37501e-07
HSP90AB2P	1.9111e-08	0.185921	0.318	0.24	0.00104562
TMSB4XP1	1.20254e-11	0.185434	0.491	0.355	6.57946e-07
ASPN	2.23028e-07	0.185131	0.121	0.051	0.0122026
EEF1A1	5.93483e-08	0.183962	0.823	0.758	0.00324712
RP11-435F13.2	3.70626e-11	0.182949	0.338	0.244	2.02781e-06
MTRNR2L6	1.54261e-15	0.182359	0.884	0.782	8.44007e-11
IFIT3	1.59608e-08	0.181644	0.391	0.261	0.000873262
RP11-475J5.8	1.15776e-11	0.18071	0.668	0.546	6.33443e-07
RP11-169K16.8	1.12882e-07	0.180342	0.327	0.248	0.00617614
RP11-346C16.4	1.07608e-11	0.179875	0.433	0.316	5.88756e-07
RPS14P8	2.68867e-15	0.179183	0.443	0.335	1.47105e-10
RP11-475J5.11	3.34669e-07	0.178425	0.74	0.629	0.0183108
ZBTB38	6.68364e-18	0.178371	0.493	0.294	3.65682e-13
TMSB4XP8	2.30707e-07	0.177944	0.479	0.369	0.0126227
RPS24P8	5.58315e-09	0.177541	0.298	0.215	0.000305471
EPPK1	1.76703e-08	0.176427	0.403	0.288	0.000966793
RP11-203F10.6	6.05331e-15	0.176079	0.393	0.251	3.31195e-10
LDLR	5.36568e-11	0.17579	0.493	0.341	2.93573e-06
COL1A2	1.27188e-07	0.175002	0.296	0.185	0.00695883
RP11-62H7.2	8.25897e-13	0.172165	0.409	0.256	4.51873e-08
RP1-181J22.1	1.12212e-10	0.169877	0.433	0.315	6.13944e-06
GNG11	7.16197e-08	0.169543	0.844	0.76	0.00391853
RP11-832N8.1	1.31943e-09	0.168849	0.335	0.238	7.21901e-05
TRABD2A	8.43871e-10	0.167398	0.531	0.4	4.61707e-05
MTRNR2L10	2.66231e-19	0.167122	1	0.996	1.45663e-14
AC093142.2	6.60408e-14	0.166412	0.371	0.251	3.61329e-09
SNORD116-8	3.92412e-08	0.166298	0.251	0.166	0.00214701
MYL7	2.85714e-30	0.165068	0.979	0.817	1.56323e-25
FTLP2	4.63768e-07	0.164546	0.504	0.421	0.0253741
RPS20P14	7.10024e-11	0.163952	0.408	0.298	3.88475e-06
CTD-3214H19.12	7.07716e-15	0.162884	0.269	0.154	3.87213e-10
RP11-380G5.3	7.81173e-08	0.162368	0.281	0.199	0.00427403
RP11-586D5.3	2.12363e-10	0.162246	0.353	0.263	1.1619e-05
DNAJB1P1	4.23132e-15	0.161836	0.19	0.091	2.31508e-10
HSP90AA4P	1.16553e-09	0.160576	0.292	0.194	6.37694e-05
RP11-405L18.4	6.21929e-14	0.159931	0.271	0.165	3.40276e-09
RP11-330M2.4	7.05136e-17	0.159011	0.289	0.165	3.85801e-12
CTGF	1.78014e-07	0.158865	0.36	0.246	0.00973969
RPS14	1.08932e-09	0.158007	0.966	0.911	5.96e-05
TNFSF10	1.52462e-08	0.157933	0.435	0.3	0.000834164
RPL7P26	2.98791e-09	0.157632	0.295	0.199	0.000163477
RP3-399J4.1	7.76516e-08	0.15725	0.376	0.269	0.00424855
RPL21P10	1.55244e-08	0.156629	0.315	0.215	0.000849387
RPL7P52	1.15754e-08	0.156541	0.317	0.23	0.000633325
RP11-489E7.4	1.23366e-08	0.154877	0.146	0.063	0.000674972
RP11-289K10.1	4.26514e-15	0.154835	0.321	0.196	2.33359e-10
RPS20P35	4.06868e-09	0.153827	0.32	0.235	0.00022261
RP11-480N24.4	1.26386e-12	0.152689	0.312	0.204	6.91497e-08
RP5-827C21.1	6.15352e-07	0.152032	0.378	0.321	0.0336678
RPS12P23	1.02301e-08	0.15197	0.317	0.235	0.000559719
RP11-3P17.5	2.23672e-08	0.151778	0.366	0.301	0.00122378
AC016712.2	5.53262e-08	0.151243	0.366	0.273	0.00302706
RPL21P42	1.21925e-10	0.150451	0.323	0.225	6.67089e-06
PTGES2	8.36675e-08	-0.150985	0.46	0.585	0.0045777
IGLC3	1.16259e-36	-0.151748	0.26	0.061	6.36087e-32
NDUFA6	1.83352e-09	-0.152993	0.513	0.655	0.000100317
IMMT	2.12819e-08	-0.153429	0.159	0.275	0.0011644
PPP1R3A	7.27631e-08	-0.160744	0.054	0.132	0.00398109
INADL	1.25766e-07	-0.162255	0.097	0.19	0.00688105
CTB-36O1.4	1.35398e-07	-0.170622	0.634	0.59	0.00740805
TIMM8BP2	4.81257e-09	-0.170717	0.124	0.235	0.00026331
COX7C	2.06069e-07	-0.173968	0.818	0.876	0.0112746
ACADM	1.81348e-07	-0.176469	0.22	0.336	0.00992212
PKP2	6.32741e-07	-0.17679	0.144	0.242	0.0346191
TRIM63	2.29018e-07	-0.178259	0.162	0.266	0.0125303
AK4	3.03589e-08	-0.184121	0.077	0.167	0.00166102
LRRC2	3.36182e-13	-0.18864	0.049	0.149	1.83935e-08
NDUFA4	1.68301e-07	-0.192716	0.857	0.886	0.00920823
PDP1	2.30128e-07	-0.19491	0.073	0.155	0.012591
TPM2	2.15794e-10	-0.196613	0.359	0.504	1.18067e-05
MRPS25	5.03153e-07	-0.199655	0.183	0.285	0.027529
NDUFA10	1.83464e-08	-0.201277	0.287	0.421	0.00100379
CASQ2	1.99351e-07	-0.203755	0.278	0.396	0.0109071
GOT2	2.72597e-08	-0.20527	0.207	0.328	0.00149146
CAMK2D	5.63708e-07	-0.206692	0.214	0.324	0.0308421
SPP1	2.39189e-23	-0.21181	0.007	0.12	1.30867e-18
CFL2	6.11429e-13	-0.222907	0.234	0.397	3.34531e-08
GBAS	6.38193e-07	-0.223839	0.287	0.401	0.0349174
SH3D19	4.40021e-07	-0.223844	0.113	0.206	0.0240749
DUSP3	1.50539e-08	-0.224763	0.177	0.292	0.000823642
GGT5	1.27205e-07	-0.225683	0.07	0.149	0.00695977
PFKM	2.2803e-08	-0.228071	0.231	0.35	0.00124762
NNT	8.91221e-12	-0.228213	0.158	0.294	4.87614e-07
FAM129A	8.31854e-08	-0.232728	0.259	0.382	0.00455132
FHL2	5.33402e-19	-0.238312	0.126	0.299	2.9184e-14
ATP5F1	4.85484e-08	-0.239001	0.272	0.4	0.00265623
ANXA2P2	1.14142e-13	-0.239172	0.146	0.277	6.24504e-09
ANKRD2	4.82253e-24	-0.241284	0.025	0.155	2.63855e-19
UQCRQ	2.44512e-10	-0.244391	0.769	0.867	1.3378e-05
KLHL31	1.9521e-08	-0.245329	0.097	0.19	0.00106805
PCDH7	1.59908e-07	-0.251395	0.048	0.113	0.00874905
PRKAR1A	4.30707e-08	-0.255056	0.388	0.513	0.00235653
CHCHD10	6.78532e-07	-0.255374	0.235	0.333	0.0371245
CH17-472G23.4	2.12163e-13	-0.260369	0.161	0.314	1.16081e-08
MTND4P24	2.48809e-08	-0.263059	0.533	0.605	0.00136131
RNF115	2.3469e-07	-0.26333	0.204	0.313	0.0128406
ATP5A1	6.19397e-12	-0.264103	0.496	0.652	3.38891e-07
UQCRC1	4.45359e-10	-0.264861	0.39	0.534	2.43669e-05
DLD	3.35937e-13	-0.265909	0.234	0.394	1.83801e-08
MAP4	3.63107e-07	-0.26618	0.423	0.53	0.0198667
COX7A1	2.26424e-18	-0.266287	0.958	0.992	1.23883e-13
SDHA	8.04554e-08	-0.269936	0.147	0.251	0.00440196
ISCU	1.81514e-08	-0.269951	0.424	0.558	0.000993117
MYZAP	7.53421e-11	-0.270887	0.183	0.321	4.12219e-06
TRDN	4.06147e-08	-0.270895	0.259	0.381	0.00222215
NDRG4	1.1085e-14	-0.272466	0.268	0.448	6.06491e-10
COX7A2	1.63836e-10	-0.275974	0.714	0.823	8.96398e-06
WI2-1896O14.1	1.86904e-12	-0.27772	0.113	0.246	1.02261e-07
NRAP	1.76044e-11	-0.278184	0.109	0.233	9.6319e-07
SMPX	2.87343e-12	-0.283616	0.235	0.391	1.57214e-07
NDUFV3	1.79982e-11	-0.284846	0.338	0.497	9.84735e-07
YAF2	4.62274e-17	-0.285244	0.768	0.708	2.52924e-12
TIMM8B	7.13896e-14	-0.286324	0.21	0.376	3.90594e-09
ATP5C1	3.81242e-09	-0.288006	0.39	0.53	0.000208589
MB	4.57853e-08	-0.298252	0.875	0.884	0.00250505
NDUFAB1	5.77981e-09	-0.301822	0.475	0.605	0.000316231
VCL	1.70065e-09	-0.305926	0.243	0.368	9.30475e-05
LCN6	8.63192e-09	-0.307144	0.082	0.179	0.000472278
PKIA	3.13171e-13	-0.307781	0.134	0.277	1.71345e-08
ABLIM1	2.71243e-11	-0.308456	0.478	0.625	1.48405e-06
PMP22	1.78121e-07	-0.310018	0.159	0.266	0.00974552
SELP	3.18112e-07	-0.311244	0.045	0.107	0.0174048
NDUFB3	1.25932e-10	-0.312675	0.42	0.564	6.89014e-06
NDUFB1	4.15661e-11	-0.314136	0.649	0.772	2.2742e-06
ATP5B	2.18667e-11	-0.31426	0.662	0.763	1.19639e-06
NEAT1	5.00239e-11	-0.320105	0.749	0.865	2.73696e-06
PPM1K	8.7537e-09	-0.32195	0.271	0.395	0.000478941
SEPW1	3.92802e-08	-0.326828	0.707	0.774	0.00214914
MAOA	5.62373e-09	-0.327278	0.132	0.238	0.000307691
DSTN	2.99152e-11	-0.32736	0.643	0.754	1.63675e-06
CKMT2	5.91722e-11	-0.328181	0.265	0.403	3.23749e-06
ATP5G3	9.77165e-09	-0.329068	0.484	0.613	0.000534636
NMRK2	1.76912e-07	-0.329142	0.467	0.575	0.00967937
SORBS2	8.56513e-09	-0.332444	0.305	0.429	0.000468624
DSP	5.98725e-07	-0.333016	0.228	0.33	0.032758
VCAN	2.96653e-08	-0.334462	0.095	0.181	0.00162308
CNBP	1.61358e-08	-0.335842	0.54	0.658	0.000882836
LMOD2	7.98085e-17	-0.337167	0.366	0.56	4.36656e-12
ACTN2	8.19501e-09	-0.338206	0.499	0.617	0.000448374
COX6A2	1.24346e-18	-0.338585	0.743	0.878	6.80334e-14
PDLIM1	2.98917e-14	-0.342098	0.31	0.488	1.63546e-09
MYOM1	3.15839e-11	-0.343702	0.449	0.576	1.72805e-06
ACAT1	1.92362e-09	-0.34506	0.274	0.403	0.000105247
PGK1	5.76708e-07	-0.346654	0.421	0.537	0.0315534
IDH2	5.89353e-17	-0.349605	0.182	0.356	3.22453e-12
NDUFA12	2.76339e-08	-0.350097	0.67	0.769	0.00151193
PDE4DIP	4.56299e-12	-0.350449	0.314	0.459	2.49655e-07
UQCRH	1.25062e-10	-0.355856	0.521	0.656	6.84251e-06
NDUFA5	2.67146e-11	-0.363668	0.387	0.52	1.46163e-06
SLC25A3	9.01781e-10	-0.368569	0.674	0.757	4.93391e-05
HADHB	6.86117e-14	-0.372697	0.429	0.59	3.75395e-09
COX5A	3.28839e-15	-0.374457	0.479	0.643	1.79918e-10
PLN	4.4475e-13	-0.377751	0.531	0.65	2.43336e-08
NEBL	7.02035e-09	-0.384237	0.503	0.613	0.000384104
GNG5	1.75759e-07	-0.390597	0.542	0.634	0.00961633
GALNT15	2.36388e-10	-0.392887	0.055	0.147	1.29335e-05
HIGD1A	8.81815e-14	-0.393114	0.223	0.372	4.82468e-09
XIRP1	2.32078e-11	-0.403521	0.253	0.398	1.26977e-06
TCAP	5.03098e-17	-0.413161	0.711	0.827	2.7526e-12
HRC	5.71008e-11	-0.419087	0.382	0.499	3.12416e-06
CAV2	4.99779e-07	-0.421068	0.509	0.613	0.0273444
MDH1	3.42438e-14	-0.425133	0.524	0.657	1.87358e-09
DES	3.6558e-16	-0.425977	0.665	0.792	2.0002e-11
LDHB	1.55548e-17	-0.427099	0.653	0.778	8.51048e-13
UQCR10	8.69833e-19	-0.428328	0.728	0.847	4.75912e-14
PDLIM5	1.01442e-13	-0.43256	0.497	0.654	5.55018e-09
FHL1	9.61211e-25	-0.444091	0.351	0.581	5.25908e-20
ATPIF1	6.90745e-13	-0.450299	0.738	0.809	3.77927e-08
AQP3	5.95754e-07	-0.450309	0.061	0.123	0.0325955
MTND2P28	1.52228e-10	-0.451768	0.99	0.996	8.32884e-06
HSPB7	3.79891e-24	-0.454603	0.603	0.792	2.0785e-19
UQCRFS1	5.28969e-22	-0.45652	0.452	0.654	2.89415e-17
FABP3	4.82579e-30	-0.480167	0.57	0.776	2.64034e-25
LDB3	3.31765e-16	-0.483222	0.528	0.657	1.81519e-11
ACTC1	7.98998e-20	-0.484476	0.921	0.946	4.37156e-15
PALLD	3.13675e-17	-0.488997	0.226	0.389	1.71621e-12
RP11-286H15.1	2.7158e-15	-0.495417	0.058	0.184	1.48589e-10
ZNF106	1.66637e-13	-0.498002	0.458	0.599	9.11718e-09
CMYA5	1.23848e-09	-0.501042	0.531	0.661	6.77611e-05
MPC1	5.1488e-14	-0.510687	0.32	0.487	2.81706e-09
RYR2	4.81989e-11	-0.514101	0.414	0.533	2.63711e-06
TIMP3	3.73538e-11	-0.518541	0.717	0.787	2.04374e-06
MYOZ2	6.27805e-29	-0.52547	0.439	0.688	3.43491e-24
SLN	1.64496e-07	-0.530761	0.241	0.333	0.00900008
CFD	1.10044e-08	-0.535839	0.226	0.336	0.000602083
MTATP6P1	1.69903e-09	-0.539623	1	1	9.29591e-05
FKBP5	4.7829e-19	-0.540232	0.237	0.415	2.61687e-14
NEXN	1.57985e-16	-0.544804	0.382	0.561	8.64383e-12
TNNT2	1.15718e-22	-0.551619	0.927	0.973	6.33126e-18
MYL2	2.69741e-21	-0.563643	0.609	0.778	1.47583e-16
CSRP3	1.44588e-20	-0.565677	0.606	0.742	7.91087e-16
ANKRD1	5.52441e-31	-0.568863	0.865	0.953	3.02257e-26
TIMP4	3.47045e-09	-0.569506	0.141	0.241	0.000189879
ANXA2	5.63885e-14	-0.584083	0.463	0.576	3.08518e-09
NPR3	5.04421e-10	-0.60586	0.06	0.134	2.75984e-05
TPM1	1.03055e-33	-0.640888	0.926	0.982	5.63847e-29
XIRP2	1.05689e-22	-0.643834	0.207	0.417	5.78254e-18
CD59	4.37304e-16	-0.659168	0.656	0.767	2.39262e-11
FCN3	5.33278e-07	-0.665524	0.089	0.144	0.0291773
CKM	5.04729e-37	-0.665978	0.786	0.907	2.76152e-32
CAPZA2	2.89272e-15	-0.668528	0.382	0.519	1.58269e-10
TTN	1.98833e-22	-0.675657	0.899	0.972	1.08788e-17
CYP4B1	3.28849e-20	-0.680575	0.092	0.256	1.79923e-15
CRYAB	3.2081e-29	-0.691087	0.836	0.922	1.75525e-24
SLC25A4	6.26872e-38	-0.691322	0.735	0.885	3.4298e-33
VTRNA1-3	5.73104e-13	-0.73169	0.202	0.36	3.13563e-08
TNNC1	5.21779e-35	-0.754508	0.625	0.819	2.85481e-30
MYL12A	3.85035e-48	-0.765091	0.82	0.946	2.10664e-43
ACTA1	6.52858e-56	-0.798761	0.435	0.76	3.57198e-51
TNNI3	4.57639e-41	-0.80281	0.948	0.936	2.50388e-36
C7	1.36712e-17	-1.03299	0.323	0.45	7.47993e-13
FLNC	6.10185e-36	-1.04003	0.458	0.66	3.3385e-31
MYH7	3.75041e-50	-1.09731	0.726	0.826	2.05196e-45
POSTN	5.92357e-20	-1.12779	0.189	0.36	3.24096e-15
MYL3	5.40681e-57	-1.33047	0.339	0.64	2.95823e-52

## Sheet: Fibroblast
Gene	p_val	avg_logFC	pct.1	pct.2	p_val_adj
ITLN1	4.70958e-38	2.01776	0.592	0.177	2.57675e-33
CTGF	6.62465e-17	1.13496	0.576	0.33	3.62455e-12
FOSB	3.32968e-23	1.04627	0.777	0.472	1.82177e-18
HP	6.98393e-11	1.0035	0.408	0.207	3.82112e-06
ASPN	2.2643e-18	0.97067	0.475	0.171	1.23887e-13
DOCK6	6.86779e-11	0.945436	0.803	0.673	3.75757e-06
LTBP2	5.09497e-20	0.944737	0.588	0.251	2.78761e-15
BGN	7.95904e-15	0.916873	0.576	0.366	4.35463e-10
FN1	1.06394e-15	0.862641	0.794	0.733	5.82113e-11
AEBP1	5.09535e-09	0.855739	0.504	0.318	0.000278782
IFI27	4.11757e-11	0.848068	0.647	0.505	2.25285e-06
PRG4	3.32285e-21	0.843623	0.252	0.025	1.81803e-16
RGS5	3.26377e-15	0.828933	0.58	0.359	1.78571e-10
HES1	1.42203e-07	0.819177	0.689	0.611	0.00778037
AP000251.3	3.85351e-44	0.815898	1	0.979	2.10837e-39
NR4A2	9.77606e-09	0.744726	0.227	0.092	0.000534877
PDLIM3	2.40168e-09	0.713797	0.508	0.482	0.000131403
FRZB	2.28667e-08	0.686763	0.282	0.118	0.00125111
LTBP4	1.1124e-08	0.686136	0.622	0.509	0.000608628
MSRB3	1.16879e-27	0.680083	0.996	0.929	6.39478e-23
DPT	1.8034e-09	0.67928	0.647	0.527	9.86694e-05
ID4	2.3538e-07	0.675879	0.353	0.216	0.0128783
KLF2	7.59005e-11	0.656246	0.529	0.316	4.15274e-06
SMARCA4	1.00272e-29	0.651372	0.941	0.723	5.48617e-25
COL14A1	2.77121e-09	0.64113	0.66	0.458	0.000151621
CCDC144NL-AS1	6.24897e-11	0.640106	0.21	0.062	3.419e-06
JUN	1.08107e-09	0.634845	0.983	0.945	5.91487e-05
ANO1	4.74288e-07	0.629571	0.16	0.055	0.0259497
RPS19	2.50018e-10	0.616705	0.929	0.926	1.36792e-05
SCARF2	1.6175e-08	0.611964	0.685	0.592	0.000884983
THBS4	2.68967e-07	0.610266	0.248	0.106	0.014716
CXCL12	1.73733e-08	0.591487	0.525	0.371	0.000950544
RP13-942N8.1	9.55148e-25	0.590151	0.773	0.459	5.2259e-20
AGT	1.69782e-12	0.585476	0.483	0.244	9.2893e-08
RPS29	7.51787e-10	0.580564	0.777	0.77	4.11325e-05
LOXL1	1.30119e-09	0.56871	0.55	0.401	7.11919e-05
RP11-777B9.5	1.55226e-30	0.563898	1	0.996	8.49291e-26
TMSB4XP4	4.71595e-13	0.53796	0.744	0.624	2.58024e-08
RP11-543P15.1	8.79076e-15	0.53766	0.933	0.862	4.80969e-10
PABPC1	5.42915e-11	0.535917	0.727	0.611	2.97045e-06
MTRNR2L11	1.10927e-23	0.533391	0.958	0.797	6.06917e-19
RPL13P12	2.40493e-10	0.532882	0.84	0.783	1.31581e-05
SFRP4	1.09372e-11	0.528135	0.239	0.058	5.98409e-07
RP3-423B22.5	1.01576e-16	0.524924	0.815	0.678	5.55755e-12
KRT19	1.30775e-10	0.523904	0.202	0.053	7.15509e-06
PTMAP5	7.52356e-12	0.515713	0.748	0.663	4.11637e-07
AC002075.4	2.15997e-09	0.510682	0.954	0.922	0.000118179
PTMA	3.94208e-09	0.50978	0.84	0.822	0.000215683
LGALS1	1.95219e-07	0.508969	0.971	0.954	0.010681
RPS27	1.39031e-11	0.5084	0.954	0.947	7.6068e-07
CXCL8	2.5137e-07	0.507777	0.282	0.127	0.0137532
RPL10P3	2.32698e-11	0.489035	0.752	0.65	1.27316e-06
KANK2	8.93896e-14	0.473768	0.908	0.746	4.89077e-09
LUM	3.36253e-07	0.467387	0.718	0.677	0.0183974
RP5-1056L3.3	7.13973e-13	0.465377	0.79	0.739	3.90636e-08
SLPI	5.49485e-09	0.457147	0.185	0.044	0.00030064
RPS27P29	7.83817e-13	0.455525	0.693	0.564	4.2885e-08
TSC22D1	6.06375e-07	0.455511	0.672	0.546	0.0331766
RP11-360D2.2	2.56944e-09	0.4554	0.891	0.864	0.000140582
DUSP1	6.7673e-08	0.455272	0.668	0.643	0.00370259
AP000936.1	4.03679e-11	0.452492	0.861	0.802	2.20865e-06
RP11-10G12.1	1.64399e-13	0.445077	0.55	0.456	8.99477e-09
RPL34P18	1.4026e-08	0.444688	0.782	0.772	0.000767407
RP11-25I15.1	1.04617e-15	0.442972	0.685	0.466	5.72391e-11
RPS3AP26	2.90296e-09	0.440742	0.697	0.571	0.00015883
AC090602.2	9.0679e-15	0.433666	0.727	0.592	4.96132e-10
RPL13AP25	5.00959e-15	0.433196	0.643	0.527	2.7409e-10
CTC-575D19.1	4.57758e-09	0.428462	0.786	0.763	0.000250453
WDR31	9.94749e-13	0.427859	0.563	0.353	5.44257e-08
TMSB4X	2.78482e-07	0.426017	0.882	0.875	0.0152366
RPS19P1	2.39944e-14	0.425355	0.588	0.429	1.31281e-09
RPL13AP6	1.51063e-12	0.424142	0.71	0.608	8.26512e-08
RPL3P4	2.14756e-08	0.422828	0.739	0.716	0.00117499
RPL37P2	1.54e-07	0.413001	0.538	0.468	0.00842579
AC010468.1	3.45832e-07	0.409028	0.626	0.633	0.0189215
MTND6P3	3.35244e-09	0.407199	1	0.966	0.000183422
RPL34P27	1.00052e-12	0.406856	0.706	0.668	5.47415e-08
RP11-100K18.1	3.19597e-15	0.402716	0.647	0.38	1.74861e-10
RPL13AP20	1.83275e-09	0.398431	0.714	0.65	0.000100275
RPL41	3.79242e-09	0.398233	0.882	0.883	0.000207495
RPL21P75	8.84129e-09	0.394955	0.71	0.677	0.000483733
RPL41P2	4.79952e-10	0.391904	0.761	0.746	2.62596e-05
RPL21P11	1.9895e-10	0.38444	0.399	0.306	1.08852e-05
RP11-10B2.1	6.58199e-10	0.381963	0.794	0.675	3.6012e-05
HLA-B	2.0736e-07	0.373276	0.819	0.746	0.0113453
MTRNR2L12	2.34753e-21	0.371266	1	1	1.28441e-16
AC114498.1	7.93672e-10	0.370388	0.807	0.659	4.34242e-05
IFIT3	5.41572e-09	0.370212	0.349	0.237	0.000296311
MTATP8P1	4.44429e-08	0.369315	0.929	0.871	0.0024316
FP236383.10	3.47777e-07	0.368263	0.357	0.235	0.0190279
RPL13AP5	6.60734e-10	0.367756	0.773	0.721	3.61508e-05
NOTCH3	1.41714e-12	0.367229	0.613	0.387	7.75359e-08
RP11-20O24.1	2.68534e-08	0.365356	0.891	0.8	0.00146923
MTRNR2L3	9.51957e-18	0.362059	0.983	0.882	5.20844e-13
RPL13AP7	7.03386e-07	0.361099	0.807	0.703	0.0384844
RP11-234A1.1	2.5866e-07	0.355603	0.853	0.845	0.014152
HMG20A	5.26939e-10	0.35458	0.504	0.325	2.88304e-05
RPL34P34	6.23877e-10	0.354352	0.588	0.451	3.41342e-05
AC144530.1	5.40723e-09	0.353464	0.567	0.505	0.000295846
HLA-C	4.27952e-07	0.348375	0.655	0.587	0.0234145
PTMAP8	2.25709e-11	0.348375	0.471	0.306	1.23492e-06
RPL34P31	3.45083e-08	0.344011	0.546	0.419	0.00188805
RP11-445N18.3	1.08005e-13	0.341662	0.538	0.396	5.90926e-09
CYP21A1P	3.86489e-07	0.337396	0.374	0.231	0.021146
MTND1P11	3.68103e-10	0.334951	0.55	0.387	2.014e-05
RP11-627K11.1	4.37228e-11	0.332361	0.542	0.454	2.39221e-06
TRABD2A	3.86066e-07	0.330997	0.534	0.415	0.0211228
FP236383.3	1.5609e-10	0.327931	0.361	0.182	8.54017e-06
CTD-3035D6.1	1.42845e-08	0.322428	0.689	0.62	0.000781549
RPS3AP47	3.57748e-08	0.317595	0.542	0.447	0.00195735
RP11-389O22.4	4.2544e-12	0.304737	0.45	0.293	2.32771e-07
RP11-40C6.2	2.21864e-07	0.304438	0.395	0.334	0.0121389
MTND6P4	1.22188e-08	0.300422	0.739	0.652	0.000668529
MTRNR2L7	9.54064e-12	0.298318	0.655	0.507	5.21997e-07
IGLC3	6.03716e-11	0.297203	0.223	0.058	3.30311e-06
RPL23AP45	1.29965e-08	0.294009	0.37	0.219	0.000711079
DBET	1.08017e-12	0.293477	0.563	0.336	5.90993e-08
RPS4Y1	3.65386e-10	0.292991	0.454	0.223	1.99914e-05
RPS19P3	6.48108e-13	0.291218	0.5	0.336	3.54599e-08
RP11-318C24.1	1.19477e-08	0.290007	0.37	0.292	0.000653694
CALM2P2	2.25166e-07	0.285134	0.471	0.459	0.0123195
RPL23AP43	6.58579e-07	0.28039	0.534	0.475	0.0360329
RPL7P8	2.3172e-08	0.279136	0.504	0.405	0.00126781
TCEB2P2	3.90688e-07	0.274326	0.63	0.548	0.0213757
RPL23AP18	1.80706e-08	0.273004	0.458	0.33	0.000988699
MTRNR2L13	1.14365e-09	0.265474	0.664	0.496	6.25727e-05
RPL37P6	6.80783e-07	0.262997	0.471	0.39	0.0372477
RPL23AP65	3.92365e-10	0.26216	0.487	0.299	2.14675e-05
EPPK1	2.65556e-07	0.261738	0.429	0.293	0.0145294
FP671120.4	9.84167e-09	0.258637	0.235	0.085	0.000538468
AC012005.3	4.34258e-08	0.255952	0.55	0.571	0.00237595
RPL10P15	4.18952e-09	0.254638	0.487	0.345	0.000229221
RPS14P8	1.24403e-10	0.25459	0.525	0.399	6.80647e-06
PTMAP2	7.1445e-07	0.253227	0.471	0.422	0.0390897
RPL34P26	6.87592e-08	0.252345	0.441	0.385	0.00376202
RPL34P1	8.55764e-09	0.243699	0.42	0.286	0.000468214
RP11-475J5.10	3.6423e-07	0.239939	0.529	0.357	0.0199281
MTND4P12	1.08896e-08	0.238084	1	0.993	0.000595802
AC093142.2	4.0892e-09	0.236425	0.437	0.311	0.000223732
CTC-484M2.1	2.77981e-09	0.235561	0.433	0.283	0.000152092
RPL21P131	8.57243e-07	0.231706	0.403	0.329	0.0469024
MTRNR2L6	7.72078e-09	0.230332	0.92	0.822	0.000422427
RPL37P23	5.64358e-07	0.228119	0.328	0.224	0.0308777
RP11-346C16.4	1.90974e-08	0.225599	0.399	0.267	0.00104488
RP11-389O22.5	1.61913e-09	0.222119	0.403	0.277	8.85874e-05
APOD	3.2058e-07	0.220825	0.592	0.761	0.0175399
RP11-475J5.4	6.09244e-11	0.217417	1	0.949	3.33335e-06
RNA5-8SP6	5.73107e-07	0.216476	0.273	0.133	0.0313564
RP11-16F15.2	4.71028e-08	0.214043	0.5	0.463	0.00257713
RP11-151A10.3	5.07677e-07	0.211582	0.282	0.186	0.0277765
CTD-3236F5.1	4.65798e-07	0.208379	0.332	0.26	0.0254852
RP11-253E3.1	1.66938e-07	0.199485	0.332	0.235	0.0091337
CTC-510F12.2	1.14963e-08	0.198468	0.366	0.173	0.000628997
RP1-181J22.1	6.29678e-07	0.194745	0.462	0.359	0.0344516
AC002310.17	8.69859e-10	0.189878	0.361	0.201	4.75926e-05
RP11-9D8.1	1.2107e-07	0.189086	0.424	0.327	0.00662412
TRIM7	8.54853e-07	0.188816	0.475	0.292	0.0467715
MTND3P10	8.41737e-08	0.184117	0.239	0.284	0.00460539
MTRNR2L8	5.25327e-09	0.182043	1	1	0.000287422
RP11-30K9.1	1.37374e-07	0.178159	0.374	0.339	0.00751612
ALOX15	1.48713e-08	0.178032	0.101	0.011	0.000813653
RPS27P25	9.12304e-07	0.17119	0.353	0.224	0.0499149
RP5-1052M9.1	7.99119e-07	0.161502	0.29	0.261	0.0437222
RP11-48B14.1	6.81659e-07	0.158841	0.366	0.281	0.0372956
RP11-289K10.1	2.92457e-07	0.157959	0.294	0.189	0.0160012
RPL23AP3	2.25671e-08	0.152508	0.311	0.173	0.00123471
CDH2	4.68653e-07	-0.152958	0.239	0.426	0.0256414
UQCRFS1P1	1.79569e-07	-0.184573	0.097	0.26	0.00982475
LRRC2	3.38285e-07	-0.200719	0.084	0.24	0.0185086
FAIM2	3.43897e-08	-0.209889	0.025	0.154	0.00188156
UQCRQ	3.02717e-07	-0.212306	0.811	0.906	0.0165625
NDRG4	3.21183e-08	-0.233429	0.307	0.528	0.00175729
HSPB7	1.028e-07	-0.241822	0.676	0.852	0.0056245
FSTL1	8.83417e-07	-0.253866	0.559	0.749	0.0483344
LMOD3	3.1089e-08	-0.259665	0.13	0.322	0.00170097
PFKP	3.22054e-08	-0.287514	0.134	0.323	0.00176205
COQ10A	6.16001e-07	-0.289903	0.139	0.279	0.0337033
ANKRD1	6.7781e-10	-0.296737	0.853	0.966	3.7085e-05
C14orf2	8.63365e-09	-0.310785	0.739	0.871	0.000472373
VCL	1.63748e-09	-0.315559	0.239	0.475	8.95912e-05
SYNPO2L	2.37704e-09	-0.323258	0.277	0.514	0.000130055
PDLIM5	5.92418e-07	-0.330516	0.546	0.716	0.0324129
SESTD1	1.27695e-08	-0.338378	0.063	0.228	0.000698658
PTPRS	3.88553e-07	-0.362337	0.223	0.419	0.0212589
ATP5G1	2.44268e-08	-0.368595	0.563	0.769	0.00133647
NRAP	2.79249e-08	-0.378017	0.181	0.385	0.00152786
RAB7A	7.45828e-08	-0.395106	0.218	0.426	0.00408065
HAND2	1.93423e-07	-0.40083	0.122	0.29	0.0105827
FUNDC2	2.64855e-08	-0.407449	0.197	0.385	0.0014491
NDUFAB1	1.30119e-08	-0.409643	0.529	0.737	0.000711921
NDUFS6	8.74188e-09	-0.411424	0.492	0.673	0.000478294
COX6A2	1.52754e-07	-0.43514	0.798	0.873	0.00835761
LDHB	2.50332e-08	-0.436633	0.769	0.83	0.00136964
UQCR10	2.68653e-12	-0.441776	0.803	0.931	1.46988e-07
FKBP5	5.5912e-07	-0.44692	0.303	0.488	0.0305911
ACTC1	3.82301e-09	-0.452209	0.924	0.958	0.000209168
LDB3	2.22714e-08	-0.452324	0.576	0.758	0.00121854
COX5A	3.41667e-09	-0.459523	0.605	0.767	0.000186936
CKM	1.27162e-10	-0.462501	0.824	0.928	6.9574e-06
TNNC1	1.35557e-07	-0.467202	0.727	0.857	0.00741675
NDUFB2	4.49062e-09	-0.474224	0.819	0.915	0.000245695
UQCRFS1	3.15179e-07	-0.481112	0.597	0.761	0.0172444
UQCRH	4.89422e-08	-0.481333	0.529	0.724	0.00267778
TGFBR3	5.60567e-07	-0.482143	0.118	0.283	0.0306703
TPM1	1.43101e-10	-0.496648	0.916	0.979	7.82948e-06
CSRP3	5.6744e-11	-0.503629	0.63	0.83	3.10463e-06
SCARA5	2.69781e-10	-0.505073	0.185	0.417	1.47605e-05
TNNT2	1.52091e-10	-0.506986	0.937	0.966	8.32138e-06
ATP5J	3.3953e-08	-0.509133	0.882	0.943	0.00185767
FABP3	2.96122e-11	-0.515146	0.559	0.788	1.62017e-06
VIT	3.7419e-09	-0.526118	0.084	0.269	0.000204731
MDH1	3.03138e-09	-0.526251	0.639	0.8	0.000165856
RYR2	9.25089e-09	-0.526907	0.466	0.68	0.000506144
MPC1	6.89037e-10	-0.533265	0.399	0.62	3.76993e-05
MYOZ2	1.02409e-09	-0.549777	0.571	0.77	5.60309e-05
HIGD1A	1.93097e-08	-0.559181	0.345	0.555	0.00105649
COL6A3	6.40344e-11	-0.566213	0.353	0.615	3.50351e-06
GLUL	1.01333e-11	-0.581592	0.513	0.726	5.54423e-07
FLNC	1.15223e-07	-0.593929	0.571	0.716	0.00630419
C3	1.02008e-09	-0.602066	0.366	0.594	5.58119e-05
ACTA1	7.78506e-21	-0.603445	0.454	0.795	4.25944e-16
XIRP2	1.35339e-10	-0.61102	0.269	0.507	7.40481e-06
SRPX	1.37925e-10	-0.631502	0.16	0.378	7.54628e-06
CYP4B1	1.73698e-14	-0.639023	0.029	0.235	9.50356e-10
SLC25A4	4.05974e-14	-0.664823	0.761	0.889	2.2212e-09
MTATP6P1	9.63391e-10	-0.69897	1	1	5.271e-05
UAP1	6.6303e-11	-0.702512	0.168	0.39	3.62764e-06
MYH7	3.67939e-11	-0.713166	0.765	0.866	2.0131e-06
TTN	1.38382e-12	-0.726155	0.908	0.961	7.5713e-08
FGF7	1.24173e-10	-0.735578	0.092	0.299	6.79386e-06
SLN	3.80561e-08	-0.739293	0.282	0.473	0.00208216
TNNI3	2.28967e-16	-0.791168	0.929	0.959	1.25275e-11
C7	3.58551e-12	-0.813258	0.786	0.924	1.96174e-07
ADH1B	5.17856e-14	-0.815572	0.416	0.691	2.83335e-09
NID1	2.9342e-13	-0.818513	0.176	0.435	1.60539e-08
MYL2	4.26705e-16	-0.925982	0.58	0.846	2.33463e-11
CFD	1.66305e-21	-0.951169	0.538	0.832	9.09906e-17
GPX3	4.65471e-27	-1.08894	0.685	0.885	2.54673e-22
MGST1	1.16207e-14	-1.12536	0.189	0.442	6.35803e-10
MYL3	1.86664e-24	-1.26867	0.391	0.735	1.0213e-19

## Sheet: Myeloid
Gene	p_val	avg_logFC	pct.1	pct.2	p_val_adj
NPPA	1.6593e-07	1.0767	1	0.714	0.00907851
RP11-777B9.5	1.42227e-08	0.745452	1	0.975	0.000778165
MTRNR2L12	4.9043e-11	0.728957	1	1	2.68329e-06
MTRNR2L11	5.8123e-09	0.726591	0.965	0.789	0.000318008
AP000251.3	4.5448e-08	0.687344	1	0.988	0.00248659
MTRNR2L8	2.71047e-07	0.578548	1	1	0.0148298
MTRNR2L3	2.7192e-07	0.494341	1	0.894	0.0148775
LYVE1	1.38493e-08	-1.30143	0.105	0.534	0.000757735
CD163	1.1981e-07	-1.38498	0.404	0.752	0.00655517

## Sheet: Lymphoid
Gene	p_val	avg_logFC	pct.1	pct.2	p_val_adj
ITLN1	7.68985e-11	2.21625	0.674	0.138	4.20735e-06
AP000251.3	7.25283e-11	0.944789	1	0.954	3.96824e-06
RP11-777B9.5	9.95297e-10	0.908528	1	0.977	5.44557e-05
SMARCA4	5.2331e-07	0.902566	0.87	0.632	0.0286319
MSRB3	9.41325e-08	0.871389	1	0.954	0.00515027
RP13-942N8.1	7.66335e-07	0.698692	0.826	0.391	0.0419285
MTRNR2L12	1.81912e-08	0.662567	1	1	0.000995297
NPPA	4.38481e-09	-0.945189	1	0.678	0.000239906

## Sheet: Smooth Muscle
Gene	p_val	avg_logFC	pct.1	pct.2	p_val_adj
HES1	5.69997e-09	1.16538	0.833	0.742	0.000311862
RP11-777B9.5	5.72786e-18	0.917466	1	0.996	3.13388e-13
AC114498.1	1.1609e-10	0.84669	0.848	0.713	6.35164e-06
MTRNR2L8	2.52676e-20	0.778443	1	1	1.38247e-15
NPPA	4.41229e-10	0.7586	1	0.68	2.4141e-05
AP000251.3	1.4419e-13	0.751384	1	0.988	7.88908e-09
JUND	3.04508e-08	0.749455	0.773	0.668	0.00166605
MTRNR2L12	6.80493e-16	0.715464	1	1	3.72318e-11
MTRNR2L11	1.18944e-11	0.653067	0.955	0.865	6.50779e-07
MTRNR2L10	5.23196e-12	0.630956	1	1	2.86256e-07
MTND6P3	4.30353e-07	0.629979	1	0.959	0.0235459
MTRNR2L3	2.09511e-09	0.527452	1	0.947	0.00011463
MTRNR2L6	3.00805e-07	0.441938	0.955	0.803	0.0164579
RP11-100K18.1	6.19759e-07	0.378118	0.712	0.393	0.0339089
ACTA2	1.19604e-07	-0.868612	0.682	0.906	0.00654388

## Sheet: Pericyte
Gene	p_val	avg_logFC	pct.1	pct.2	p_val_adj
ITLN1	2.95495e-22	1.43145	0.536	0.211	1.61674e-17
HP	5.94799e-13	1.08883	0.395	0.161	3.25432e-08
FOSB	1.27845e-25	1.02918	0.815	0.469	6.9948e-21
SOX4	1.15783e-09	0.844	0.593	0.39	6.33485e-05
HES1	3.0616e-17	0.831383	0.839	0.558	1.67509e-12
JUN	3.35836e-26	0.792153	0.988	0.946	1.83746e-21
EGR1	1.78893e-13	0.743928	0.867	0.674	9.78778e-09
PRG4	9.44507e-14	0.738499	0.254	0.052	5.16768e-09
PABPC1	8.4038e-15	0.713093	0.774	0.556	4.59797e-10
DNAJA1	7.56914e-09	0.681307	0.681	0.473	0.00041413
JUNB	3.14293e-12	0.677825	0.819	0.62	1.71959e-07
HIST1H4C	2.69155e-07	0.664783	0.589	0.421	0.0147263
AC114498.1	1.83528e-16	0.648185	0.77	0.562	1.00414e-11
SNHG5	1.78956e-10	0.637929	0.504	0.273	9.79124e-06
GADD45B	1.30398e-09	0.628195	0.835	0.655	7.13448e-05
ID2	1.41681e-09	0.605876	0.56	0.347	7.75178e-05
MTND6P3	4.25944e-18	0.588089	1	0.961	2.33047e-13
RP11-777B9.5	7.2971e-29	0.572478	1	0.988	3.99246e-24
FOS	5.65305e-09	0.550742	0.935	0.864	0.000309295
SLC2A3	4.67502e-10	0.54374	0.427	0.196	2.55784e-05
SAT1	7.38982e-07	0.534066	0.722	0.61	0.0404319
RPL34	1.41796e-08	0.531326	0.891	0.82	0.000775808
SGK1	3.19297e-08	0.526106	0.371	0.178	0.00174697
JUND	3.22523e-10	0.520926	0.722	0.51	1.76462e-05
PTMA	1.09666e-08	0.520716	0.891	0.793	0.000600017
RPL21P75	1.95057e-09	0.499591	0.694	0.548	0.000106722
RPS27	4.85955e-10	0.49948	0.956	0.89	2.6588e-05
RPL34P18	1.26848e-09	0.492773	0.698	0.558	6.94025e-05
MTRNR2L11	7.78564e-20	0.487762	0.948	0.785	4.25976e-15
DDX3Y	6.55556e-11	0.487707	0.294	0.093	3.58675e-06
TMSB10	1.36014e-08	0.486538	0.879	0.733	0.000744171
TMSB4X	2.54144e-10	0.481832	0.919	0.837	1.3905e-05
ATF3	1.94936e-08	0.480678	0.77	0.599	0.00106655
RP13-942N8.1	1.78567e-23	0.480357	0.871	0.512	9.76994e-19
RP11-352E6.2	6.70665e-09	0.477709	0.786	0.649	0.000366941
TMSB4XP4	7.97056e-13	0.474116	0.819	0.612	4.36093e-08
HLA-C	1.28685e-11	0.465244	0.794	0.566	7.04073e-07
AP000936.1	9.14791e-09	0.461756	0.827	0.707	0.00050051
PTMAP5	1.40669e-08	0.460604	0.762	0.616	0.000769641
CKS2	5.471e-08	0.456969	0.399	0.2	0.00299335
CXCL2	4.63701e-08	0.455862	0.44	0.231	0.00253705
UBB	4.43831e-07	0.455293	0.843	0.754	0.0242833
RP3-423B22.5	7.04895e-13	0.454876	0.774	0.57	3.85669e-08
AP000251.3	8.79912e-23	0.452914	1	0.983	4.81426e-18
DNAJB1	1.04281e-09	0.449095	0.875	0.713	5.70551e-05
MTRNR2L12	1.94672e-27	0.448423	1	1	1.06511e-22
RPL10P3	2.55574e-08	0.445109	0.657	0.539	0.00139832
CTC-575D19.1	1.16559e-08	0.439347	0.778	0.603	0.000637728
KRT19	1.15059e-08	0.439342	0.19	0.048	0.000629525
RPS19	9.99878e-08	0.432421	0.923	0.829	0.00547063
RPL21P11	1.13208e-12	0.428491	0.415	0.18	6.19397e-08
RP11-10G12.1	1.82983e-12	0.423338	0.552	0.347	1.00116e-07
RPL13AP6	5.75325e-08	0.422928	0.605	0.498	0.00314778
RPL13AP25	3.16698e-11	0.393733	0.621	0.378	1.73275e-06
RPS10	5.89547e-07	0.391153	0.387	0.246	0.0322559
RPL34P27	2.40599e-08	0.381625	0.629	0.481	0.00131639
RPL21	1.44269e-07	0.372401	0.661	0.572	0.00789339
MTRNR2L3	3.81904e-20	0.370848	0.992	0.901	2.08951e-15
HLA-B	2.96472e-09	0.352912	0.911	0.756	0.000162209
MTRNR2L8	1.03415e-19	0.346847	1	1	5.65817e-15
MSRB3	2.52496e-07	0.345325	0.984	0.963	0.0138148
RPS19P1	3.21012e-09	0.344961	0.585	0.382	0.000175635
AC090602.2	2.05256e-07	0.343817	0.641	0.5	0.0112302
RP1-182O16.1	2.50751e-10	0.341218	0.464	0.262	1.37193e-05
DBET	1.07625e-10	0.333812	0.569	0.337	5.88847e-06
MTND1P11	1.4666e-09	0.333107	0.528	0.349	8.02418e-05
SLPI	1.29183e-09	0.332661	0.198	0.045	7.06799e-05
RPS27P29	4.44886e-08	0.330938	0.629	0.467	0.00243411
PTMAP8	3.4004e-09	0.327134	0.448	0.254	0.000186046
RPL34P34	1.59349e-09	0.32377	0.488	0.289	8.71847e-05
MTND6P4	4.22646e-09	0.32061	0.778	0.601	0.000231242
RP11-10B2.1	2.11965e-07	0.316506	0.786	0.64	0.0115972
ZFP36	6.73034e-07	0.313499	0.81	0.628	0.0368237
RP11-25I15.1	9.31158e-10	0.311719	0.581	0.368	5.09465e-05
CXCL8	1.42763e-08	0.307767	0.27	0.097	0.0007811
LDLR	2.03086e-07	0.306426	0.496	0.302	0.0111115
RP3-399J4.1	2.04326e-08	0.304391	0.375	0.192	0.00111793
B2M	3.42953e-07	0.299949	0.968	0.973	0.018764
RPL23AP18	5.71074e-09	0.295826	0.411	0.209	0.000312451
FP236383.3	6.27412e-10	0.293074	0.379	0.167	3.43276e-05
MTATP8P1	1.42212e-10	0.292287	0.96	0.829	7.78086e-06
RPL21P134	4.21807e-09	0.291074	0.512	0.304	0.000230783
RP3-393E18.1	1.78713e-09	0.281155	0.423	0.233	9.77792e-05
RPL10P15	6.96894e-10	0.277388	0.403	0.2	3.81292e-05
RPL7P8	1.85047e-07	0.273353	0.419	0.248	0.0101245
RP11-30K9.1	4.62062e-12	0.273307	0.399	0.176	2.52808e-07
RPL7P1	4.29986e-07	0.269879	0.641	0.444	0.0235258
RGS2	2.44886e-09	0.269705	0.294	0.105	0.000133985
RP11-475J5.8	3.79742e-10	0.268372	0.742	0.523	2.07768e-05
LOXL1	3.87061e-07	0.265895	0.488	0.293	0.0211773
RP11-627K11.1	5.82042e-07	0.260594	0.5	0.341	0.0318453
SMARCA4	5.12597e-15	0.25673	0.948	0.736	2.80457e-10
HSPA1A	2.31364e-07	0.247287	0.956	0.839	0.0126586
RP11-445N18.3	7.27555e-08	0.238508	0.516	0.308	0.00398067
RPL34P26	2.28004e-07	0.230166	0.403	0.217	0.0124748
RP11-9D8.1	2.50891e-10	0.22722	0.375	0.169	1.3727e-05
MTRNR2L4	1.17411e-07	0.221254	0.577	0.382	0.0064239
RP13-585F24.1	9.11727e-09	0.217393	0.399	0.202	0.000498833
RP11-330M2.4	3.50922e-10	0.216772	0.278	0.103	1.92e-05
MTRNR2L7	8.8276e-07	0.216153	0.641	0.459	0.0482985
RP11-475J5.10	6.26647e-08	0.214656	0.528	0.312	0.00342857
RP1-181J22.1	7.44101e-07	0.211378	0.387	0.213	0.040712
MTRNR2L6	5.34911e-08	0.210455	0.891	0.779	0.00292666
MTRNR2L10	1.4464e-09	0.203893	1	0.996	7.91367e-05
RPL21P2	2.8325e-08	0.195172	0.335	0.151	0.00154975
RP11-389O22.4	6.17875e-07	0.181915	0.419	0.231	0.0338058
RP11-175B9.3	2.92643e-07	0.175507	0.387	0.207	0.0160114
MSLN	8.70837e-09	0.156519	0.109	0.01	0.000476461
ZBTB38	6.17589e-10	0.155178	0.552	0.314	3.37902e-05
YAF2	3.47076e-08	-0.16536	0.835	0.705	0.00189896
ANKRD2	3.0103e-07	-0.233246	0.032	0.143	0.0164702
MYH6	8.76204e-07	-0.26899	0.903	0.789	0.0479397
TCAP	1.88643e-07	-0.301378	0.77	0.804	0.0103212
ANKRD1	7.48165e-09	-0.352608	0.883	0.957	0.000409344
ALDOA	2.64461e-09	-0.379261	0.899	0.88	0.000144694
HSPB7	6.7333e-07	-0.386707	0.665	0.8	0.0368399
MYL2	8.33785e-09	-0.39861	0.617	0.808	0.000456189
ACTA1	1.8084e-17	-0.442555	0.452	0.75	9.89432e-13
TPM1	1.83912e-08	-0.456142	0.964	0.981	0.00100624
LDHB	1.43048e-07	-0.466621	0.706	0.793	0.00782661
UQCRFS1	3.38156e-12	-0.492549	0.403	0.665	1.85015e-07
NDUFAB1	1.43136e-10	-0.495426	0.472	0.614	7.83142e-06
FABP3	2.47522e-09	-0.50249	0.532	0.742	0.000135427
COX6A2	1.98302e-07	-0.517239	0.738	0.839	0.0108497
CRYAB	3.40671e-10	-0.531885	0.887	0.924	1.86392e-05
DES	4.15124e-12	-0.531887	0.625	0.82	2.27127e-07
MYOZ2	1.00096e-09	-0.545397	0.46	0.671	5.47657e-05
MYOM1	3.61899e-07	-0.547638	0.444	0.605	0.0198006
LDB3	2.14814e-08	-0.564513	0.56	0.713	0.00117531
ACTC1	5.34765e-11	-0.56598	0.944	0.955	2.92586e-06
TNNT2	1.66345e-09	-0.572787	0.94	0.969	9.10124e-05
SLC25A4	5.46667e-11	-0.596162	0.79	0.88	2.99098e-06
PSMB1	2.91697e-07	-0.643526	0.343	0.541	0.0159596
CKM	1.95793e-12	-0.656987	0.798	0.886	1.07124e-07
TNNC1	4.79682e-11	-0.663022	0.673	0.808	2.62448e-06
CSRP3	2.46052e-10	-0.667342	0.625	0.773	1.34622e-05
FHL1	1.22676e-09	-0.694021	0.435	0.632	6.71197e-05
HIGD1A	1.53597e-08	-0.708782	0.29	0.465	0.000840376
TNNI3	2.13199e-21	-0.71537	0.972	0.934	1.16648e-16
SPARCL1	1.05477e-09	-0.730298	0.98	0.952	5.77098e-05
MYL12A	2.01965e-14	-0.754685	0.798	0.919	1.10501e-09
LPL	8.40678e-08	-0.784854	0.282	0.477	0.0045996
TTN	4.13401e-13	-0.814847	0.899	0.961	2.26184e-08
STEAP4	1.81221e-08	-0.848034	0.315	0.465	0.000991513
ADH1B	4.98658e-07	-0.860825	0.149	0.308	0.0272831
MYH7	5.83427e-15	-0.91686	0.798	0.849	3.1921e-10
FLNC	1.73669e-11	-0.945534	0.464	0.645	9.50197e-07
CFD	4.16579e-09	-1.02357	0.19	0.353	0.000227923
MYL3	6.81818e-22	-1.12266	0.306	0.634	3.73043e-17
C7	5.89584e-10	-1.23408	0.306	0.442	3.22579e-05
