# Supplementary material for: Single-Cell RNA Sequencing Reveals Cardiac Fibroblast-Specific Transcriptomic Changes in Dilated Cardiomyopathy
Source: Cells. 2024 Apr 26;13(9):752. doi: 10.3390/cells13090752 (PMC11083662; doi:10.3390/cells13090752)
Supplement: Supplementary file 1 [file cells-13-00752-s001.zip › Supplementary table 6_Russell-Hallinan et al.xlsx]

## Sheet: CM_UPREG_GO
Supplementary table 6: Pathway enrichment analysis.
#term ID	Term description	Observed gene count	Background gene count	Strength	FDR	Matching proteins in your network (labels)
Upregulated in Cardiomyocytes
GO:0002486	antigen processing and presentation of endogenous peptide antigen via MHC class I via ER pathway, TAP-independent	3	3	1.98	0.00048	HLA-C,HLA-A,HLA-B
GO:0071409	cellular response to cycloheximide	2	3	1.8	0.0102	KLF2,KLF4
GO:0019885	antigen processing and presentation of endogenous peptide antigen via MHC class I	5	9	1.72	9.87e-06	HLA-C,HLA-A,HLA-B,TAPBP,B2M
GO:0002480	antigen processing and presentation of exogenous peptide antigen via MHC class I, TAP-independent	4	8	1.68	0.00015	HLA-C,HLA-A,HLA-B,B2M
GO:0035910	ascending aorta morphogenesis	2	4	1.68	0.0137	HES1,SOX4
GO:0045578	negative regulation of B cell differentiation	2	4	1.68	0.0137	SFRP1,ID2
GO:0071787	endoplasmic reticulum tubular network formation	2	4	1.68	0.0137	ARL6IP1,RTN4
GO:1990809	endoplasmic reticulum tubular network membrane organization	2	4	1.68	0.0137	ARL6IP1,RTN4
GO:0019883	antigen processing and presentation of endogenous antigen	6	13	1.64	1.71e-06	CD74,HLA-C,HLA-A,HLA-B,TAPBP,B2M
GO:0042270	protection from natural killer cell mediated cytotoxicity	2	5	1.58	0.0174	HLA-A,HLA-B
GO:0097350	neutrophil clearance	2	5	1.58	0.0174	HMGB1,ANXA1
GO:0042989	sequestering of actin monomers	2	6	1.5	0.0215	GSN,TMSB4X
GO:0090158	endoplasmic reticulum membrane organization	2	6	1.5	0.0215	ARL6IP1,RTN4
GO:1902172	regulation of keratinocyte apoptotic process	2	6	1.5	0.0215	GSN,ZFP36L1
GO:2001046	positive regulation of integrin-mediated signaling pathway	2	6	1.5	0.0215	EMP2,CD63
GO:0045657	positive regulation of monocyte differentiation	3	10	1.46	0.0037	CD74,JUN,ZFP36L1
GO:0007253	cytoplasmic sequestering of NF-kappaB	2	7	1.44	0.026	NFKBIA,TMSB4X
GO:0090270	regulation of fibroblast growth factor production	2	7	1.44	0.026	HEG1,RGCC
GO:1901533	negative regulation of hematopoietic progenitor cell differentiation	2	7	1.44	0.026	HES1,N4BP2L2
GO:2000271	positive regulation of fibroblast apoptotic process	2	7	1.44	0.026	SFRP1,BTG1
GO:2000483	negative regulation of interleukin-8 secretion	2	7	1.44	0.026	ANXA1,TMSB4X
GO:0006614	SRP-dependent cotranslational protein targeting to membrane	23	92	1.38	5.08e-20	RPL18A,RPL8,RPS27A,RPS3,RPS9,RPL13,RPL4,RPLP2,RPL27A,RPS4X,RPL11,RPS6,RPL13A,RPL34,RPS29,RPS14,RPL23A,RPL32,RPL18,RPL28,RPL36,RPS15,RPS19
GO:1900153	positive regulation of nuclear-transcribed mRNA catabolic process, deadenylation-dependent decay	4	16	1.38	0.00091	ZFP36L2,PABPC1,ZFP36L1,TOB1
GO:0048715	negative regulation of oligodendrocyte differentiation	3	12	1.38	0.0051	HES1,ID2,ID4
GO:0032071	regulation of endodeoxyribonuclease activity	2	8	1.38	0.0303	RPS3,HMGB1
GO:0061049	cell growth involved in cardiac muscle cell development	2	8	1.38	0.0303	SORBS2,NPPA
GO:0071499	cellular response to laminar fluid shear stress	2	8	1.38	0.0303	KLF2,KLF4
GO:0097084	vascular smooth muscle cell development	2	8	1.38	0.0303	HES1,ADM
GO:0006613	cotranslational protein targeting to membrane	24	97	1.37	1.34e-20	RPL18A,RPL8,RPS27A,RPS3,RPS9,ARL6IP1,RPL13,RPL4,RPLP2,RPL27A,RPS4X,RPL11,RPS6,RPL13A,RPL34,RPS29,RPS14,RPL23A,RPL32,RPL18,RPL28,RPL36,RPS15,RPS19
GO:2001044	regulation of integrin-mediated signaling pathway	3	13	1.34	0.006	TIMP1,EMP2,CD63
GO:0035994	response to muscle stretch	4	18	1.33	0.0012	NFKBIA,FOS,JUN,NPPA
GO:0034115	negative regulation of heterotypic cell-cell adhesion	2	9	1.33	0.0353	APOA1,KLF4
GO:0061614	pri-miRNA transcription by RNA polymerase II	2	9	1.33	0.0353	DDX5,KLF4
GO:2000425	regulation of apoptotic cell clearance	2	9	1.33	0.0353	C3,HMGB1
GO:0000184	nuclear-transcribed mRNA catabolic process, nonsense-mediated decay	24	118	1.29	2.12e-19	RPL18A,RPL8,RPS27A,RPS3,RPS9,RPL13,RPL4,PABPC1,RPLP2,RPL27A,RPS4X,RPL11,RPS6,RPL13A,RPL34,RPS29,RPS14,RPL23A,RPL32,RPL18,RPL28,RPL36,RPS15,RPS19
GO:0002479	antigen processing and presentation of exogenous peptide antigen via MHC class I, TAP-dependent	5	25	1.28	0.00032	HLA-C,HLA-A,HLA-B,TAPBP,B2M
GO:0007168	receptor guanylyl cyclase signaling pathway	2	10	1.28	0.0401	NPPB,NPPA
GO:0014009	glial cell proliferation	2	10	1.28	0.0401	SOX4,EEF2
GO:0002181	cytoplasmic translation	11	57	1.27	9.06e-09	RPL18A,RPL8,RPS3,RPL4,RPLP2,RPL27A,RPL11,RPS29,RPL32,RPL18,RPL36
GO:0014745	negative regulation of muscle adaptation	2	11	1.24	0.0451	IGFBP5,KLF4
GO:0051593	response to folic acid	2	11	1.24	0.0451	EEF2,GSN
GO:0060213	positive regulation of nuclear-transcribed mRNA poly(A) tail shortening	2	11	1.24	0.0451	PABPC1,TOB1
GO:0060452	positive regulation of cardiac muscle contraction	2	11	1.24	0.0451	CTGF,NPPA
GO:2001198	regulation of dendritic cell differentiation	2	11	1.24	0.0451	HMGB1,HLA-B
GO:0000028	ribosomal small subunit assembly	3	17	1.23	0.0106	RPS14,RPS15,RPS19
GO:0001916	positive regulation of T cell mediated cytotoxicity	3	17	1.23	0.0106	HLA-A,HLA-B,B2M
GO:0006413	translational initiation	24	142	1.21	3.97e-18	RPL18A,RPL8,RPS27A,RPS3,RPS9,RPL13,RPL4,PABPC1,RPLP2,RPL27A,RPS4X,RPL11,RPS6,RPL13A,RPL34,RPS29,RPS14,RPL23A,RPL32,RPL18,RPL28,RPL36,RPS15,RPS19
GO:0031103	axon regeneration	3	18	1.2	0.0118	APOA1,JUN,LAMB2
GO:0046597	negative regulation of viral entry into host cell	3	18	1.2	0.0118	GSN,IFITM3,IFITM2
GO:0060712	spongiotrophoblast layer development	2	12	1.2	0.0499	ZFP36L1,ADM
GO:0060992	response to fungicide	2	12	1.2	0.0499	KLF2,KLF4
GO:2000341	regulation of chemokine (C-X-C motif) ligand 2 production	2	12	1.2	0.0499	CD74,KLF4
GO:0032717	negative regulation of interleukin-8 production	3	19	1.18	0.0131	KLF4,ANXA1,TMSB4X
GO:0031102	neuron projection regeneration	4	26	1.17	0.0033	APOA1,JUN,LAMB2,ADM
GO:2000737	negative regulation of stem cell differentiation	3	20	1.16	0.0143	HES1,ZFP36L2,N4BP2L2
GO:0045577	regulation of B cell differentiation	4	27	1.15	0.0037	SFRP1,ID2,ZFP36L2,ZFP36L1
GO:0000956	nuclear-transcribed mRNA catabolic process	27	191	1.13	1.3e-18	RPL18A,DDX5,RPL8,RPS27A,RPS3,ZFP36L2,RPS9,RPL13,RPL4,PABPC1,RPLP2,RPL27A,RPS4X,RPL11,RPS6,RPL13A,RPL34,RPS29,RPS14,ZFP36L1,RPL23A,RPL32,RPL18,RPL28,RPL36,RPS15,RPS19
GO:1901798	positive regulation of signal transduction by p53 class mediator	3	21	1.13	0.0158	DDX5,UBB,HEXIM1
GO:0035455	response to interferon-alpha	3	22	1.11	0.0172	IFIT3,IFITM3,IFITM2
GO:0032781	positive regulation of ATPase activity	7	53	1.1	8.9e-05	PFN1,DNAJB1,MYL4,DNAJA1,TMSB4X,DYNLL1,MYBPC3
GO:0030049	muscle filament sliding	5	38	1.1	0.0013	MYL4,MYBPC3,VIM,TNNT1,NEB
GO:0042769	DNA damage response, detection of DNA damage	5	38	1.1	0.0013	SOX4,RPS27A,RPS3,UBB,DNAJA1
GO:0046596	regulation of viral entry into host cell	4	30	1.1	0.0047	CD74,GSN,IFITM3,IFITM2
GO:0030325	adrenal gland development	3	23	1.1	0.0187	APOA1,ARID5B,DKK3
GO:0060337	type I interferon signaling pathway	8	65	1.07	3.34e-05	IFIT3,HLA-C,ISG15,HLA-A,IFITM3,HLA-B,IFI27,IFITM2
GO:0090150	establishment of protein localization to membrane	26	217	1.06	1.58e-16	SGTA,RPL18A,RPL8,RPS27A,RPS3,RPS9,VAMP5,ARL6IP1,RPL13,RPL4,RPLP2,RPL27A,RPS4X,RPL11,RPS6,RPL13A,RPL34,RPS29,RPS14,RPL23A,RPL32,RPL18,RPL28,RPL36,RPS15,RPS19
GO:0032233	positive regulation of actin filament bundle assembly	7	60	1.05	0.00017	SFRP1,PFN1,APOA1,CTGF,RGCC,SYNPO,SYNPO2L
GO:0033077	T cell differentiation in thymus	5	44	1.04	0.0022	CD74,ZFP36L2,RPS6,ZFP36L1,B2M
GO:0045668	negative regulation of osteoblast differentiation	5	44	1.04	0.0022	SFRP1,IGFBP5,ID2,ID3,TOB1
GO:0032967	positive regulation of collagen biosynthetic process	3	26	1.04	0.0241	CTGF,RGCC,VIM
GO:0055017	cardiac muscle tissue growth	3	26	1.04	0.0241	HEG1,SORBS2,NPPA
GO:0048710	regulation of astrocyte differentiation	3	27	1.03	0.026	HES1,ID2,ID4
GO:0070423	nucleotide-binding oligomerization domain containing signaling pathway	3	27	1.03	0.026	NFKBIA,RPS27A,UBB
GO:1903319	positive regulation of protein maturation	3	27	1.03	0.026	SOX4,C3,GSN
GO:0052652	cyclic purine nucleotide metabolic process	3	28	1.01	0.0275	NPPB,NPPA,ADM
GO:1903672	positive regulation of sprouting angiogenesis	4	38	1	0.0092	HMGB1,KLF4,ANXA1,FGF1
GO:0045620	negative regulation of lymphocyte differentiation	5	49	0.99	0.0032	CD74,SFRP1,ID2,HMGB1,ANXA1
GO:0051385	response to mineralocorticoid	3	29	0.99	0.0295	FOSB,FOS,CTGF
GO:0090023	positive regulation of neutrophil chemotaxis	3	30	0.98	0.0313	CD74,CXCL8,CXCL2
GO:0006911	phagocytosis, engulfment	3	31	0.97	0.0335	C3,MFGE8,GSN
GO:0033120	positive regulation of RNA splicing	3	31	0.97	0.0335	RBMX,TRA2B,SRSF5
GO:0071276	cellular response to cadmium ion	3	31	0.97	0.0335	FOS,JUN,GSN
GO:0002763	positive regulation of myeloid leukocyte differentiation	5	52	0.96	0.0039	CD74,ID2,FOS,JUN,ZFP36L1
GO:0000381	regulation of alternative mRNA splicing, via spliceosome	4	42	0.96	0.012	DDX5,RBMX,SRSF2,TRA2B
GO:0035019	somatic stem cell population maintenance	5	53	0.95	0.0041	SFRP1,HES1,SOX4,ZFP36L2,KLF4
GO:0043537	negative regulation of blood vessel endothelial cell migration	3	32	0.95	0.0356	HMGB1,KLF4,RGCC
GO:0060612	adipose tissue development	3	32	0.95	0.0356	ID2,ARID5B,SELM
GO:1904707	positive regulation of vascular smooth muscle cell proliferation	3	32	0.95	0.0356	IGFBP5,ADAMTS1,JUN
GO:1903313	positive regulation of mRNA metabolic process	6	66	0.94	0.0016	ZFP36L2,PABPC1,RBMX,ZFP36L1,TRA2B,TOB1
GO:0045737	positive regulation of cyclin-dependent protein serine/threonine kinase activity	3	33	0.94	0.0376	CCNL1,CKS2,RGCC
GO:0042255	ribosome assembly	5	58	0.92	0.0055	RPL11,RPS14,RPL23A,RPS15,RPS19
GO:0050710	negative regulation of cytokine secretion	5	58	0.92	0.0055	APOA1,FN1,ANXA1,RGCC,TMSB4X
GO:0045646	regulation of erythrocyte differentiation	4	46	0.92	0.0151	ID2,ISG15,ZFP36L1,B2M
GO:0061384	heart trabecula morphogenesis	3	35	0.91	0.0423	ADAMTS1,HEG1,NACA
GO:0061383	trabecula morphogenesis	4	48	0.9	0.0167	SFRP1,ADAMTS1,HEG1,NACA
GO:0032570	response to progesterone	3	36	0.9	0.0446	FOSB,FOS,TXNIP
GO:0006605	protein targeting	26	318	0.89	6.19e-13	RPL18A,RPL8,RPS27A,RPS3,RPS9,UBB,ARL6IP1,RPL13,RPL4,RPLP2,RPL27A,RPS4X,RPL11,RPS6,SLC25A6,RPL13A,RPL34,RPS29,RPS14,RPL23A,RPL32,RPL18,RPL28,RPL36,RPS15,RPS19
GO:0045823	positive regulation of heart contraction	3	37	0.89	0.0468	CTGF,NPPA,ADM
GO:0045639	positive regulation of myeloid cell differentiation	7	89	0.88	0.0011	CD74,ID2,FOS,HMGB1,JUN,ISG15,ZFP36L1
GO:0051496	positive regulation of stress fiber assembly	4	50	0.88	0.0186	SFRP1,APOA1,CTGF,RGCC
GO:0045214	sarcomere organization	3	38	0.88	0.0491	MYOM1,MYBPC3,OBSCN
GO:0006412	translation	28	362	0.87	2.06e-13	RPL18A,RPL8,RPS27A,RPS3,RPS9,RPL13,EEF2,RPL4,PABPC1,RPLP2,MRPL54,EEF1A1,RPL27A,RPS4X,RPL11,RPS6,RPL13A,RPL34,RPS29,RPS14,RPL23A,RPL32,RPL18,NACA,RPL28,RPL36,RPS15,RPS19
GO:0051492	regulation of stress fiber assembly	6	78	0.87	0.0032	SFRP1,PFN1,APOA1,CTGF,RGCC,SYNPO
GO:1903670	regulation of sprouting angiogenesis	5	64	0.87	0.0078	KLF2,HMGB1,KLF4,ANXA1,FGF1
GO:0071277	cellular response to calcium ion	5	65	0.87	0.0082	FOSB,JUND,FUS,FOS,JUN
GO:0043392	negative regulation of DNA binding	4	52	0.87	0.0204	NFKBIA,ID2,JUN,TMSB4X
GO:0043618	regulation of transcription from RNA polymerase II promoter in response to stress	5	67	0.85	0.0091	KLF2,DNAJB1,RPS27A,UBB,JUN
GO:0031397	negative regulation of protein ubiquitination	5	68	0.85	0.0095	SOX4,RPS3,RPL11,ISG15,DNAJA1
GO:0048146	positive regulation of fibroblast proliferation	4	54	0.85	0.0227	CD74,FN1,S100A6,JUN
GO:0035264	multicellular organism growth	6	82	0.84	0.0039	KLF2,H3F3B,ARID5B,HEG1,SELM,ZFP36L1
GO:0034655	nucleobase-containing compound catabolic process	28	394	0.83	1.13e-12	RPL18A,DDX5,RPL8,RPS27A,RPS3,ZFP36L2,RPS9,RPL13,RPL4,PABPC1,RPLP2,HMGB1,RPL27A,RPS4X,RPL11,RPS6,RPL13A,RPL34,RPS29,RPS14,ZFP36L1,RPL23A,RPL32,RPL18,RPL28,RPL36,RPS15,RPS19
GO:0042542	response to hydrogen peroxide	8	112	0.83	0.00073	DUSP1,KLF2,RPS3,EEF2,JUN,KLF4,ANXA1,TXNIP
GO:0045667	regulation of osteoblast differentiation	8	112	0.83	0.00073	SFRP1,DDX5,IGFBP5,ID2,JUND,ID3,ID4,TOB1
GO:0051591	response to cAMP	7	98	0.83	0.0017	IGFBP5,DUSP1,FOSB,JUND,FOS,JUN,ZFP36L1
GO:0048145	regulation of fibroblast proliferation	6	84	0.83	0.0042	CD74,SFRP1,FN1,S100A6,JUN,NUPR1
GO:0070252	actin-mediated cell contraction	6	84	0.83	0.0042	MYL4,EMP2,MYBPC3,VIM,TNNT1,NEB
GO:0045069	regulation of viral genome replication	6	85	0.83	0.0044	DDX5,CXCL8,PABPC1,ISG15,IFITM3,IFITM2
GO:0046686	response to cadmium ion	4	56	0.83	0.0251	FOS,JUN,GSN,B2M
GO:0002262	myeloid cell homeostasis	7	102	0.82	0.0021	ID2,KLF2,HMGB1,ANXA1,RPS6,RPS14,RPS19
GO:0002709	regulation of T cell mediated immunity	4	58	0.82	0.0273	HMGB1,HLA-A,HLA-B,B2M
GO:1903036	positive regulation of response to wounding	4	58	0.82	0.0273	HBEGF,RTN4,HMGB1,ANXA1
GO:0072594	establishment of protein localization to organelle	27	396	0.81	7.56e-12	NFKBIA,RPL18A,RPL8,RPS27A,RPS3,RPS9,UBB,RPL13,RPL4,RPLP2,RPL27A,RPS4X,RPL11,RPS6,SLC25A6,RPL13A,RPL34,RPS29,RPS14,RPL23A,RPL32,RPL18,RPL28,TXNIP,RPL36,RPS15,RPS19
GO:0002824	positive regulation of adaptive immune response based on somatic recombination of immune receptors built from immunoglobulin superfamily domains	6	89	0.81	0.0052	C3,NFKBIZ,ANXA1,HLA-A,HLA-B,B2M
GO:0072657	protein localization to membrane	27	405	0.8	1.18e-11	SGTA,RPL18A,RPL8,RPS27A,RPS3,RPS9,VAMP5,ARL6IP1,RPL13,RPL4,RPLP2,RPL27A,EMP2,RPS4X,RPL11,RPS6,RPL13A,RPL34,RPS29,RPS14,RPL23A,RPL32,RPL18,RPL28,RPL36,RPS15,RPS19
GO:0021782	glial cell development	6	91	0.8	0.0057	ID2,SOX4,GSN,ID4,LAMB2,VIM
GO:0030218	erythrocyte differentiation	5	76	0.8	0.0136	ID2,KLF2,RPS6,RPS14,RPS19
GO:0031960	response to corticosteroid	10	154	0.79	0.00022	DUSP1,FOSB,ZFP36L2,PAM,FOS,HMGB1,CTGF,ANXA1,ZFP36L1,ADM
GO:0051384	response to glucocorticoid	9	138	0.79	0.00051	DUSP1,FOSB,ZFP36L2,PAM,FOS,HMGB1,ANXA1,ZFP36L1,ADM
GO:0002478	antigen processing and presentation of exogenous peptide antigen	8	123	0.79	0.0012	CD74,CTSD,HLA-C,DYNLL1,HLA-A,HLA-B,TAPBP,B2M
GO:0019730	antimicrobial humoral response	9	143	0.78	0.00062	CXCL8,ITLN1,NPPB,HLA-A,PLA2G2A,CXCL2,ADM,B2M,RPS19
GO:0032355	response to estradiol	8	126	0.78	0.0013	SFRP1,DUSP1,H2AFZ,PAM,EEF2,CTGF,ANXA1,TXNIP
GO:0048661	positive regulation of smooth muscle cell proliferation	5	80	0.78	0.0159	HBEGF,IGFBP5,ID2,ADAMTS1,JUN
GO:0070301	cellular response to hydrogen peroxide	4	64	0.78	0.0349	KLF2,RPS3,KLF4,ANXA1
GO:0006518	peptide metabolic process	31	497	0.77	1.06e-12	RPL18A,AEBP1,RPL8,RPS27A,RPS3,RPS9,PAM,RPL13,EEF2,RPL4,PABPC1,RPLP2,MRPL54,EEF1A1,RPL27A,RPS4X,RPL11,RPS6,RPL13A,RPL34,RPS29,RPS14,RPL23A,TAPBP,RPL32,RPL18,NACA,RPL28,RPL36,RPS15,RPS19
GO:0051592	response to calcium ion	8	129	0.77	0.0015	DUSP1,FOSB,JUND,FUS,CALM3,FOS,JUN,TXNIP
GO:0030217	T cell differentiation	8	131	0.77	0.0016	CD74,SOX4,ZFP36L2,HMGB1,ANXA1,RPS6,ZFP36L1,B2M
GO:1903707	negative regulation of hemopoiesis	9	148	0.76	0.00078	CD74,NFKBIA,SFRP1,HES1,ID2,HMGB1,ANXA1,N4BP2L2,ZFP36L1
GO:0031099	regeneration	9	151	0.76	0.00088	NFKBIA,APOA1,JUN,GSN,ANXA1,LAMB2,ADM,NACA,SRSF5
GO:0071774	response to fibroblast growth factor	7	115	0.76	0.0037	SFRP1,ZFP36L2,CXCL8,CTGF,ZFP36L1,IER2,FGF1
GO:0051101	regulation of DNA binding	7	116	0.76	0.0038	NFKBIA,HES1,ID2,HMGB1,JUN,KLF4,TMSB4X
GO:0043604	amide biosynthetic process	29	495	0.75	2.43e-11	TECR,RPL18A,RPL8,RPS27A,RPS3,RPS9,RPL13,EEF2,RPL4,PABPC1,RPLP2,MRPL54,EEF1A1,RPL27A,RPS4X,RPL11,RPS6,RPL13A,RPL34,RPS29,RPS14,RPL23A,RPL32,RPL18,NACA,RPL28,RPL36,RPS15,RPS19
GO:1903900	regulation of viral life cycle	8	135	0.75	0.0019	CD74,DDX5,CXCL8,PABPC1,GSN,ISG15,IFITM3,IFITM2
GO:0010634	positive regulation of epithelial cell migration	8	136	0.75	0.002	PFN1,HBEGF,RTN4,HMGB1,JUN,ANXA1,TMSB4X,FGF1
GO:0002792	negative regulation of peptide secretion	7	118	0.75	0.0041	CD74,SFRP1,APOA1,FN1,ANXA1,RGCC,TMSB4X
GO:0042274	ribosomal small subunit biogenesis	4	68	0.75	0.0403	RPS6,RPS14,RPS15,RPS19
GO:1902107	positive regulation of leukocyte differentiation	8	139	0.74	0.0022	CD74,ID2,FOS,NFKBIZ,HMGB1,JUN,ANXA1,ZFP36L1
GO:0002718	regulation of cytokine production involved in immune response	4	69	0.74	0.0419	CD74,APOA1,HLA-A,B2M
GO:0060333	interferon-gamma-mediated signaling pathway	4	69	0.74	0.0419	HLA-C,HLA-A,HLA-B,B2M
GO:0003281	ventricular septum development	4	70	0.74	0.0433	HES1,ID2,SOX4,HEG1
GO:1903708	positive regulation of hemopoiesis	10	177	0.73	0.00055	CD74,ID2,FOS,NFKBIZ,HMGB1,JUN,ANXA1,ISG15,N4BP2L2,ZFP36L1
GO:0071347	cellular response to interleukin-1	7	124	0.73	0.005	NFKBIA,SFRP1,KLF2,RPS27A,UBB,CXCL8,RBMX
GO:0061844	antimicrobial humoral immune response mediated by antimicrobial peptide	6	107	0.73	0.011	CXCL8,NPPB,CXCL2,ADM,B2M,RPS19
GO:0006942	regulation of striated muscle contraction	5	88	0.73	0.0213	C12orf57,CALM3,CTGF,NPPA,MYBPC3
GO:0043535	regulation of blood vessel endothelial cell migration	5	88	0.73	0.0213	HMGB1,KLF4,ANXA1,RGCC,TMSB4X
GO:0071248	cellular response to metal ion	9	162	0.72	0.0013	ID2,FOSB,JUND,FUS,FABP4,FOS,JUN,GSN,B2M
GO:0070555	response to interleukin-1	8	147	0.72	0.0029	NFKBIA,SFRP1,KLF2,RPS27A,UBB,CXCL8,RBMX,ANXA1
GO:0044344	cellular response to fibroblast growth factor stimulus	6	108	0.72	0.0114	SFRP1,ZFP36L2,CXCL8,CTGF,ZFP36L1,FGF1
GO:0045727	positive regulation of translation	6	110	0.72	0.0121	SOX4,RPS9,EEF2,PABPC1,RPS4X,VIM
GO:0050709	negative regulation of protein secretion	6	112	0.71	0.013	SFRP1,APOA1,FN1,ANXA1,RGCC,TMSB4X
GO:0042102	positive regulation of T cell proliferation	5	92	0.71	0.0247	HES1,RPS3,HMGB1,ANXA1,HLA-A
GO:1904029	regulation of cyclin-dependent protein kinase activity	5	92	0.71	0.0247	CCNL1,HEXIM1,CKS2,RGCC,CDKN1C
GO:0048525	negative regulation of viral process	5	93	0.71	0.0255	JUN,GSN,ISG15,IFITM3,IFITM2
GO:1903312	negative regulation of mRNA metabolic process	4	74	0.71	0.0491	PABPC1,RBMX,TRA2B,TOB1
GO:0010632	regulation of epithelial cell migration	11	209	0.7	0.00045	PFN1,HBEGF,RTN4,HMGB1,EMP2,JUN,KLF4,ANXA1,RGCC,TMSB4X,FGF1
GO:0000302	response to reactive oxygen species	10	189	0.7	0.00088	DUSP1,KLF2,RPS3,FOS,EEF2,JUN,KLF4,ANXA1,TRA2B,TXNIP
GO:0061013	regulation of mRNA catabolic process	7	134	0.7	0.0072	RPS27A,ZFP36L2,UBB,PABPC1,ZFP36L1,TOB1,VIM
GO:0043488	regulation of mRNA stability	6	113	0.7	0.0134	RPS27A,ZFP36L2,UBB,PABPC1,ZFP36L1,VIM
GO:0050684	regulation of mRNA processing	6	114	0.7	0.0137	DDX5,RBMX,SLTM,SRSF2,ZFP36L1,TRA2B
GO:0045185	maintenance of protein location	5	96	0.7	0.0278	NFKBIA,NBL1,SYNE1,GSN,TMSB4X
GO:0042063	gliogenesis	10	196	0.69	0.0011	HES1,ID2,SOX4,EEF2,RTN4,GSN,ANXA1,ID4,LAMB2,VIM
GO:0050792	regulation of viral process	9	174	0.69	0.0019	CD74,DDX5,CXCL8,PABPC1,JUN,GSN,ISG15,IFITM3,IFITM2
GO:0034341	response to interferon-gamma	9	176	0.69	0.002	GSN,HLA-C,RPL13A,HLA-A,IFITM3,HLA-B,VIM,B2M,IFITM2
GO:0006937	regulation of muscle contraction	8	156	0.69	0.004	C12orf57,MYL9,CALM3,CTGF,NPPA,MYBPC3,TNNT1,PPP1R12B
GO:0002822	regulation of adaptive immune response based on somatic recombination of immune receptors built from immunoglobulin superfamily domains	7	135	0.69	0.0075	C3,NFKBIZ,HMGB1,ANXA1,HLA-A,HLA-B,B2M
GO:0055001	muscle cell development	7	137	0.69	0.0079	HES1,SORBS2,MYOM1,NPPA,ADM,MYBPC3,OBSCN
GO:0002761	regulation of myeloid leukocyte differentiation	6	116	0.69	0.0147	CD74,SFRP1,ID2,FOS,JUN,ZFP36L1
GO:0017148	negative regulation of translation	6	117	0.69	0.0152	IGFBP5,RPS3,ZFP36L2,RPL13A,ZFP36L1,TOB1
GO:1903311	regulation of mRNA metabolic process	12	238	0.68	0.0003	DDX5,RPS27A,ZFP36L2,UBB,PABPC1,RBMX,SLTM,SRSF2,ZFP36L1,TRA2B,TOB1,VIM
GO:0007565	female pregnancy	9	180	0.68	0.0023	IGFBP5,FOSB,H3F3B,SLC38A2,PAM,FOS,EMP2,NPPA,ADM
GO:1902905	positive regulation of supramolecular fiber organization	9	180	0.68	0.0023	SFRP1,PFN1,APOA1,RPS3,CTGF,GSN,RGCC,SYNPO,SYNPO2L
GO:0030278	regulation of ossification	9	181	0.68	0.0024	SFRP1,DDX5,IGFBP5,ID2,JUND,ID3,ID4,ISG15,TOB1
GO:0045619	regulation of lymphocyte differentiation	8	158	0.68	0.0042	CD74,SFRP1,ID2,ZFP36L2,NFKBIZ,HMGB1,ANXA1,ZFP36L1
GO:0071560	cellular response to transforming growth factor beta stimulus	7	140	0.68	0.0087	SFRP1,RPS27A,ZFP36L2,UBB,FOS,JUN,ZFP36L1
GO:0035270	endocrine system development	6	120	0.68	0.0166	HES1,APOA1,SOX4,ARID5B,ANXA1,DKK3
GO:0045598	regulation of fat cell differentiation	6	120	0.68	0.0166	SFRP1,HES1,ID2,ZFP36L2,ID4,ZFP36L1
GO:0050729	positive regulation of inflammatory response	6	120	0.68	0.0166	NFKBIA,C3,FABP4,NPPA,PLA2G2A,RPS19
GO:0033365	protein localization to organelle	32	649	0.67	9.72e-11	NFKBIA,SGTA,RPL18A,RPL8,RPS27A,RPS3,RPS9,UBB,RPL13,RPL4,RPLP2,LAMTOR4,RPL27A,SYNE1,RPS4X,RPL11,DNAJA1,RPS6,SLC25A6,RPL13A,RPL34,RPS29,RPS14,RPL23A,RPL32,RPL18,RPL28,OBSCN,TXNIP,RPL36,RPS15,RPS19
GO:0051495	positive regulation of cytoskeleton organization	10	203	0.67	0.0013	SFRP1,PFN1,APOA1,RPS3,CTGF,NES,GSN,RGCC,SYNPO,SYNPO2L
GO:0045766	positive regulation of angiogenesis	8	162	0.67	0.0047	C3,BTG1,CXCL8,HMGB1,KLF4,ANXA1,ADM,FGF1
GO:0001889	liver development	6	123	0.67	0.018	NFKBIA,HES1,ARID5B,JUN,ANXA1,SRSF5
GO:0016071	mRNA metabolic process	32	667	0.66	1.73e-10	RPL18A,DDX5,FUS,RPL8,RPS27A,RPS3,ZFP36L2,RPS9,RPL13,RPL4,PABPC1,RPLP2,RPL27A,RBMX,RPS4X,RPL11,RPS6,RPL13A,SRSF2,RPL34,RPS29,RPS14,ZFP36L1,RPL23A,RPL32,TRA2B,RPL18,SRSF5,RPL28,RPL36,RPS15,RPS19
GO:0045637	regulation of myeloid cell differentiation	12	249	0.66	0.00044	CD74,NFKBIA,SFRP1,ID2,H3F3B,MYL9,FOS,HMGB1,JUN,ISG15,ZFP36L1,B2M
GO:0002699	positive regulation of immune effector process	9	186	0.66	0.0028	CD74,C3,NFKBIZ,NPPA,ANXA1,HLA-A,HLA-B,B2M,RPS19
GO:0007178	transmembrane receptor protein serine/threonine kinase signaling pathway	9	189	0.66	0.0031	DDX5,AKAP3,RPS27A,FSTL1,UBB,FOS,JUN,TOB1,VIM
GO:0034614	cellular response to reactive oxygen species	6	124	0.66	0.0186	KLF2,RPS3,FOS,JUN,KLF4,ANXA1
GO:0003231	cardiac ventricle development	6	125	0.66	0.019	HES1,ID2,SOX4,HEG1,MYBPC3,NACA
GO:0048660	regulation of smooth muscle cell proliferation	6	126	0.66	0.0196	HBEGF,IGFBP5,ID2,ADAMTS1,JUN,KLF4
GO:0045765	regulation of angiogenesis	13	277	0.65	0.00028	SFRP1,C3,KLF2,BTG1,CXCL8,HMGB1,EMP2,KLF4,NPPB,ANXA1,RGCC,ADM,FGF1
GO:0010594	regulation of endothelial cell migration	7	150	0.65	0.0118	HMGB1,EMP2,KLF4,ANXA1,RGCC,TMSB4X,FGF1
GO:0003206	cardiac chamber morphogenesis	6	128	0.65	0.0208	HES1,ID2,SOX4,ADAMTS1,HEG1,MYBPC3
GO:0002576	platelet degranulation	6	129	0.65	0.0215	TIMP1,APOA1,CALM3,FN1,TMSB4X,CD63
GO:0003014	renal system process	5	107	0.65	0.0385	EMP2,SGK1,GSN,NPPB,ADM
GO:0061061	muscle structure development	21	457	0.64	1.71e-06	AEBP1,DDX5,HBEGF,HES1,IGFBP5,H3F3B,ARID5B,VAMP5,FOS,EEF2,HEG1,SORBS2,MYOM1,SYNE1,ID3,NPPA,NUPR1,ADM,MYBPC3,OBSCN,NEB
GO:0071356	cellular response to tumor necrosis factor	9	197	0.64	0.0039	NFKBIA,SFRP1,KLF2,FABP4,RPS3,ZFP36L2,CXCL8,TMSB4X,ZFP36L1
GO:0010001	glial cell differentiation	7	154	0.64	0.0131	HES1,ID2,SOX4,GSN,ID4,LAMB2,VIM
GO:0050671	positive regulation of lymphocyte proliferation	6	130	0.64	0.022	CD74,HES1,RPS3,HMGB1,ANXA1,HLA-A
GO:0002705	positive regulation of leukocyte mediated immunity	5	109	0.64	0.0405	C3,NPPA,HLA-A,HLA-B,B2M
GO:0010811	positive regulation of cell-substrate adhesion	5	109	0.64	0.0405	CCDC80,SFRP1,APOA1,FN1,EMP2
GO:0043603	cellular amide metabolic process	33	732	0.63	3.64e-10	TECR,RPL18A,AEBP1,RPL8,RPS27A,RPS3,RPS9,PAM,RPL13,EEF2,RPL4,PABPC1,RPLP2,MRPL54,EEF1A1,RPL27A,RPS4X,RPL11,RPS6,ASAH1,RPL13A,RPL34,RPS29,RPS14,RPL23A,TAPBP,RPL32,RPL18,NACA,RPL28,RPL36,RPS15,RPS19
GO:0040007	growth	16	357	0.63	6.27e-05	SFRP1,DDX5,KLF2,H3F3B,ARID5B,HEG1,SORBS2,GSN,NPPA,ANXA1,SELM,LAMB2,ZFP36L1,ADM,NACA,FGF1
GO:0010038	response to metal ion	15	339	0.63	0.00014	ATP5D,ID2,DUSP1,FOSB,JUND,FUS,FABP4,CALM3,PAM,FOS,JUN,GSN,CUTA,B2M,TXNIP
GO:0003012	muscle system process	13	291	0.63	0.00043	MYL7,MYL9,CALM3,EEF2,MYL4,SORBS2,MYOM1,GSN,NPPA,MYBPC3,VIM,TNNT1,NEB
GO:0090257	regulation of muscle system process	10	224	0.63	0.0024	C12orf57,IGFBP5,MYL9,CALM3,CTGF,KLF4,NPPA,MYBPC3,TNNT1,PPP1R12B
GO:0071346	cellular response to interferon-gamma	7	155	0.63	0.0135	GSN,HLA-C,RPL13A,HLA-A,HLA-B,VIM,B2M
GO:0006941	striated muscle contraction	5	111	0.63	0.0429	EEF2,MYL4,MYOM1,MYBPC3,TNNT1
GO:0090101	negative regulation of transmembrane receptor protein serine/threonine kinase signaling pathway	5	111	0.63	0.0429	SFRP1,RPS27A,NBL1,UBB,TOB1
GO:0002688	regulation of leukocyte chemotaxis	5	112	0.63	0.044	CD74,NBL1,CXCL8,HMGB1,CXCL2
GO:0071236	cellular response to antibiotic	5	112	0.63	0.044	KLF2,RPS3,ID3,KLF4,ANXA1
GO:0002698	negative regulation of immune effector process	5	113	0.63	0.0451	APOA1,ANXA1,HLA-A,HLA-B,RPS19
GO:1903706	regulation of hemopoiesis	18	412	0.62	2.37e-05	CD74,NFKBIA,SFRP1,HES1,ID2,H3F3B,MYL9,ZFP36L2,FOS,NFKBIZ,HMGB1,JUN,ANXA1,ISG15,N4BP2L2,ZFP36L1,HLA-B,B2M
GO:0048589	developmental growth	15	340	0.62	0.00014	SFRP1,KLF2,H3F3B,ARID5B,HEG1,SORBS2,GSN,NPPA,ANXA1,SELM,LAMB2,ZFP36L1,ADM,NACA,FGF1
GO:0006959	humoral immune response	11	252	0.62	0.0016	C3,CXCL8,ITLN1,NPPB,RGCC,HLA-A,PLA2G2A,CXCL2,ADM,B2M,RPS19
GO:0042692	muscle cell differentiation	10	230	0.62	0.0029	HES1,IGFBP5,H3F3B,SORBS2,MYOM1,SYNE1,NPPA,ADM,MYBPC3,OBSCN
GO:0030324	lung development	7	162	0.62	0.0161	HES1,IGFBP5,KLF2,HEG1,HMGB1,CTGF,FGF1
GO:0010035	response to inorganic substance	21	491	0.61	4.84e-06	ATP5D,ID2,DUSP1,FOSB,KLF2,JUND,FUS,FABP4,RPS3,CALM3,PAM,FOS,EEF2,JUN,GSN,CUTA,KLF4,ANXA1,SELM,B2M,TXNIP
GO:0043901	negative regulation of multi-organism process	9	212	0.61	0.0056	TIMP1,JUN,GSN,ISG15,HLA-A,IFITM3,HLA-B,RPS19,IFITM2
GO:1904950	negative regulation of establishment of protein localization	7	165	0.61	0.0173	SFRP1,APOA1,FN1,ANXA1,RGCC,DNAJA1,TMSB4X
GO:0043484	regulation of RNA splicing	5	116	0.61	0.0485	DDX5,RBMX,SRSF2,TRA2B,SRSF5
GO:0007517	muscle organ development	12	287	0.6	0.0012	AEBP1,HBEGF,ARID5B,VAMP5,FOS,EEF2,HEG1,MYOM1,ID3,NUPR1,MYBPC3,NEB
GO:1902105	regulation of leukocyte differentiation	11	261	0.6	0.002	CD74,SFRP1,ID2,ZFP36L2,FOS,NFKBIZ,HMGB1,JUN,ANXA1,ZFP36L1,HLA-B
GO:0003205	cardiac chamber development	7	166	0.6	0.0176	HES1,ID2,SOX4,ADAMTS1,HEG1,MYBPC3,NACA
GO:0006936	muscle contraction	10	244	0.59	0.0041	MYL7,MYL9,CALM3,EEF2,MYL4,MYOM1,MYBPC3,VIM,TNNT1,NEB
GO:0001818	negative regulation of cytokine production	10	245	0.59	0.0042	APOA1,KLF2,HMGB1,FN1,KLF4,ANXA1,RGCC,ISG15,TMSB4X,LAPTM4B
GO:2000045	regulation of G1/S transition of mitotic cell cycle	6	148	0.59	0.0349	ID2,SOX4,ADAMTS1,KLF4,ANXA1,RGCC
GO:0006886	intracellular protein transport	33	836	0.58	8.73e-09	CD74,NFKBIA,RPL18A,RABGAP1L,RPL8,RPS27A,RPS3,RPS9,UBB,ARL6IP1,RPL13,RPL4,RPLP2,RPL27A,RPS4X,RPL11,RPS6,SLC25A6,RPL13A,SRSF2,DYNLL1,RPL34,RPS29,RPS14,RPL23A,RPL32,RPL18,SRSF5,RPL28,TXNIP,RPL36,RPS15,RPS19
GO:0034248	regulation of cellular amide metabolic process	15	379	0.58	0.00039	PDK4,IGFBP5,SOX4,RPS3,ZFP36L2,RPS9,EEF2,PABPC1,EEF1A1,RPS4X,RPL13A,RPS14,ZFP36L1,TOB1,VIM
GO:0048545	response to steroid hormone	13	324	0.58	0.00099	DDX5,DUSP1,FOSB,ZFP36L2,PAM,FOS,HMGB1,CTGF,ANXA1,DNAJA1,ZFP36L1,ADM,TXNIP
GO:0006417	regulation of translation	13	327	0.58	0.0011	IGFBP5,SOX4,RPS3,ZFP36L2,RPS9,EEF2,PABPC1,RPS4X,RPL13A,RPS14,ZFP36L1,TOB1,VIM
GO:0030098	lymphocyte differentiation	9	226	0.58	0.0082	CD74,ID2,SOX4,ZFP36L2,HMGB1,ANXA1,RPS6,ZFP36L1,B2M
GO:0051235	maintenance of location	6	150	0.58	0.0363	NFKBIA,APOA1,NBL1,SYNE1,GSN,TMSB4X
GO:0090287	regulation of cellular response to growth factor stimulus	10	254	0.57	0.0051	SFRP1,HES1,RPS27A,NBL1,UBB,DKK3,CDKN1C,TOB1,CD63,FGF1
GO:0007568	aging	10	255	0.57	0.0052	TIMP1,IGFBP5,ID2,JUND,FOS,EEF2,CTGF,JUN,GSN,ADM
GO:0045665	negative regulation of neuron differentiation	8	205	0.57	0.0149	HES1,ID2,RTN4,ARHGAP4,ID4,SPOCK1,VIM,B2M
GO:0021915	neural tube development	6	154	0.57	0.0399	SFRP1,PFN1,HES1,SOX4,ZFP36L1,ADM
GO:0009266	response to temperature stimulus	6	155	0.57	0.0405	NFKBIA,FOS,IER5,DNAJA1,ADM,FGF1
GO:0043065	positive regulation of apoptotic process	23	604	0.56	7.82e-06	SFRP1,DUSP1,SOX4,GADD45G,BTG1,RPS27A,RPS3,UBB,HMGB1,CTGF,MCL1,JUN,GSN,ID3,ANXA1,RGCC,DNAJA1,RPS6,NUPR1,ADM,OBSCN,TXNIP,IFI27
GO:0071363	cellular response to growth factor stimulus	18	477	0.56	0.00013	SFRP1,DDX5,RPL8,RPS27A,ZFP36L2,FSTL1,UBB,FOS,CXCL8,EEF2,EEF1A1,CTGF,JUN,KLF4,ANXA1,ZFP36L1,TOB1,FGF1
GO:0110053	regulation of actin filament organization	9	235	0.56	0.0101	SFRP1,PFN1,APOA1,CTGF,GSN,RGCC,TMSB4X,SYNPO,SYNPO2L
GO:0009612	response to mechanical stimulus	8	210	0.56	0.0166	NFKBIA,FOSB,JUND,SLC38A2,FOS,JUN,NPPA,TXNIP
GO:0035821	modification of morphology or physiology of other organism	7	182	0.56	0.026	CALM3,CXCL8,JUN,NPPB,SLC25A6,CXCL2,RPS19
GO:1901654	response to ketone	7	183	0.56	0.0262	SFRP1,DUSP1,FOSB,KLF2,FOS,KLF4,TXNIP
GO:0022408	negative regulation of cell-cell adhesion	6	159	0.56	0.0444	CD74,APOA1,HMGB1,KLF4,ANXA1,RGCC
GO:0030307	positive regulation of cell growth	6	159	0.56	0.0444	SFRP1,HBEGF,H3F3B,RTN4,H3F3C,FN1
GO:0044265	cellular macromolecule catabolic process	31	842	0.55	1.37e-07	SGTA,RPL18A,DDX5,RPL8,RPS27A,RPS3,ZFP36L2,RPS9,UBB,RPL13,RPL4,PABPC1,RPLP2,HMGB1,RPL27A,RPS4X,RPL11,ISG15,RPS6,RPL13A,RPL34,RPS29,RPS14,ZFP36L1,RPL23A,RPL32,RPL18,RPL28,RPL36,RPS15,RPS19
GO:0070848	response to growth factor	19	507	0.55	8.18e-05	SFRP1,DDX5,RPL8,RPS27A,ZFP36L2,FSTL1,UBB,FOS,CXCL8,EEF2,EEF1A1,CTGF,JUN,KLF4,ANXA1,ZFP36L1,TOB1,IER2,FGF1
GO:0032956	regulation of actin cytoskeleton organization	11	297	0.55	0.0045	SFRP1,PFN1,APOA1,PAM,CTGF,GSN,RGCC,TMSB4X,SYNPO,SYNPO2L,NEB
GO:0001655	urogenital system development	11	299	0.55	0.0047	SFRP1,HES1,ID2,SOX4,ARID5B,ADAMTS1,ID3,ANXA1,ID4,LAMB2,FGF1
GO:0014706	striated muscle tissue development	10	271	0.55	0.0076	ID2,VAMP5,FOS,EEF2,HEG1,SORBS2,MYOM1,NPPA,NUPR1,MYBPC3
GO:0016072	rRNA metabolic process	8	217	0.55	0.019	RPS9,PTRF,RPL11,RPS6,RPS14,TRMT112,RPS15,RPS19
GO:0050920	regulation of chemotaxis	7	188	0.55	0.0293	CD74,NBL1,CXCL8,HMGB1,TMSB4X,CXCL2,FGF1
GO:0051100	negative regulation of binding	6	161	0.55	0.046	NFKBIA,ID2,NES,JUN,TMSB4X,B2M
GO:0010942	positive regulation of cell death	24	663	0.54	9.87e-06	SFRP1,DUSP1,SOX4,GADD45G,BTG1,RPS27A,RPS3,UBB,FOS,HMGB1,CTGF,MCL1,JUN,GSN,ID3,ANXA1,RGCC,DNAJA1,RPS6,NUPR1,ADM,OBSCN,TXNIP,IFI27
GO:0048511	rhythmic process	9	250	0.54	0.0137	DDX5,ID2,JUND,ADAMTS1,PAM,JUN,ID3,ANXA1,ID4
GO:0090092	regulation of transmembrane receptor protein serine/threonine kinase signaling pathway	8	220	0.54	0.0203	SFRP1,HES1,RPS27A,NBL1,UBB,DKK3,CDKN1C,TOB1
GO:0006364	rRNA processing	7	192	0.54	0.0315	RPS9,RPL11,RPS6,RPS14,TRMT112,RPS15,RPS19
GO:0050870	positive regulation of T cell activation	7	193	0.54	0.0321	CD74,HES1,RPS3,NFKBIZ,HMGB1,ANXA1,HLA-A
GO:0030308	negative regulation of cell growth	6	164	0.54	0.0489	SFRP1,BTG1,RTN4,ARHGAP4,NPPB,NPPA
GO:0071453	cellular response to oxygen levels	6	164	0.54	0.0489	SFRP1,RPS27A,ATP6V0D1,UBB,RGCC,ZFP36L1
GO:0071345	cellular response to cytokine stimulus	34	953	0.53	4.92e-08	CD74,NFKBIA,TIMP1,SFRP1,KLF2,FABP4,RPS27A,RPS3,ARID5B,ZFP36L2,UBB,FOS,CXCL8,FN1,MCL1,RBMX,IFIT3,GSN,KLF4,HLA-C,ANXA1,ISG15,TMSB4X,RPL13A,STAT4,HLA-A,IFITM3,ZFP36L1,HLA-B,CXCL2,VIM,B2M,IFI27,IFITM2
GO:0019221	cytokine-mediated signaling pathway	23	655	0.53	2.52e-05	CD74,NFKBIA,TIMP1,RPS27A,UBB,FOS,CXCL8,FN1,MCL1,IFIT3,HLA-C,ANXA1,ISG15,TMSB4X,STAT4,HLA-A,IFITM3,HLA-B,CXCL2,VIM,B2M,IFI27,IFITM2
GO:0032970	regulation of actin filament-based process	12	338	0.53	0.0039	SFRP1,PFN1,APOA1,PAM,CTGF,GSN,RGCC,TMSB4X,SYNPO,SYNPO2L,MYBPC3,NEB
GO:0001822	kidney development	9	251	0.53	0.0139	SFRP1,HES1,ID2,SOX4,ARID5B,ADAMTS1,ID3,LAMB2,FGF1
GO:0010629	negative regulation of gene expression	58	1670	0.52	9.32e-14	SFRP1,RPL18A,AEBP1,DDX5,HES1,IGFBP5,ID2,FOSB,KLF2,JUND,DNAJB1,H3F3B,FABP4,RPL8,RPS27A,RPS3,ARID5B,ZFP36L2,H2AFZ,RPS9,UBB,RPL13,RPL4,PABPC1,RPLP2,HEXIM1,HMGB1,RPL27A,CTGF,RBMX,JUN,RPS4X,RPL11,ID3,KLF4,ID4,RPS6,RPL13A,RPL34,RPS29,DKK3,N4BP2L2,RPS14,ZFP36L1,RPL23A,CDKN1C,RPL32,TRA2B,TOB1,RPL18,PFDN5,NACA,RPL28,TXNIP,RPL36,RPS15,RPS19,IFI27
GO:0034097	response to cytokine	36	1035	0.52	3.09e-08	CD74,NFKBIA,TIMP1,SFRP1,KLF2,JUND,FABP4,RPS27A,RPS3,ARID5B,ZFP36L2,UBB,FOS,CXCL8,FN1,MCL1,RBMX,JUN,IFIT3,GSN,KLF4,HLA-C,ANXA1,ISG15,TMSB4X,RPL13A,STAT4,HLA-A,IFITM3,ZFP36L1,HLA-B,CXCL2,VIM,B2M,IFI27,IFITM2
GO:1901652	response to peptide	15	431	0.52	0.0012	PDK4,NFKBIA,TIMP1,IGFBP5,KLF2,JUND,BTG1,ATP6V0D1,CTGF,KLF4,NPPA,ANXA1,ZFP36L1,ADM,SRSF5
GO:0001558	regulation of cell growth	14	402	0.52	0.0018	SFRP1,HBEGF,IGFBP5,H3F3B,BTG1,RTN4,H3F3C,FN1,SGK1,CTGF,ARHGAP4,NPPB,NPPA,SPOCK1
GO:0007015	actin filament organization	7	200	0.52	0.037	TMSB10,SORBS2,MYOM1,EMP2,GSN,TMSB4X,MYBPC3
GO:0022618	ribonucleoprotein complex assembly	7	203	0.52	0.0393	RBMX,RPL11,RPS14,RPL23A,SRSF5,RPS15,RPS19
GO:0010608	posttranscriptional regulation of gene expression	15	441	0.51	0.0014	IGFBP5,SOX4,RPS27A,RPS3,ZFP36L2,RPS9,UBB,EEF2,PABPC1,RPS4X,RPL13A,RPS14,ZFP36L1,TOB1,VIM
GO:0003007	heart morphogenesis	8	235	0.51	0.0274	HES1,ID2,SOX4,ADAMTS1,HEG1,RTN4,JUN,MYBPC3
GO:0030336	negative regulation of cell migration	8	237	0.51	0.0283	TIMP1,SFRP1,IGFBP5,NBL1,HMGB1,ARHGAP4,KLF4,RGCC
GO:0009057	macromolecule catabolic process	32	970	0.5	8.78e-07	SGTA,RPL18A,DDX5,CTSD,RPL8,RPS27A,RPS3,ZFP36L2,RPS9,UBB,RPL13,RPL4,PABPC1,RPLP2,HMGB1,RPL27A,RPS4X,RPL11,ISG15,RPS6,RPL13A,RPL34,RPS29,RPS14,ZFP36L1,RPL23A,RPL32,RPL18,RPL28,RPL36,RPS15,RPS19
GO:0008284	positive regulation of cell population proliferation	29	878	0.5	3.66e-06	CD74,TIMP1,SFRP1,HBEGF,HES1,IGFBP5,ID2,SOX4,RPS3,ADAMTS1,RPS9,RTN4,HMGB1,FN1,EMP2,CTGF,NES,S100A6,JUN,RPS4X,ANXA1,ID4,HLA-A,N4BP2L2,CRIP2,ADM,NACA,NAP1L1,FGF1
GO:0044057	regulation of system process	17	516	0.5	0.00084	C12orf57,HBEGF,IGFBP5,APOA1,MYL9,CALM3,MYL4,EMP2,SGK1,CTGF,KLF4,NPPB,NPPA,ADM,MYBPC3,TNNT1,PPP1R12B
GO:0007507	heart development	16	485	0.5	0.0012	HES1,ID2,SOX4,ADAMTS1,PAM,HEG1,HEXIM1,RTN4,SORBS2,JUN,ID3,NPPA,ZFP36L1,ADM,MYBPC3,NACA
GO:0051272	positive regulation of cellular component movement	16	482	0.5	0.0012	CD74,PFN1,HBEGF,IGFBP5,ADAMTS1,CXCL8,RTN4,HMGB1,FN1,PTRF,JUN,ANXA1,TMSB4X,CXCL2,RPS19,FGF1
GO:0002683	negative regulation of immune system process	14	425	0.5	0.0028	CD74,NFKBIA,SFRP1,HES1,ID2,APOA1,NBL1,HMGB1,ANXA1,HLA-A,N4BP2L2,ZFP36L1,HLA-B,RPS19
GO:0048732	gland development	13	395	0.5	0.0042	NFKBIA,SFRP1,HES1,IGFBP5,ID2,APOA1,ARID5B,PAM,JUN,ANXA1,ID4,DKK3,SRSF5
GO:0043434	response to peptide hormone	12	362	0.5	0.006	PDK4,TIMP1,IGFBP5,JUND,BTG1,ATP6V0D1,CTGF,NPPA,ANXA1,ZFP36L1,ADM,SRSF5
GO:0046677	response to antibiotic	10	305	0.5	0.0147	DUSP1,KLF2,RPS3,EEF2,JUN,GSN,ID3,KLF4,ANXA1,TXNIP
GO:0042254	ribosome biogenesis	9	270	0.5	0.0198	RPS9,RPL11,RPS6,RPL34,RPS14,RPL23A,TRMT112,RPS15,RPS19
GO:0043281	regulation of cysteine-type endopeptidase activity involved in apoptotic process	7	209	0.5	0.0439	RPS3,ARL6IP1,HMGB1,CTGF,GSN,KLF4,IFI27
GO:0034613	cellular protein localization	44	1367	0.49	3.15e-09	CD74,NFKBIA,SGTA,RPL18A,RABGAP1L,RPL8,RPS27A,RPS3,RPS9,UBB,VAMP5,ARL6IP1,RPL13,RPL4,RPLP2,LAMTOR4,RPL27A,EMP2,SYNE1,RPS4X,GSN,RPL11,ID4,DNAJA1,RPS6,TMSB4X,SLC25A6,RPL13A,SRSF2,DYNLL1,RPL34,RPS29,RPS14,RPL23A,RPL32,RPL18,CD63,SRSF5,RPL28,OBSCN,TXNIP,RPL36,RPS15,RPS19
GO:0030097	hemopoiesis	17	526	0.49	0.001	CD74,SFRP1,ID2,SOX4,KLF2,ZFP36L2,EEF2,HMGB1,JUN,KLF4,ANXA1,RPS6,RPS14,ZFP36L1,CRIP2,B2M,RPS19
GO:0051090	regulation of DNA-binding transcription factor activity	13	403	0.49	0.0048	NFKBIA,ID2,RPS27A,RPS3,ARID5B,UBB,FOS,SGK1,JUN,ID3,KLF4,RGCC,TMSB4X
GO:0006979	response to oxidative stress	12	373	0.49	0.0075	DUSP1,KLF2,BTG1,RPS3,FOS,EEF2,JUN,KLF4,ANXA1,GPX3,TRA2B,TXNIP
GO:0006457	protein folding	7	214	0.49	0.0476	CD74,DNAJB1,NPPB,NPPA,DNAJA1,PFDN5,B2M
GO:0033993	response to lipid	26	825	0.48	3.16e-05	PDK4,NFKBIA,SFRP1,DDX5,DUSP1,FOSB,JUND,LOXL1,ZFP36L2,H2AFZ,PAM,FOS,CXCL8,EEF2,HMGB1,CTGF,JUN,ID3,KLF4,ANXA1,DNAJA1,ZFP36L1,CXCL2,ADM,B2M,TXNIP
GO:0048534	hematopoietic or lymphoid organ development	18	573	0.48	0.00089	CD74,SFRP1,HES1,ID2,SOX4,KLF2,ZFP36L2,EEF2,HMGB1,JUN,KLF4,ANXA1,RPS6,RPS14,ZFP36L1,CRIP2,B2M,RPS19
GO:2000147	positive regulation of cell motility	15	469	0.48	0.0024	CD74,PFN1,HBEGF,IGFBP5,ADAMTS1,CXCL8,RTN4,HMGB1,FN1,PTRF,JUN,ANXA1,TMSB4X,CXCL2,FGF1
GO:0045785	positive regulation of cell adhesion	12	375	0.48	0.0078	CD74,CCDC80,SFRP1,HES1,APOA1,RPS3,NFKBIZ,HMGB1,FN1,EMP2,ANXA1,HLA-A
GO:0048514	blood vessel morphogenesis	12	381	0.48	0.0086	HES1,SOX4,MFGE8,CXCL8,HEG1,RTN4,FN1,CTGF,JUN,ZFP36L1,ADM,FGF1
GO:0002521	leukocyte differentiation	10	313	0.48	0.0167	CD74,ID2,SOX4,ZFP36L2,HMGB1,JUN,ANXA1,RPS6,ZFP36L1,B2M
GO:1902903	regulation of supramolecular fiber organization	10	316	0.48	0.0176	SFRP1,PFN1,APOA1,RPS3,CTGF,GSN,RGCC,TMSB4X,SYNPO,SYNPO2L
GO:0071900	regulation of protein serine/threonine kinase activity	15	488	0.47	0.0033	CD74,SFRP1,DUSP1,GADD45G,RPS27A,RPS3,CALM3,CCNL1,UBB,HEXIM1,CKS2,RGCC,DNAJA1,CDKN1C,FGF1
GO:0030335	positive regulation of cell migration	14	452	0.47	0.0044	CD74,PFN1,HBEGF,IGFBP5,ADAMTS1,CXCL8,RTN4,HMGB1,FN1,JUN,ANXA1,TMSB4X,CXCL2,FGF1
GO:0070482	response to oxygen levels	10	321	0.47	0.019	SFRP1,RPS27A,ATP6V0D1,UBB,PAM,CTGF,NPPA,RGCC,ZFP36L1,ADM
GO:0001101	response to acid chemical	10	323	0.47	0.0197	PDK4,SFRP1,DUSP1,KLF2,EEF2,LAMTOR4,CTGF,GSN,ID3,KLF4
GO:0015031	protein transport	42	1391	0.46	4.95e-08	CD74,NFKBIA,NXT2,RPL18A,RABGAP1L,RPL8,RPS27A,RPS3,ATP6V0D1,RPS9,UBB,VAMP5,ARL6IP1,RPL13,RPL4,RPLP2,HMGB1,RPL27A,MCL1,RPS4X,RPL11,ANXA1,RPS6,SLC25A6,RPL13A,SRSF2,DYNLL1,RPL34,RPS29,RPS14,RPL23A,RPL32,NACA2,RPL18,CD63,NACA,SRSF5,RPL28,TXNIP,RPL36,RPS15,RPS19
GO:0042119	neutrophil activation	15	497	0.46	0.0039	SLC2A3,CTSD,C3,CXCL8,EEF2,EEF1A1,HMGB1,GSN,HLA-C,ASAH1,DYNLL1,HLA-A,HLA-B,CD63,B2M
GO:0032103	positive regulation of response to external stimulus	15	499	0.46	0.004	CD74,NFKBIA,C3,FABP4,RPS27A,UBB,CXCL8,HEXIM1,RTN4,HMGB1,NPPA,TMSB4X,PLA2G2A,CXCL2,RPS19
GO:0051249	regulation of lymphocyte activation	12	401	0.46	0.012	CD74,SFRP1,HES1,ID2,RPS3,ZFP36L2,NFKBIZ,HMGB1,GSN,ANXA1,HLA-A,ZFP36L1
GO:0002697	regulation of immune effector process	11	362	0.46	0.0155	CD74,APOA1,C3,NFKBIZ,HMGB1,NPPA,ANXA1,HLA-A,HLA-B,B2M,RPS19
GO:0031349	positive regulation of defense response	11	365	0.46	0.0162	NFKBIA,C3,FABP4,RPS27A,UBB,HEXIM1,HMGB1,NPPA,SLC25A6,PLA2G2A,RPS19
GO:0032496	response to lipopolysaccharide	9	298	0.46	0.0318	NFKBIA,JUND,LOXL1,FOS,CXCL8,JUN,CXCL2,ADM,B2M
GO:0036293	response to decreased oxygen levels	9	298	0.46	0.0318	SFRP1,RPS27A,UBB,PAM,CTGF,NPPA,RGCC,ZFP36L1,ADM
GO:0042886	amide transport	43	1440	0.45	4.38e-08	CD74,NFKBIA,NXT2,RPL18A,RABGAP1L,RPL8,RPS27A,RPS3,ATP6V0D1,RPS9,UBB,VAMP5,ARL6IP1,RPL13,RPL4,RPLP2,HMGB1,RPL27A,MCL1,RPS4X,RPL11,ANXA1,RPS6,SLC25A6,RPL13A,SRSF2,DYNLL1,RPL34,RPS29,RPS14,RPL23A,TAPBP,RPL32,NACA2,RPL18,CD63,NACA,SRSF5,RPL28,TXNIP,RPL36,RPS15,RPS19
GO:0045184	establishment of protein localization	43	1467	0.45	7.05e-08	CD74,NFKBIA,NXT2,SGTA,RPL18A,RABGAP1L,RPL8,RPS27A,RPS3,ATP6V0D1,RPS9,UBB,VAMP5,ARL6IP1,RPL13,RPL4,RPLP2,HMGB1,RPL27A,MCL1,RPS4X,RPL11,ANXA1,RPS6,SLC25A6,RPL13A,SRSF2,DYNLL1,RPL34,RPS29,RPS14,RPL23A,RPL32,NACA2,RPL18,CD63,NACA,SRSF5,RPL28,TXNIP,RPL36,RPS15,RPS19
GO:0009725	response to hormone	25	854	0.45	0.00014	PDK4,TIMP1,SFRP1,DDX5,IGFBP5,DUSP1,FOSB,JUND,BTG1,ZFP36L2,ATP6V0D1,H2AFZ,PAM,FOS,EEF2,HMGB1,CTGF,JUN,NPPA,ANXA1,DNAJA1,ZFP36L1,ADM,SRSF5,TXNIP
GO:0030334	regulation of cell migration	22	753	0.45	0.00044	CD74,TIMP1,SFRP1,PFN1,HBEGF,IGFBP5,ADAMTS1,NBL1,CXCL8,RTN4,HMGB1,FN1,EMP2,SGK1,ARHGAP4,JUN,KLF4,ANXA1,RGCC,TMSB4X,CXCL2,FGF1
GO:0050727	regulation of inflammatory response	10	338	0.45	0.0254	NFKBIA,APOA1,C3,FABP4,KLF4,NPPA,ANXA1,TMSB4X,PLA2G2A,RPS19
GO:0071902	positive regulation of protein serine/threonine kinase activity	10	340	0.45	0.026	CD74,GADD45G,RPS27A,RPS3,CALM3,CCNL1,UBB,CKS2,RGCC,FGF1
GO:0050867	positive regulation of cell activation	9	308	0.45	0.0371	CD74,HES1,RPS3,NFKBIZ,HMGB1,CTGF,NPPA,ANXA1,HLA-A
GO:0051241	negative regulation of multicellular organismal process	32	1098	0.44	9.87e-06	CD74,NFKBIA,TIMP1,SFRP1,HES1,IGFBP5,ID2,APOA1,KLF2,RTN4,HMGB1,FN1,ARHGAP4,ID3,KLF4,NPPB,NPPA,ANXA1,ID4,RGCC,ISG15,TMSB4X,SPOCK1,N4BP2L2,ZFP36L1,LAPTM4B,TOB1,ADM,VIM,B2M,TNNT1,RPS19
GO:0014070	response to organic cyclic compound	25	873	0.44	0.00019	NFKBIA,SFRP1,DDX5,IGFBP5,DUSP1,FOSB,KLF2,JUND,ZFP36L2,H2AFZ,PAM,FOS,EEF2,HMGB1,CTGF,JUN,GSN,ID3,KLF4,ANXA1,DNAJA1,SRSF2,ZFP36L1,ADM,TXNIP
GO:0009617	response to bacterium	16	555	0.44	0.004	CCDC80,NFKBIA,C3,JUND,LOXL1,FOS,CXCL8,JUN,ISG15,HLA-A,PLA2G2A,HLA-B,CXCL2,ADM,B2M,RPS19
GO:0043312	neutrophil degranulation	14	485	0.44	0.0077	SLC2A3,CTSD,C3,EEF2,EEF1A1,HMGB1,GSN,HLA-C,ASAH1,DYNLL1,HLA-A,HLA-B,CD63,B2M
GO:0002791	regulation of peptide secretion	13	452	0.44	0.0111	CD74,SFRP1,APOA1,SOX4,PAM,HMGB1,FN1,MYOM1,ANXA1,RGCC,TMSB4X,SLC25A6,DYNLL1
GO:0032147	activation of protein kinase activity	10	347	0.44	0.0288	CD74,GADD45G,RPS27A,CALM3,UBB,HMGB1,EMP2,CKS2,RGCC,FGF1
GO:0050678	regulation of epithelial cell proliferation	9	311	0.44	0.039	SFRP1,HES1,RTN4,HMGB1,JUN,RGCC,ZFP36L1,CDKN1C,FGF1
GO:0010605	negative regulation of macromolecule metabolic process	72	2558	0.43	3.3e-13	TIMP1,SFRP1,SGTA,RPL18A,AEBP1,DDX5,HBEGF,HES1,IGFBP5,ID2,DUSP1,SOX4,C3,FOSB,KLF2,JUND,DNAJB1,H3F3B,FABP4,RPL8,RPS27A,RPS3,ARID5B,ZFP36L2,CALM3,H2AFZ,PPP1R14A,RPS9,UBB,ARL6IP1,RPL13,RPL4,PABPC1,RPLP2,HEXIM1,HMGB1,RPL27A,CTGF,RBMX,JUN,RPS4X,RPL11,ID3,KLF4,ID4,ISG15,DNAJA1,RPS6,RPL13A,SRSF2,RPL34,SPOCK1,RPS29,DKK3,N4BP2L2,RPS14,ZFP36L1,RPL23A,LAPTM4B,CDKN1C,RPL32,TRA2B,TOB1,RPL18,PFDN5,NACA,RPL28,TX…
GO:0042127	regulation of cell population proliferation	45	1594	0.43	8.04e-08	CD74,NFKBIA,TIMP1,SFRP1,HBEGF,HES1,IGFBP5,ID2,DUSP1,SOX4,JUND,BTG1,RPS3,ADAMTS1,RPS9,CXCL8,RTN4,HMGB1,FN1,EMP2,IER5,SGK1,CTGF,NES,S100A6,JUN,IFIT3,RPS4X,KLF4,ANXA1,ID4,RGCC,NUPR1,HLA-A,N4BP2L2,ZFP36L1,CDKN1C,CRIP2,CXCL2,TOB1,ADM,NACA,TXNIP,NAP1L1,FGF1
GO:0002684	positive regulation of immune system process	25	882	0.43	0.00022	CD74,NFKBIA,HES1,ID2,C3,RPS27A,RPS3,UBB,FOS,CXCL8,NFKBIZ,HEXIM1,HMGB1,JUN,NPPA,ANXA1,RGCC,ISG15,HLA-A,N4BP2L2,ZFP36L1,HLA-B,CXCL2,B2M,RPS19
GO:0051270	regulation of cellular component movement	25	886	0.43	0.00023	CD74,TIMP1,SFRP1,PFN1,HBEGF,IGFBP5,ADAMTS1,NBL1,CXCL8,RTN4,HMGB1,FN1,PTRF,EMP2,SGK1,ARHGAP4,JUN,KLF4,ANXA1,RGCC,TMSB4X,CXCL2,MYBPC3,RPS19,FGF1
GO:2000145	regulation of cell motility	23	807	0.43	0.00043	CD74,TIMP1,SFRP1,PFN1,HBEGF,IGFBP5,ADAMTS1,NBL1,CXCL8,RTN4,HMGB1,FN1,PTRF,EMP2,SGK1,ARHGAP4,JUN,KLF4,ANXA1,RGCC,TMSB4X,CXCL2,FGF1
GO:0008283	cell population proliferation	19	676	0.43	0.0018	CD74,IGFBP5,ID2,APOA1,SOX4,H3F3B,ZFP36L2,EEF2,HMGB1,EMP2,CTGF,NES,CKS2,ID4,RPS6,NUPR1,ZFP36L1,RPL23A,FGF1
GO:0030029	actin filament-based process	14	493	0.43	0.0087	PFN1,TMSB10,MYL4,SORBS2,MYOM1,EMP2,GSN,ANXA1,TMSB4X,MYBPC3,VIM,OBSCN,TNNT1,NEB
GO:0001568	blood vessel development	13	464	0.43	0.0131	HES1,SOX4,LOXL1,MFGE8,CXCL8,HEG1,RTN4,FN1,CTGF,JUN,ZFP36L1,ADM,FGF1
GO:0050708	regulation of protein secretion	12	422	0.43	0.0163	SFRP1,APOA1,SOX4,PAM,HMGB1,FN1,MYOM1,ANXA1,RGCC,TMSB4X,SLC25A6,DYNLL1
GO:1901990	regulation of mitotic cell cycle phase transition	10	351	0.43	0.0303	ID2,DUSP1,SOX4,ZFP36L2,ADAMTS1,KLF4,ANXA1,RGCC,DYNLL1,ZFP36L1
GO:0051098	regulation of binding	10	356	0.43	0.0325	NFKBIA,HES1,ID2,HMGB1,NES,JUN,RPL11,KLF4,TMSB4X,B2M
GO:0008104	protein localization	54	1966	0.42	3.63e-09	CD74,NFKBIA,NXT2,SGTA,RPL18A,AKAP3,RABGAP1L,RPL8,RPS27A,RPS3,NBL1,ATP6V0D1,RPS9,UBB,VAMP5,ARL6IP1,RPL13,RPL4,RPLP2,LAMTOR4,HMGB1,RPL27A,EMP2,SYNE1,MCL1,RPS4X,GSN,CUTA,RPL11,ANXA1,ID4,DNAJA1,RPS6,TMSB4X,SLC25A6,RPL13A,SRSF2,DYNLL1,RPL34,RPS29,RPS14,RPL23A,RPL32,NACA2,RPL18,CD63,NACA,SRSF5,RPL28,OBSCN,TXNIP,RPL36,RPS15,RPS19
GO:0046907	intracellular transport	38	1390	0.42	3.57e-06	CD74,ATP5D,NFKBIA,RPL18A,RABGAP1L,RPL8,RPS27A,RPS3,RPS9,UBB,ARL6IP1,RPL13,RPL4,RPLP2,RPL27A,BCAS4,EMP2,RPS4X,RPL11,RPS6,SLC25A6,RPL13A,SRSF2,DYNLL1,RPL34,RPS29,RPS14,RPL23A,LAPTM4B,RPL32,RPL18,CD63,SRSF5,RPL28,TXNIP,RPL36,RPS15,RPS19
GO:2000113	negative regulation of cellular macromolecule biosynthetic process	37	1348	0.42	4.84e-06	SFRP1,AEBP1,DDX5,HBEGF,HES1,IGFBP5,ID2,DUSP1,FOSB,KLF2,JUND,DNAJB1,H3F3B,FABP4,RPS27A,RPS3,ARID5B,ZFP36L2,H2AFZ,UBB,HEXIM1,HMGB1,JUN,ID3,KLF4,ID4,RPL13A,DKK3,N4BP2L2,RPS14,ZFP36L1,CDKN1C,TOB1,PFDN5,NACA,TXNIP,IFI27
GO:0009719	response to endogenous stimulus	37	1353	0.42	5.16e-06	PDK4,TIMP1,SFRP1,DDX5,IGFBP5,DUSP1,FOSB,KLF2,JUND,BTG1,RPL8,RPS27A,ZFP36L2,ATP6V0D1,FSTL1,H2AFZ,UBB,PAM,FOS,CXCL8,EEF2,EEF1A1,LAMTOR4,HMGB1,CTGF,JUN,KLF4,NPPA,ANXA1,DNAJA1,ZFP36L1,TOB1,ADM,SRSF5,TXNIP,IER2,FGF1
GO:0010243	response to organonitrogen compound	24	876	0.42	0.00049	PDK4,NFKBIA,TIMP1,SFRP1,SGTA,IGFBP5,DUSP1,FOSB,KLF2,JUND,BTG1,ATP6V0D1,FOS,EEF2,LAMTOR4,CTGF,JUN,GSN,KLF4,NPPA,ANXA1,ZFP36L1,ADM,SRSF5
GO:0072359	circulatory system development	22	807	0.42	0.00099	HES1,ID2,SOX4,LOXL1,MFGE8,ADAMTS1,PAM,CXCL8,HEG1,HEXIM1,RTN4,FN1,SORBS2,CTGF,JUN,ID3,NPPA,ZFP36L1,ADM,MYBPC3,NACA,FGF1
GO:0045596	negative regulation of cell differentiation	19	683	0.42	0.002	CD74,NFKBIA,SFRP1,HES1,IGFBP5,ID2,ZFP36L2,RTN4,HMGB1,ARHGAP4,ID3,ANXA1,ID4,SPOCK1,N4BP2L2,ZFP36L1,TOB1,VIM,B2M
GO:0045055	regulated exocytosis	19	691	0.42	0.0022	SLC2A3,TIMP1,CTSD,APOA1,C3,CALM3,EEF2,EEF1A1,HMGB1,FN1,GSN,HLA-C,TMSB4X,ASAH1,DYNLL1,HLA-A,HLA-B,CD63,B2M
GO:0043900	regulation of multi-organism process	18	653	0.42	0.0031	CD74,NFKBIA,TIMP1,DDX5,RPS27A,UBB,CXCL8,PABPC1,HEXIM1,HMGB1,JUN,GSN,ISG15,HLA-A,IFITM3,HLA-B,RPS19,IFITM2
GO:0001817	regulation of cytokine production	17	615	0.42	0.0041	CD74,APOA1,C3,KLF2,RPS3,HEG1,HMGB1,FN1,KLF4,ANXA1,RGCC,ISG15,TMSB4X,HLA-A,HLA-B,LAPTM4B,B2M
GO:0030155	regulation of cell adhesion	17	623	0.42	0.0045	CD74,CCDC80,SFRP1,HES1,APOA1,RPS3,CXCL8,NFKBIZ,HMGB1,FN1,EMP2,GSN,KLF4,ANXA1,RGCC,SPOCK1,HLA-A
GO:0002274	myeloid leukocyte activation	16	574	0.42	0.0051	SLC2A3,CTSD,C3,CXCL8,EEF2,EEF1A1,HMGB1,JUN,GSN,HLA-C,ASAH1,DYNLL1,HLA-A,HLA-B,CD63,B2M
GO:0009611	response to wounding	15	547	0.42	0.0082	TIMP1,HBEGF,APOA1,H3F3B,ZFP36L2,FN1,CTGF,JUN,GSN,ID3,ANXA1,LAMB2,ZFP36L1,ADM,NACA
GO:0050865	regulation of cell activation	14	506	0.42	0.0106	CD74,SFRP1,HES1,ID2,RPS3,ZFP36L2,NFKBIZ,HMGB1,CTGF,GSN,NPPA,ANXA1,HLA-A,ZFP36L1
GO:0002694	regulation of leukocyte activation	13	470	0.42	0.0142	CD74,SFRP1,HES1,ID2,RPS3,ZFP36L2,NFKBIZ,HMGB1,GSN,NPPA,ANXA1,HLA-A,ZFP36L1
GO:0051493	regulation of cytoskeleton organization	13	477	0.42	0.0157	SFRP1,PFN1,APOA1,RPS3,PAM,CTGF,NES,GSN,RGCC,TMSB4X,SYNPO,SYNPO2L,NEB
GO:0043687	post-translational protein modification	10	365	0.42	0.0369	TIMP1,IGFBP5,APOA1,C3,MFGE8,FSTL1,FN1,CHGB,LAMB2,SPARCL1
GO:0022407	regulation of cell-cell adhesion	10	366	0.42	0.0373	CD74,HES1,APOA1,RPS3,NFKBIZ,HMGB1,KLF4,ANXA1,RGCC,HLA-A
GO:0009892	negative regulation of metabolic process	74	2762	0.41	1.13e-12	TIMP1,SFRP1,SGTA,RPL18A,AEBP1,DDX5,HBEGF,HES1,IGFBP5,ID2,DUSP1,SOX4,C3,FOSB,KLF2,JUND,DNAJB1,H3F3B,FABP4,RPL8,RPS27A,RPS3,ARID5B,ZFP36L2,CALM3,H2AFZ,PPP1R14A,RPS9,UBB,ARL6IP1,RPL13,RPL4,PABPC1,RPLP2,HEXIM1,HMGB1,RPL27A,CTGF,MCL1,RBMX,JUN,RPS4X,RPL11,ID3,KLF4,ID4,ISG15,DNAJA1,RPS6,RPL13A,SRSF2,DYNLL1,RPL34,SPOCK1,RPS29,DKK3,N4BP2L2,RPS14,ZFP36L1,RPL23A,LAPTM4B,CDKN1C,RPL32,TRA2B,TOB1,RPL18,PFDN5,N…
GO:0071705	nitrogen compound transport	45	1690	0.41	4.48e-07	CD74,NFKBIA,NXT2,RPL18A,RABGAP1L,SLC38A2,RPL8,RPS27A,RPS3,ATP6V0D1,RPS9,UBB,VAMP5,ARL6IP1,RPL13,RPL4,RPLP2,HMGB1,RPL27A,MCL1,RPS4X,RPL11,ANXA1,RPS6,SLC25A6,RPL13A,SRSF2,DYNLL1,RPL34,RPS29,RPS14,ZFP36L1,RPL23A,TAPBP,RPL32,NACA2,RPL18,CD63,NACA,SRSF5,RPL28,TXNIP,RPL36,RPS15,RPS19
GO:0010558	negative regulation of macromolecule biosynthetic process	38	1425	0.41	6.15e-06	SFRP1,AEBP1,DDX5,HBEGF,HES1,IGFBP5,ID2,DUSP1,FOSB,KLF2,JUND,DNAJB1,H3F3B,FABP4,RPS27A,RPS3,ARID5B,ZFP36L2,H2AFZ,UBB,HEXIM1,HMGB1,JUN,ID3,KLF4,ID4,RPL13A,SRSF2,DKK3,N4BP2L2,RPS14,ZFP36L1,CDKN1C,TOB1,PFDN5,NACA,TXNIP,IFI27
GO:0000122	negative regulation of transcription by RNA polymerase II	22	809	0.41	0.001	AEBP1,DDX5,HES1,ID2,FOSB,KLF2,JUND,DNAJB1,RPS27A,ARID5B,UBB,HEXIM1,HMGB1,JUN,ID3,KLF4,ID4,N4BP2L2,RPS14,NACA,TXNIP,IFI27
GO:0051345	positive regulation of hydrolase activity	20	742	0.41	0.002	SFRP1,PFN1,APOA1,RABGAP1L,DNAJB1,RPS3,CALM3,HMGB1,FN1,MYL4,CTGF,ARHGAP4,JUN,GSN,DNAJA1,TMSB4X,DYNLL1,RGS5,MYBPC3,IFI27
GO:0050778	positive regulation of immune response	16	589	0.41	0.0064	CD74,NFKBIA,C3,RPS27A,RPS3,UBB,NFKBIZ,HEXIM1,HMGB1,NPPA,ANXA1,RGCC,HLA-A,HLA-B,B2M,RPS19
GO:0071396	cellular response to lipid	13	486	0.41	0.0175	PDK4,NFKBIA,SFRP1,DDX5,ZFP36L2,H2AFZ,CXCL8,ID3,KLF4,ANXA1,DNAJA1,ZFP36L1,B2M
GO:0048608	reproductive structure development	11	405	0.41	0.0288	SFRP1,HES1,H3F3B,ARID5B,ADAMTS1,ANXA1,ID4,RPS6,NUPR1,ZFP36L1,ADM
GO:0022613	ribonucleoprotein complex biogenesis	11	409	0.41	0.0303	RPS9,RBMX,RPL11,RPS6,RPL34,RPS14,RPL23A,TRMT112,SRSF5,RPS15,RPS19
GO:0051253	negative regulation of RNA metabolic process	34	1303	0.4	3.68e-05	SFRP1,AEBP1,DDX5,HES1,ID2,FOSB,KLF2,JUND,DNAJB1,H3F3B,FABP4,RPS27A,ARID5B,H2AFZ,UBB,PABPC1,HEXIM1,HMGB1,RBMX,JUN,ID3,KLF4,ID4,SRSF2,DKK3,N4BP2L2,RPS14,CDKN1C,TRA2B,TOB1,PFDN5,NACA,TXNIP,IFI27
GO:0071495	cellular response to endogenous stimulus	29	1106	0.4	0.00018	PDK4,SFRP1,DDX5,IGFBP5,DUSP1,FOSB,KLF2,JUND,RPL8,RPS27A,ZFP36L2,ATP6V0D1,FSTL1,H2AFZ,UBB,FOS,CXCL8,EEF2,EEF1A1,LAMTOR4,CTGF,JUN,KLF4,ANXA1,DNAJA1,ZFP36L1,TOB1,SRSF5,FGF1
GO:0046903	secretion	28	1070	0.4	0.00025	SLC2A3,TIMP1,CTSD,APOA1,C3,SLC38A2,CALM3,VAMP5,PAM,EEF2,EEF1A1,HMGB1,FN1,CTGF,GSN,HLA-C,NPPB,ANXA1,TMSB4X,ASAH1,DYNLL1,HLA-A,PLA2G2A,SELM,HLA-B,ADM,CD63,B2M
GO:0032940	secretion by cell	25	959	0.4	0.00067	SLC2A3,TIMP1,CTSD,APOA1,C3,SLC38A2,CALM3,VAMP5,EEF2,EEF1A1,HMGB1,FN1,CTGF,GSN,HLA-C,ANXA1,TMSB4X,ASAH1,DYNLL1,HLA-A,SELM,HLA-B,ADM,CD63,B2M
GO:0051093	negative regulation of developmental process	24	910	0.4	0.00079	CD74,NFKBIA,TIMP1,SFRP1,HES1,IGFBP5,ID2,KLF2,ZFP36L2,RTN4,HMGB1,ARHGAP4,ID3,KLF4,NPPB,ANXA1,ID4,RGCC,SPOCK1,N4BP2L2,ZFP36L1,TOB1,VIM,B2M
GO:0044419	interspecies interaction between organisms	19	724	0.4	0.0036	NFKBIA,SGTA,RPS27A,CALM3,UBB,CXCL8,FN1,JUN,HLA-C,NPPB,ISG15,SLC25A6,DYNLL1,HLA-A,HLA-B,CXCL2,VIM,B2M,RPS19
GO:0052547	regulation of peptidase activity	11	420	0.4	0.0351	TIMP1,C3,RPS3,ARL6IP1,HMGB1,FN1,CTGF,GSN,KLF4,SPOCK1,IFI27
GO:0033036	macromolecule localization	59	2268	0.39	3.15e-09	CD74,NFKBIA,NXT2,SGTA,RPL18A,AKAP3,APOA1,RABGAP1L,FABP4,RPL8,RPS27A,RPS3,NBL1,ATP6V0D1,RPS9,UBB,VAMP5,ARL6IP1,RPL13,RPL4,RPLP2,LAMTOR4,HMGB1,RPL27A,EMP2,SYNE1,MCL1,RPS4X,GSN,CUTA,RPL11,ANXA1,ID4,DNAJA1,RPS6,TMSB4X,SLC25A6,RPL13A,SRSF2,DYNLL1,RPL34,RPS29,PLA2G2A,SELM,RPS14,ZFP36L1,RPL23A,RPL32,NACA2,RPL18,CD63,NACA,SRSF5,RPL28,OBSCN,TXNIP,RPL36,RPS15,RPS19
GO:0031327	negative regulation of cellular biosynthetic process	38	1479	0.39	1.38e-05	SFRP1,AEBP1,DDX5,HBEGF,HES1,IGFBP5,ID2,DUSP1,FOSB,KLF2,JUND,DNAJB1,H3F3B,FABP4,RPS27A,RPS3,ARID5B,ZFP36L2,H2AFZ,UBB,HEXIM1,HMGB1,JUN,ID3,KLF4,ID4,RPL13A,SRSF2,DKK3,N4BP2L2,RPS14,ZFP36L1,CDKN1C,TOB1,PFDN5,NACA,TXNIP,IFI27
GO:1901566	organonitrogen compound biosynthetic process	35	1370	0.39	3.92e-05	ATP5D,TECR,RPL18A,APOA1,RPL8,PHLDA1,RPS27A,RPS3,RPS9,RPL13,EEF2,RPL4,PABPC1,RPLP2,MRPL54,EEF1A1,RPL27A,RPS4X,RPL11,NPPB,NPPA,RPS6,RPL13A,RPL34,RPS29,RPS14,RPL23A,RPL32,ADM,RPL18,NACA,RPL28,RPL36,RPS15,RPS19
GO:0009607	response to biotic stimulus	31	1206	0.39	0.00013	CCDC80,NFKBIA,C3,JUND,LOXL1,FOS,CXCL8,ITLN1,HEXIM1,HMGB1,JUN,IFIT3,GSN,HLA-C,NPPB,ANXA1,ISG15,SLC25A6,RPL13A,HLA-A,IFITM3,PLA2G2A,HLA-B,CXCL2,ADM,VIM,B2M,TXNIP,RPS19,IFI27,IFITM2
GO:0051707	response to other organism	30	1173	0.39	0.00019	CCDC80,NFKBIA,C3,JUND,LOXL1,FOS,CXCL8,ITLN1,HEXIM1,HMGB1,JUN,IFIT3,GSN,HLA-C,NPPB,ANXA1,ISG15,SLC25A6,RPL13A,HLA-A,IFITM3,PLA2G2A,HLA-B,CXCL2,ADM,VIM,B2M,RPS19,IFI27,IFITM2
GO:0045321	leukocyte activation	23	894	0.39	0.0014	CD74,SLC2A3,ID2,CTSD,SOX4,C3,ZFP36L2,CXCL8,EEF2,EEF1A1,HMGB1,JUN,GSN,HLA-C,ANXA1,RPS6,ASAH1,DYNLL1,HLA-A,ZFP36L1,HLA-B,CD63,B2M
GO:0006887	exocytosis	20	774	0.39	0.0031	SLC2A3,TIMP1,CTSD,APOA1,C3,CALM3,VAMP5,EEF2,EEF1A1,HMGB1,FN1,GSN,HLA-C,TMSB4X,ASAH1,DYNLL1,HLA-A,HLA-B,CD63,B2M
GO:0007167	enzyme linked receptor protein signaling pathway	18	698	0.39	0.0055	PDK4,DDX5,AKAP3,HBEGF,RPS27A,ARID5B,ATP6V0D1,FSTL1,UBB,FOS,CTGF,JUN,NPPB,NPPA,TOB1,VIM,TXNIP,FGF1
GO:0032870	cellular response to hormone stimulus	15	585	0.39	0.0135	PDK4,SFRP1,DDX5,DUSP1,FOSB,JUND,ZFP36L2,ATP6V0D1,H2AFZ,FOS,JUN,ANXA1,DNAJA1,ZFP36L1,SRSF5
GO:0009636	response to toxic substance	12	468	0.39	0.0299	DUSP1,KLF2,RPS3,FOS,EEF2,JUN,GSN,KLF4,ANXA1,GPX3,NUPR1,TXNIP
GO:0071310	cellular response to organic substance	56	2219	0.38	3.09e-08	PDK4,CD74,NFKBIA,TIMP1,SFRP1,DDX5,IGFBP5,DUSP1,SOX4,FOSB,KLF2,JUND,FABP4,RPL8,RPS27A,RPS3,ARID5B,ZFP36L2,ATP6V0D1,FSTL1,H2AFZ,UBB,FOS,CXCL8,EEF2,EEF1A1,LAMTOR4,FN1,CTGF,MCL1,RBMX,JUN,IFIT3,GSN,ID3,KLF4,HLA-C,ANXA1,ISG15,DNAJA1,TMSB4X,RPL13A,STAT4,HLA-A,IFITM3,ZFP36L1,HLA-B,TRA2B,CXCL2,TOB1,VIM,SRSF5,B2M,FGF1,IFI27,IFITM2
GO:0045934	negative regulation of nucleobase-containing compound metabolic process	36	1424	0.38	3.54e-05	SFRP1,AEBP1,DDX5,HES1,ID2,DUSP1,FOSB,KLF2,JUND,DNAJB1,H3F3B,FABP4,RPS27A,RPS3,ARID5B,H2AFZ,UBB,PABPC1,HEXIM1,HMGB1,RBMX,JUN,ID3,KLF4,ID4,SRSF2,DKK3,N4BP2L2,RPS14,CDKN1C,TRA2B,TOB1,PFDN5,NACA,TXNIP,IFI27
GO:1901700	response to oxygen-containing compound	36	1427	0.38	3.68e-05	PDK4,NFKBIA,TIMP1,SFRP1,IGFBP5,DUSP1,SOX4,FOSB,KLF2,JUND,BTG1,LOXL1,RPS3,ATP6V0D1,H2AFZ,PAM,FOS,CXCL8,EEF2,LAMTOR4,CTGF,JUN,GSN,ID3,KLF4,NPPA,ANXA1,GPX3,SRSF2,ZFP36L1,TRA2B,CXCL2,ADM,SRSF5,B2M,TXNIP
GO:1903507	negative regulation of nucleic acid-templated transcription	31	1220	0.38	0.00016	SFRP1,AEBP1,DDX5,HES1,ID2,FOSB,KLF2,JUND,DNAJB1,H3F3B,FABP4,RPS27A,ARID5B,H2AFZ,UBB,HEXIM1,HMGB1,JUN,ID3,KLF4,ID4,SRSF2,DKK3,N4BP2L2,RPS14,CDKN1C,TOB1,PFDN5,NACA,TXNIP,IFI27
GO:0045597	positive regulation of cell differentiation	23	908	0.38	0.0016	CD74,SFRP1,HES1,ID2,APOA1,JUND,BTG1,NBL1,FOS,NFKBIZ,RTN4,HMGB1,FN1,CTGF,JUN,ANXA1,ID4,RGCC,ISG15,TCF4,PLA2G2A,ZFP36L1,ADM
GO:0008285	negative regulation of cell population proliferation	17	669	0.38	0.0084	SFRP1,HES1,IGFBP5,ID2,DUSP1,SOX4,BTG1,ADAMTS1,CXCL8,JUN,IFIT3,KLF4,RGCC,NUPR1,CDKN1C,TOB1,ADM
GO:0031347	regulation of defense response	17	676	0.38	0.0092	NFKBIA,APOA1,C3,FABP4,RPS27A,UBB,HEXIM1,HMGB1,KLF4,NPPA,ANXA1,TMSB4X,SLC25A6,HLA-A,PLA2G2A,HLA-B,RPS19
GO:0002443	leukocyte mediated immunity	16	632	0.38	0.0114	CD74,SLC2A3,CTSD,C3,EEF2,EEF1A1,HMGB1,EMP2,GSN,HLA-C,ASAH1,DYNLL1,HLA-A,HLA-B,CD63,B2M
GO:0070887	cellular response to chemical stimulus	65	2672	0.37	3.5e-09	PDK4,CD74,NFKBIA,TIMP1,SFRP1,DDX5,HBEGF,IGFBP5,ID2,DUSP1,SOX4,FOSB,KLF2,JUND,FUS,FABP4,RPL8,RPS27A,RPS3,ARID5B,ZFP36L2,ATP6V0D1,FSTL1,H2AFZ,PPP1R14A,UBB,FOS,CXCL8,EEF2,ZFAND2A,EEF1A1,LAMTOR4,HMGB1,FN1,CTGF,MCL1,RBMX,JUN,IFIT3,GSN,ID3,KLF4,HLA-C,ANXA1,RGCC,ISG15,DNAJA1,TMSB4X,GPX3,RPL13A,STAT4,HLA-A,IFITM3,ZFP36L1,HLA-B,TRA2B,CXCL2,TOB1,VIM,SRSF5,B2M,RPS19,FGF1,IFI27,IFITM2
GO:0071702	organic substance transport	50	2040	0.37	7.49e-07	CD74,SLC2A3,NFKBIA,NXT2,RPL18A,APOA1,RABGAP1L,FABP4,SLC38A2,RPL8,RPS27A,RPS3,ATP6V0D1,RPS9,UBB,VAMP5,ARL6IP1,RPL13,RPL4,RPLP2,HMGB1,RPL27A,SLC25A26,MCL1,RPS4X,RPL11,ANXA1,RPS6,SLC25A6,RPL13A,SRSF2,DYNLL1,RPL34,RPS29,PLA2G2A,SELM,RPS14,ZFP36L1,RPL23A,RPL32,NACA2,RPL18,CD63,NACA,SRSF5,RPL28,TXNIP,RPL36,RPS15,RPS19
GO:0010628	positive regulation of gene expression	45	1826	0.37	3.52e-06	CD74,NFKBIA,SFRP1,DDX5,HES1,ID2,SOX4,C3,FOSB,KLF2,JUND,RPS27A,RPS3,CCNL1,H2AFZ,RPS9,UBB,FOS,EEF2,PABPC1,HMGB1,FN1,MYOM1,IER5,CTGF,RBMX,JUN,RPS4X,GSN,RPL11,KLF4,CKS2,ID4,RGCC,STAT4,TCF4,CDKN1C,TRA2B,TOB1,TRMT112,VIM,NACA,SRSF5,IER2,FGF1
GO:0002682	regulation of immune system process	34	1391	0.37	0.00013	CD74,NFKBIA,SFRP1,HES1,ID2,APOA1,C3,H3F3B,RPS27A,RPS3,MYL9,ZFP36L2,NBL1,CALM3,UBB,FOS,CXCL8,NFKBIZ,HEXIM1,HMGB1,JUN,GSN,HLA-C,NPPA,ANXA1,RGCC,ISG15,HLA-A,N4BP2L2,ZFP36L1,HLA-B,CXCL2,B2M,RPS19
GO:0045892	negative regulation of transcription, DNA-templated	29	1169	0.37	0.00042	SFRP1,AEBP1,DDX5,HES1,ID2,FOSB,KLF2,JUND,DNAJB1,H3F3B,FABP4,RPS27A,ARID5B,H2AFZ,UBB,HEXIM1,HMGB1,JUN,ID3,KLF4,ID4,DKK3,N4BP2L2,RPS14,CDKN1C,PFDN5,NACA,TXNIP,IFI27
GO:0032269	negative regulation of cellular protein metabolic process	25	1014	0.37	0.0013	TIMP1,SFRP1,SGTA,IGFBP5,DUSP1,SOX4,C3,FABP4,RPS3,ZFP36L2,CALM3,PPP1R14A,ARL6IP1,HEXIM1,JUN,RPL11,KLF4,ISG15,DNAJA1,RPL13A,SPOCK1,ZFP36L1,LAPTM4B,CDKN1C,TOB1
GO:0001775	cell activation	25	1024	0.37	0.0015	CD74,SLC2A3,TIMP1,ID2,CTSD,SOX4,C3,ZFP36L2,CXCL8,EEF2,EEF1A1,HMGB1,JUN,GSN,HLA-C,ANXA1,RGCC,RPS6,ASAH1,DYNLL1,HLA-A,ZFP36L1,HLA-B,CD63,B2M
GO:0042493	response to drug	22	900	0.37	0.0032	NFKBIA,SFRP1,RPL18A,APOA1,DUSP1,FOSB,KLF2,JUND,SLC38A2,RPS3,PPP1R14A,PAM,FOS,EEF2,SLC25A26,JUN,GSN,KLF4,ANXA1,SLC25A6,B2M,TXNIP
GO:0035239	tube morphogenesis	15	615	0.37	0.019	SFRP1,PFN1,HES1,ID2,SOX4,MFGE8,CXCL8,HEG1,RTN4,FN1,CTGF,JUN,ZFP36L1,ADM,FGF1
GO:0002366	leukocyte activation involved in immune response	15	616	0.37	0.0192	SLC2A3,CTSD,C3,EEF2,EEF1A1,HMGB1,GSN,HLA-C,RPS6,ASAH1,DYNLL1,HLA-A,HLA-B,CD63,B2M
GO:0009991	response to extracellular stimulus	12	486	0.37	0.037	PDK4,SFRP1,APOA1,SLC38A2,FSTL1,FOS,EEF2,JUN,GSN,SRSF2,ADM,RPS19
GO:0010033	response to organic substance	68	2815	0.36	1.5e-09	PDK4,CD74,NFKBIA,TIMP1,SFRP1,SGTA,DDX5,IGFBP5,DUSP1,SOX4,FOSB,KLF2,JUND,DNAJB1,BTG1,FABP4,LOXL1,RPL8,RPS27A,RPS3,ARID5B,ZFP36L2,ATP6V0D1,FSTL1,H2AFZ,UBB,PAM,FOS,CXCL8,EEF2,EEF1A1,LAMTOR4,HMGB1,FN1,CTGF,MCL1,RBMX,JUN,IFIT3,GSN,ID3,KLF4,HLA-C,NPPA,ANXA1,ISG15,DNAJA1,TMSB4X,GPX3,RPL13A,STAT4,SRSF2,HLA-A,IFITM3,ZFP36L1,HLA-B,TRA2B,CXCL2,TOB1,ADM,VIM,SRSF5,B2M,TXNIP,IER2,FGF1,IFI27,IFITM2
GO:0045595	regulation of cell differentiation	41	1695	0.36	1.92e-05	CD74,NFKBIA,SFRP1,DDX5,HES1,IGFBP5,ID2,APOA1,JUND,H3F3B,BTG1,MYL9,ZFP36L2,NBL1,FOS,NFKBIZ,RTN4,HMGB1,FN1,EMP2,CTGF,ARHGAP4,JUN,ID3,KLF4,ANXA1,ID4,RGCC,ISG15,SPOCK1,TCF4,N4BP2L2,PLA2G2A,ZFP36L1,HLA-B,TOB1,ADM,VIM,NACA,B2M,RPS19
GO:0051254	positive regulation of RNA metabolic process	38	1596	0.36	6.31e-05	CD74,NFKBIA,SFRP1,DDX5,HES1,ID2,SOX4,FOSB,KLF2,JUND,FUS,RPS27A,ARID5B,ZFP36L2,CCNL1,H2AFZ,UBB,FOS,PABPC1,HMGB1,IER5,RBMX,JUN,KLF4,CKS2,ID4,RGCC,STAT4,TCF4,ZFP36L1,CDKN1C,TRA2B,TOB1,TRMT112,NACA,SRSF5,IER2,FGF1
GO:0051726	regulation of cell cycle	27	1129	0.36	0.0012	SFRP1,HES1,ID2,DUSP1,SOX4,GADD45G,JUND,ZFP36L2,ADAMTS1,CALM3,CCNL1,CXCL8,HEXIM1,LAMTOR4,CTGF,JUN,ID3,KLF4,CKS2,ANXA1,RGCC,RPS6,DYNLL1,NUPR1,ZFP36L1,CDKN1C,SRSF5
GO:0051248	negative regulation of protein metabolic process	26	1075	0.36	0.0013	TIMP1,SFRP1,SGTA,HBEGF,IGFBP5,DUSP1,SOX4,C3,FABP4,RPS3,ZFP36L2,CALM3,PPP1R14A,ARL6IP1,HEXIM1,JUN,RPL11,KLF4,ISG15,DNAJA1,RPL13A,SPOCK1,ZFP36L1,LAPTM4B,CDKN1C,TOB1
GO:0032101	regulation of response to external stimulus	23	955	0.36	0.0029	CD74,NFKBIA,APOA1,C3,FABP4,RPS27A,NBL1,CALM3,UBB,CXCL8,HEXIM1,RTN4,HMGB1,KLF4,NPPA,ANXA1,TMSB4X,HLA-A,PLA2G2A,HLA-B,CXCL2,RPS19,FGF1
GO:0002252	immune effector process	22	927	0.36	0.0043	CD74,SLC2A3,CTSD,C3,EEF2,EEF1A1,HMGB1,EMP2,IFIT3,GSN,HLA-C,RGCC,ISG15,RPS6,ASAH1,DYNLL1,HLA-A,IFITM3,HLA-B,CD63,B2M,IFITM2
GO:0050776	regulation of immune response	21	873	0.36	0.0048	CD74,NFKBIA,APOA1,C3,RPS27A,RPS3,CALM3,UBB,FOS,NFKBIZ,HEXIM1,HMGB1,JUN,HLA-C,NPPA,ANXA1,RGCC,HLA-A,HLA-B,B2M,RPS19
GO:0031329	regulation of cellular catabolic process	18	743	0.36	0.0098	TIMP1,SGTA,APOA1,RPS27A,ZFP36L2,ATP6V0D1,UBB,PABPC1,ZFAND2A,EEF1A1,LAMTOR4,HMGB1,MCL1,RPL11,ZFP36L1,LAPTM4B,TOB1,VIM
GO:0071407	cellular response to organic cyclic compound	12	505	0.36	0.0455	NFKBIA,SFRP1,DDX5,IGFBP5,KLF2,ZFP36L2,H2AFZ,ID3,KLF4,ANXA1,DNAJA1,ZFP36L1
GO:0009888	tissue development	38	1626	0.35	9.19e-05	TIMP1,SFRP1,PFN1,DDX5,HBEGF,HES1,IGFBP5,ID2,DUSP1,SOX4,KLF2,ARID5B,VAMP5,FOS,EEF2,HEG1,RTN4,FN1,SORBS2,MYOM1,CTGF,JUN,GSN,ID3,KLF4,NPPA,ANXA1,ID4,NUPR1,SELM,LAMB2,ZFP36L1,ADM,MYBPC3,VIM,NACA,TXNIP,FGF1
GO:0051240	positive regulation of multicellular organismal process	36	1551	0.35	0.00018	CD74,PFN1,HBEGF,HES1,ID2,C3,JUND,BTG1,RPS3,NBL1,FOS,CXCL8,HEG1,NFKBIZ,RTN4,HMGB1,FN1,CTGF,JUN,KLF4,NPPB,NPPA,ANXA1,ID4,RGCC,ISG15,TMSB4X,HLA-A,TCF4,N4BP2L2,ZFP36L1,ADM,NACA,B2M,RPS19,FGF1
GO:0045087	innate immune response	16	676	0.35	0.0186	C3,HEXIM1,HMGB1,IFIT3,GSN,HLA-C,ANXA1,ISG15,RPL13A,HLA-A,IFITM3,HLA-B,VIM,B2M,IFI27,IFITM2
GO:0031400	negative regulation of protein modification process	14	592	0.35	0.0297	SFRP1,DUSP1,SOX4,FABP4,RPS3,CALM3,PPP1R14A,HEXIM1,JUN,RPL11,KLF4,ISG15,DNAJA1,CDKN1C
GO:0051239	regulation of multicellular organismal process	64	2788	0.34	4.78e-08	PDK4,CD74,NFKBIA,TIMP1,SFRP1,PFN1,DDX5,C12orf57,HBEGF,HES1,IGFBP5,ID2,APOA1,C3,KLF2,JUND,H3F3B,BTG1,RPS3,MYL9,ZFP36L2,NBL1,CALM3,FOS,CXCL8,HEG1,NFKBIZ,RTN4,HMGB1,FN1,MYL4,EMP2,SGK1,CTGF,ARHGAP4,JUN,PTGDS,ID3,KLF4,NPPB,NPPA,ANXA1,ID4,RGCC,ISG15,TMSB4X,SPOCK1,NUPR1,HLA-A,TCF4,N4BP2L2,ZFP36L1,HLA-B,LAPTM4B,TOB1,ADM,MYBPC3,VIM,NACA,B2M,TNNT1,RPS19,PPP1R12B,FGF1
GO:0051172	negative regulation of nitrogen compound metabolic process	53	2307	0.34	1.8e-06	TIMP1,SFRP1,SGTA,AEBP1,DDX5,HBEGF,HES1,IGFBP5,ID2,DUSP1,SOX4,C3,FOSB,KLF2,JUND,DNAJB1,H3F3B,FABP4,RPS27A,RPS3,ARID5B,ZFP36L2,CALM3,H2AFZ,PPP1R14A,UBB,ARL6IP1,PABPC1,HEXIM1,HMGB1,RBMX,JUN,RPL11,ID3,KLF4,ID4,ISG15,DNAJA1,RPL13A,SRSF2,SPOCK1,DKK3,N4BP2L2,RPS14,ZFP36L1,LAPTM4B,CDKN1C,TRA2B,TOB1,PFDN5,NACA,TXNIP,IFI27
GO:0048584	positive regulation of response to stimulus	47	2054	0.34	1.2e-05	CD74,NFKBIA,SFRP1,SGTA,DDX5,HBEGF,HES1,IGFBP5,APOA1,SOX4,C3,GADD45G,FABP4,RPS27A,RPS3,CALM3,UBB,CXCL8,ARL6IP1,NFKBIZ,HEXIM1,RTN4,LAMTOR4,HMGB1,EMP2,IER5,CTGF,MCL1,ARHGAP4,JUN,GSN,NPPA,ANXA1,RGCC,TMSB4X,SLC25A6,DYNLL1,HLA-A,PLA2G2A,HLA-B,CDKN1C,CXCL2,TOB1,CD63,B2M,RPS19,FGF1
GO:2000026	regulation of multicellular organismal development	43	1876	0.34	3.45e-05	CD74,NFKBIA,TIMP1,SFRP1,PFN1,DDX5,HES1,ID2,APOA1,C3,KLF2,H3F3B,BTG1,MYL9,ZFP36L2,NBL1,FOS,CXCL8,NFKBIZ,RTN4,HMGB1,FN1,EMP2,CTGF,ARHGAP4,JUN,KLF4,NPPB,ANXA1,ID4,RGCC,ISG15,SPOCK1,NUPR1,TCF4,N4BP2L2,ZFP36L1,HLA-B,ADM,VIM,NACA,B2M,FGF1
GO:0045935	positive regulation of nucleobase-containing compound metabolic process	41	1770	0.34	4.73e-05	CD74,NFKBIA,SFRP1,DDX5,HES1,ID2,SOX4,FOSB,KLF2,JUND,FUS,RPS27A,RPS3,ARID5B,ZFP36L2,CCNL1,H2AFZ,UBB,FOS,PABPC1,HMGB1,IER5,RBMX,JUN,KLF4,CKS2,ID4,RGCC,TMSB4X,PARM1,STAT4,TCF4,ZFP36L1,CDKN1C,TRA2B,TOB1,TRMT112,NACA,SRSF5,IER2,FGF1
GO:0043085	positive regulation of catalytic activity	32	1381	0.34	0.00051	CD74,SFRP1,PFN1,APOA1,RABGAP1L,GADD45G,DNAJB1,RPS27A,RPS3,CALM3,CCNL1,UBB,HMGB1,FN1,MYL4,EMP2,CTGF,ARHGAP4,JUN,GSN,KLF4,CKS2,RGCC,DNAJA1,TMSB4X,PARM1,DYNLL1,RGS5,MYBPC3,PPP1R12B,FGF1,IFI27
GO:0080134	regulation of response to stress	30	1299	0.34	0.00089	CD74,NFKBIA,SFRP1,SGTA,DDX5,HBEGF,APOA1,C3,GADD45G,DNAJB1,FABP4,RPS27A,RPS3,UBB,HEXIM1,RTN4,HMGB1,IER5,CTGF,MCL1,KLF4,NPPA,ANXA1,DNAJA1,TMSB4X,SLC25A6,HLA-A,PLA2G2A,HLA-B,RPS19
GO:0006952	defense response	28	1234	0.34	0.0018	CD74,TIMP1,C3,FOS,CXCL8,NFKBIZ,HEXIM1,HMGB1,FN1,JUN,IFIT3,GSN,HLA-C,ANXA1,ISG15,RPL13A,NUPR1,HLA-A,IFITM3,PLA2G2A,HLA-B,CXCL2,ADM,VIM,B2M,RPS19,IFI27,IFITM2
GO:0009628	response to abiotic stimulus	24	1052	0.34	0.0041	NFKBIA,SFRP1,ID2,DUSP1,FOSB,JUND,SLC38A2,RPS27A,ATP6V0D1,UBB,PAM,FOS,IER5,CTGF,JUN,NPPA,ANXA1,RGCC,DNAJA1,SYNPO,ZFP36L1,ADM,TXNIP,FGF1
GO:0045859	regulation of protein kinase activity	18	788	0.34	0.0158	CD74,SFRP1,DUSP1,GADD45G,FABP4,RPS27A,RPS3,CALM3,CCNL1,UBB,HEXIM1,HMGB1,EMP2,CKS2,RGCC,DNAJA1,CDKN1C,FGF1
GO:0035295	tube development	18	793	0.34	0.0166	SFRP1,PFN1,HES1,IGFBP5,ID2,SOX4,KLF2,MFGE8,CXCL8,HEG1,RTN4,HMGB1,FN1,CTGF,JUN,ZFP36L1,ADM,FGF1
GO:0044403	symbiont process	15	650	0.34	0.0279	NFKBIA,SGTA,RPS27A,CALM3,UBB,FN1,JUN,HLA-C,ISG15,SLC25A6,DYNLL1,HLA-A,HLA-B,VIM,B2M
GO:0090087	regulation of peptide transport	15	654	0.34	0.0292	CD74,SFRP1,APOA1,SOX4,PAM,HMGB1,FN1,MYOM1,ANXA1,RGCC,DNAJA1,TMSB4X,SLC25A6,DYNLL1,IFI27
GO:0007346	regulation of mitotic cell cycle	14	608	0.34	0.0353	HES1,ID2,DUSP1,SOX4,ZFP36L2,ADAMTS1,KLF4,CKS2,ANXA1,RGCC,RPS6,DYNLL1,ZFP36L1,CDKN1C
GO:0031324	negative regulation of cellular metabolic process	55	2463	0.33	2.28e-06	TIMP1,SFRP1,SGTA,AEBP1,DDX5,HBEGF,HES1,IGFBP5,ID2,DUSP1,SOX4,C3,FOSB,KLF2,JUND,DNAJB1,H3F3B,FABP4,RPS27A,RPS3,ARID5B,ZFP36L2,CALM3,H2AFZ,PPP1R14A,UBB,ARL6IP1,PABPC1,HEXIM1,HMGB1,MCL1,RBMX,JUN,RPL11,ID3,KLF4,ID4,ISG15,DNAJA1,RPL13A,SRSF2,DYNLL1,SPOCK1,DKK3,N4BP2L2,RPS14,ZFP36L1,LAPTM4B,CDKN1C,TRA2B,TOB1,PFDN5,NACA,TXNIP,IFI27
GO:0044093	positive regulation of molecular function	38	1713	0.33	0.00024	CD74,SFRP1,PFN1,HES1,APOA1,RABGAP1L,GADD45G,DNAJB1,RPS27A,RPS3,ARID5B,CALM3,CCNL1,UBB,HMGB1,FN1,MYL4,EMP2,SGK1,CTGF,ARHGAP4,JUN,GSN,RPL11,KLF4,CKS2,NPPA,RGCC,DNAJA1,TMSB4X,PARM1,DYNLL1,RGS5,MYBPC3,B2M,PPP1R12B,FGF1,IFI27
GO:0006955	immune response	35	1560	0.33	0.00043	CD74,SLC2A3,CTSD,C3,CXCL8,EEF2,ITLN1,HEXIM1,EEF1A1,HMGB1,EMP2,IFIT3,GSN,HLA-C,NPPB,ANXA1,RGCC,ISG15,RPS6,ASAH1,RPL13A,DYNLL1,HLA-A,IFITM3,PLA2G2A,HLA-B,TAPBP,CXCL2,ADM,VIM,CD63,B2M,RPS19,IFI27,IFITM2
GO:0042981	regulation of apoptotic process	34	1501	0.33	0.00046	PDK4,CD74,NFKBIA,TIMP1,SFRP1,DUSP1,SOX4,GADD45G,BTG1,RPS27A,RPS3,UBB,ARL6IP1,RTN4,HMGB1,SGK1,CTGF,MCL1,JUN,IFIT3,GSN,ID3,KLF4,ANXA1,RGCC,DNAJA1,RPS6,NUPR1,ZFP36L1,ADM,NACA,OBSCN,TXNIP,IFI27
GO:0051094	positive regulation of developmental process	29	1286	0.33	0.0015	CD74,SFRP1,HES1,ID2,APOA1,C3,JUND,BTG1,NBL1,FOS,CXCL8,NFKBIZ,RTN4,HMGB1,FN1,CTGF,JUN,KLF4,ANXA1,ID4,RGCC,ISG15,TCF4,N4BP2L2,PLA2G2A,ZFP36L1,ADM,NACA,FGF1
GO:1901701	cellular response to oxygen-containing compound	20	896	0.33	0.0126	PDK4,NFKBIA,SFRP1,IGFBP5,SOX4,KLF2,RPS3,ATP6V0D1,H2AFZ,FOS,CXCL8,LAMTOR4,JUN,ID3,KLF4,ANXA1,ZFP36L1,TRA2B,SRSF5,B2M
GO:0043549	regulation of kinase activity	19	849	0.33	0.0151	CD74,SFRP1,DUSP1,GADD45G,FABP4,RPS27A,RPS3,CALM3,CCNL1,UBB,HEXIM1,HMGB1,EMP2,KLF4,CKS2,RGCC,DNAJA1,CDKN1C,FGF1
GO:0040008	regulation of growth	15	663	0.33	0.0317	SFRP1,HBEGF,IGFBP5,H3F3B,BTG1,RTN4,H3F3C,FN1,SGK1,CTGF,ARHGAP4,NPPB,NPPA,SPOCK1,NACA
GO:0080135	regulation of cellular response to stress	14	618	0.33	0.039	CD74,SFRP1,SGTA,DDX5,GADD45G,DNAJB1,RPS3,RTN4,HMGB1,IER5,CTGF,MCL1,KLF4,DNAJA1
GO:0051223	regulation of protein transport	14	622	0.33	0.0404	SFRP1,APOA1,SOX4,PAM,HMGB1,FN1,MYOM1,ANXA1,RGCC,DNAJA1,TMSB4X,SLC25A6,DYNLL1,IFI27
GO:0051347	positive regulation of transferase activity	14	630	0.33	0.0439	CD74,GADD45G,RPS27A,RPS3,CALM3,CCNL1,UBB,HMGB1,EMP2,KLF4,CKS2,RGCC,PARM1,FGF1
GO:0051129	negative regulation of cellular component organization	14	632	0.33	0.0446	PFN1,APOA1,DNAJB1,H3F3B,RTN4,HMGB1,ARHGAP4,GSN,RGCC,TMSB4X,RPL13A,SPOCK1,VIM,B2M
GO:0010469	regulation of signaling receptor activity	13	577	0.33	0.0491	TIMP1,HBEGF,APOA1,NBL1,CXCL8,HMGB1,CTGF,NPPB,NPPA,CHGB,CXCL2,ADM,FGF1
GO:0007166	cell surface receptor signaling pathway	48	2198	0.32	2.87e-05	PDK4,CD74,NFKBIA,TIMP1,SFRP1,PFN1,DDX5,AKAP3,HBEGF,HES1,APOA1,SOX4,RPS27A,ARID5B,ADAMTS1,ATP6V0D1,CALM3,FSTL1,UBB,FOS,CXCL8,NFKBIZ,FN1,CTGF,MCL1,JUN,IFIT3,KLF4,HLA-C,NPPB,NPPA,ANXA1,ISG15,TMSB4X,STAT4,DKK3,HLA-A,IFITM3,HLA-B,CXCL2,TOB1,VIM,B2M,TXNIP,RPS19,FGF1,IFI27,IFITM2
GO:0010941	regulation of cell death	36	1638	0.32	0.00047	PDK4,CD74,NFKBIA,TIMP1,SFRP1,DUSP1,SOX4,GADD45G,JUND,BTG1,RPS27A,RPS3,UBB,FOS,ARL6IP1,RTN4,HMGB1,SGK1,CTGF,MCL1,JUN,IFIT3,GSN,ID3,KLF4,ANXA1,RGCC,DNAJA1,RPS6,NUPR1,ZFP36L1,ADM,NACA,OBSCN,TXNIP,IFI27
GO:0044248	cellular catabolic process	36	1646	0.32	0.00051	SGTA,RPL18A,DDX5,CTSD,APOA1,FABP4,RPL8,RPS27A,RPS3,ZFP36L2,RPS9,UBB,RPL13,RPL4,PABPC1,RPLP2,HMGB1,RPL27A,RPS4X,RPL11,ISG15,RPS6,GPX3,RPL13A,DYNLL1,RPL34,RPS29,RPS14,ZFP36L1,RPL23A,RPL32,RPL18,RPL28,RPL36,RPS15,RPS19
GO:1901575	organic substance catabolic process	35	1609	0.32	0.00069	SGTA,RPL18A,DDX5,CTSD,APOA1,FABP4,RPL8,RPS27A,RPS3,ZFP36L2,RPS9,UBB,RPL13,RPL4,PABPC1,RPLP2,HMGB1,RPL27A,RPS4X,RPL11,ISG15,RPS6,RPL13A,RPL34,RPS29,PLA2G2A,RPS14,ZFP36L1,RPL23A,RPL32,RPL18,RPL28,RPL36,RPS15,RPS19
GO:0032270	positive regulation of cellular protein metabolic process	33	1496	0.32	0.00088	CD74,NFKBIA,SGTA,HBEGF,HES1,SOX4,C3,GADD45G,RPS27A,RPS3,CALM3,CCNL1,RPS9,UBB,EEF2,PABPC1,ZFAND2A,ITLN1,HMGB1,FN1,EMP2,CTGF,JUN,RPS4X,GSN,KLF4,CKS2,RGCC,NUPR1,PLA2G2A,VIM,FGF1,IFI27
GO:0051336	regulation of hydrolase activity	27	1238	0.32	0.0037	TIMP1,SFRP1,PFN1,APOA1,C3,RABGAP1L,DNAJB1,RPS3,CALM3,PPP1R14A,ARL6IP1,HMGB1,FN1,MYL4,CTGF,ARHGAP4,JUN,GSN,KLF4,ANXA1,DNAJA1,TMSB4X,DYNLL1,SPOCK1,RGS5,MYBPC3,IFI27
GO:1902533	positive regulation of intracellular signal transduction	21	959	0.32	0.0121	CD74,DDX5,HBEGF,HES1,IGFBP5,APOA1,GADD45G,RPS27A,RPS3,CALM3,UBB,HEXIM1,RTN4,LAMTOR4,HMGB1,CTGF,MCL1,JUN,NPPA,PLA2G2A,FGF1
GO:0051338	regulation of transferase activity	21	964	0.32	0.0128	CD74,SFRP1,DUSP1,GADD45G,FABP4,RPS27A,RPS3,CALM3,CCNL1,UBB,HEXIM1,HMGB1,EMP2,RPL11,KLF4,CKS2,RGCC,DNAJA1,PARM1,CDKN1C,FGF1
GO:0098542	defense response to other organism	19	859	0.32	0.0166	C3,HEXIM1,HMGB1,IFIT3,GSN,HLA-C,ANXA1,ISG15,RPL13A,HLA-A,IFITM3,PLA2G2A,HLA-B,ADM,VIM,B2M,RPS19,IFI27,IFITM2
GO:0051046	regulation of secretion	16	728	0.32	0.0315	CD74,SFRP1,APOA1,SOX4,PAM,HMGB1,FN1,MYOM1,SGK1,NPPB,NPPA,ANXA1,RGCC,TMSB4X,SLC25A6,DYNLL1
GO:0048513	animal organ development	62	2926	0.31	1.68e-06	CD74,NFKBIA,TIMP1,SFRP1,AEBP1,DDX5,C12orf57,HBEGF,HES1,IGFBP5,ID2,APOA1,SOX4,KLF2,DNAJB1,H3F3B,SLC38A2,ARID5B,ZFP36L2,ADAMTS1,ATP6V0D1,VAMP5,PAM,FOS,CXCL8,EEF2,HEG1,HEXIM1,RTN4,HMGB1,FN1,SORBS2,MYOM1,CTGF,NES,JUN,ID3,KLF4,NPPA,ANXA1,PCDH9,ID4,RPS6,NUPR1,DKK3,SELM,RPS14,LAMB2,ZFP36L1,TRA2B,CRIP2,ADM,MYBPC3,VIM,PFDN5,NACA,SRSF5,B2M,TXNIP,RPS19,FGF1,NEB
GO:0032268	regulation of cellular protein metabolic process	53	2486	0.31	1.47e-05	CD74,NFKBIA,TIMP1,SFRP1,SGTA,HBEGF,HES1,IGFBP5,APOA1,DUSP1,SOX4,C3,GADD45G,FABP4,RPS27A,RPS3,ZFP36L2,CALM3,CCNL1,PPP1R14A,RPS9,UBB,ARL6IP1,EEF2,PABPC1,ZFAND2A,ITLN1,HEXIM1,HMGB1,FN1,EMP2,CTGF,JUN,RPS4X,GSN,RPL11,KLF4,CKS2,RGCC,ISG15,DNAJA1,RPL13A,SPOCK1,NUPR1,PLA2G2A,RPS14,ZFP36L1,LAPTM4B,CDKN1C,TOB1,VIM,FGF1,IFI27
GO:0002376	immune system process	51	2370	0.31	1.92e-05	CD74,SLC2A3,NFKBIA,SFRP1,HES1,ID2,CTSD,SOX4,C3,KLF2,RPS27A,ZFP36L2,UBB,CXCL8,EEF2,ITLN1,NFKBIZ,HEXIM1,EEF1A1,HMGB1,FN1,EMP2,JUN,IFIT3,GSN,KLF4,HLA-C,NPPB,ANXA1,RGCC,ISG15,RPS6,ASAH1,RPL13A,DYNLL1,HLA-A,IFITM3,PLA2G2A,RPS14,ZFP36L1,HLA-B,TAPBP,CRIP2,CXCL2,ADM,VIM,CD63,B2M,RPS19,IFI27,IFITM2
GO:0051641	cellular localization	47	2180	0.31	4.84e-05	CD74,ATP5D,NFKBIA,SGTA,RPL18A,RABGAP1L,RPL8,RPS27A,RPS3,RPS9,UBB,VAMP5,ARL6IP1,RPL13,RPL4,RPLP2,LAMTOR4,RPL27A,BCAS4,EMP2,SYNE1,RPS4X,GSN,RPL11,ID4,DNAJA1,RPS6,TMSB4X,SLC25A6,RPL13A,SRSF2,DYNLL1,RPL34,RPS29,RPS14,RPL23A,LAPTM4B,RPL32,RPL18,CD63,SRSF5,RPL28,OBSCN,TXNIP,RPL36,RPS15,RPS19
GO:0009891	positive regulation of biosynthetic process	40	1876	0.31	0.00032	CD74,NFKBIA,SFRP1,HES1,ID2,APOA1,SOX4,FOSB,KLF2,JUND,FUS,RPS27A,ARID5B,CCNL1,H2AFZ,RPS9,UBB,FOS,EEF2,PABPC1,HMGB1,IER5,CTGF,RBMX,JUN,RPS4X,KLF4,CKS2,ANXA1,ID4,RGCC,TMSB4X,PARM1,STAT4,TCF4,CDKN1C,VIM,NACA,IER2,FGF1
GO:0051247	positive regulation of protein metabolic process	34	1587	0.31	0.0011	CD74,NFKBIA,SGTA,HBEGF,HES1,SOX4,C3,KLF2,GADD45G,RPS27A,RPS3,CALM3,CCNL1,RPS9,UBB,EEF2,PABPC1,ZFAND2A,ITLN1,HMGB1,FN1,EMP2,CTGF,JUN,RPS4X,GSN,KLF4,CKS2,RGCC,NUPR1,PLA2G2A,VIM,FGF1,IFI27
GO:0033554	cellular response to stress	33	1553	0.31	0.0015	PDK4,NFKBIA,SFRP1,SGTA,ID2,APOA1,SOX4,KLF2,DNAJB1,SLC38A2,RPS27A,RPS3,ATP6V0D1,UBB,FOS,CXCL8,EEF2,HMGB1,IER5,SGK1,MCL1,JUN,KLF4,ANXA1,RGCC,ISG15,DNAJA1,GPX3,NUPR1,LAMB2,ZFP36L1,ADM,FGF1
GO:0044092	negative regulation of molecular function	24	1119	0.31	0.0082	NFKBIA,TIMP1,SFRP1,ID2,APOA1,DUSP1,C3,FABP4,CALM3,PPP1R14A,ARL6IP1,HEXIM1,NES,JUN,RPL11,ID3,KLF4,ANXA1,DNAJA1,TMSB4X,SPOCK1,CDKN1C,B2M,TXNIP
GO:0034622	cellular protein-containing complex assembly	18	832	0.31	0.0242	H3F3B,RPS27A,UBB,RTN4,H3F3C,MYOM1,RBMX,GSN,RPL11,TCF4,RPS14,RPL23A,NDUFA11,MYBPC3,SRSF5,RPS15,RPS19,NAP1L1
GO:0048519	negative regulation of biological process	104	4953	0.3	1.57e-12	PDK4,CD74,NFKBIA,TIMP1,SFRP1,SGTA,RPL18A,AEBP1,PFN1,DDX5,HBEGF,HES1,IGFBP5,ID2,APOA1,DUSP1,SOX4,C3,FOSB,KLF2,JUND,DNAJB1,H3F3B,BTG1,FABP4,RPL8,RPS27A,RPS3,ARID5B,ZFP36L2,ADAMTS1,NBL1,CALM3,H2AFZ,PPP1R14A,RPS9,UBB,CXCL8,ARL6IP1,RPL13,RPL4,PABPC1,RPLP2,HEXIM1,RTN4,LAMTOR4,HMGB1,RPL27A,FN1,CTGF,MCL1,ARHGAP4,RBMX,JUN,IFIT3,RPS4X,GSN,RPL11,ID3,KLF4,NPPB,NPPA,ANXA1,ID4,RGCC,ISG15,DNAJA1,RPS6,TMSB4X,RPL…
GO:0010468	regulation of gene expression	94	4533	0.3	1.39e-10	CD74,NFKBIA,SFRP1,RPL18A,AEBP1,PFN1,DDX5,HES1,IGFBP5,ID2,SOX4,C3,FOSB,KLF2,JUND,FUS,DNAJB1,H3F3B,BTG1,FABP4,RPL8,RPS27A,RPS3,ARID5B,ZFP36L2,NBL1,FSTL1,CCNL1,H2AFZ,RPS9,UBB,PAM,FOS,RPL13,EEF2,RPL4,PABPC1,RPLP2,NFKBIZ,HEXIM1,EEF1A1,HMGB1,RPL27A,FN1,MYOM1,PTRF,IER5,SGK1,CTGF,RBMX,JUN,RPS4X,GSN,RPL11,ID3,KLF4,CKS2,ID4,RGCC,RPS6,SLTM,TMSB4X,RPL13A,STAT4,SRSF2,DYNLL1,RPL34,NUPR1,RPS29,DKK3,TCF4,N4BP2L2…
GO:0042221	response to chemical	86	4153	0.3	2.6e-09	PDK4,CD74,ATP5D,NFKBIA,TIMP1,SFRP1,SGTA,RPL18A,DDX5,HBEGF,IGFBP5,ID2,APOA1,DUSP1,SOX4,FOSB,KLF2,JUND,FUS,DNAJB1,BTG1,FABP4,SLC38A2,LOXL1,RPL8,RPS27A,RPS3,ARID5B,ZFP36L2,ATP6V0D1,CALM3,FSTL1,H2AFZ,PPP1R14A,UBB,PAM,FOS,CXCL8,EEF2,ZFAND2A,EEF1A1,LAMTOR4,HMGB1,FN1,SLC25A26,CTGF,MCL1,RBMX,JUN,IFIT3,GSN,CUTA,ID3,KLF4,HLA-C,NPPA,ANXA1,RGCC,ISG15,DNAJA1,TMSB4X,SLC25A6,GPX3,RPL13A,STAT4,SRSF2,NUPR1,HLA-A,…
GO:0031328	positive regulation of cellular biosynthetic process	39	1846	0.3	0.00048	CD74,NFKBIA,SFRP1,HES1,ID2,APOA1,SOX4,FOSB,KLF2,JUND,FUS,RPS27A,ARID5B,CCNL1,H2AFZ,RPS9,UBB,FOS,EEF2,PABPC1,HMGB1,IER5,RBMX,JUN,RPS4X,KLF4,CKS2,ANXA1,ID4,RGCC,TMSB4X,PARM1,STAT4,TCF4,CDKN1C,VIM,NACA,IER2,FGF1
GO:0045944	positive regulation of transcription by RNA polymerase II	23	1104	0.3	0.0133	NFKBIA,HES1,SOX4,FOSB,KLF2,JUND,RPS27A,CCNL1,H2AFZ,UBB,FOS,HMGB1,IER5,RBMX,JUN,KLF4,ID4,RGCC,STAT4,TCF4,NACA,IER2,FGF1
GO:0022603	regulation of anatomical structure morphogenesis	20	961	0.3	0.0227	SFRP1,PFN1,HES1,APOA1,C3,KLF2,BTG1,CXCL8,RTN4,HMGB1,FN1,EMP2,ARHGAP4,KLF4,NPPB,ANXA1,RGCC,ADM,NACA,FGF1
GO:0048870	cell motility	19	914	0.3	0.0274	CD74,HBEGF,HES1,APOA1,BTG1,ARID5B,CXCL8,RTN4,HMGB1,FN1,EMP2,CTGF,ANXA1,DNAJA1,SPOCK1,CXCL2,CD63,IER2,RPS19
GO:0006915	apoptotic process	19	915	0.3	0.0275	NFKBIA,DDX5,GADD45G,PHLDA1,RPS3,ARL6IP1,RTN4,HMGB1,SGK1,MCL1,JUN,GSN,RPS6,SLTM,SLC25A6,DYNLL1,NUPR1,ZFP36L1,IFI27
GO:0007417	central nervous system development	18	861	0.3	0.031	C12orf57,HES1,ID2,SOX4,DNAJB1,SLC38A2,ATP6V0D1,PAM,RTN4,NES,GSN,ID3,PCDH9,ID4,SPOCK1,LAMB2,TRA2B,VIM
GO:0009887	animal organ morphogenesis	18	865	0.3	0.0321	SFRP1,C12orf57,HES1,IGFBP5,ID2,SOX4,ARID5B,ADAMTS1,PAM,HEG1,RTN4,CTGF,JUN,ID3,ID4,ADM,MYBPC3,FGF1
GO:0043086	negative regulation of catalytic activity	17	809	0.3	0.0356	TIMP1,SFRP1,APOA1,DUSP1,C3,FABP4,PPP1R14A,ARL6IP1,HEXIM1,NES,RPL11,KLF4,ANXA1,DNAJA1,SPOCK1,CDKN1C,TXNIP
GO:0016477	cell migration	17	812	0.3	0.0368	CD74,HBEGF,HES1,APOA1,BTG1,ARID5B,CXCL8,RTN4,HMGB1,FN1,EMP2,CTGF,ANXA1,SPOCK1,CXCL2,CD63,RPS19
GO:0043408	regulation of MAPK cascade	15	712	0.3	0.0499	CD74,SFRP1,DUSP1,GADD45G,RPS27A,RPS3,UBB,HMGB1,FN1,CTGF,JUN,KLF4,DNAJA1,PLA2G2A,FGF1
GO:0048522	positive regulation of cellular process	101	4898	0.29	1.48e-11	CD74,NFKBIA,TIMP1,SFRP1,SGTA,PFN1,DDX5,HBEGF,HES1,IGFBP5,ID2,APOA1,DUSP1,SOX4,C3,FOSB,KLF2,GADD45G,JUND,FUS,H3F3B,BTG1,MFGE8,RPS27A,RPS3,ARID5B,ZFP36L2,ADAMTS1,NBL1,CALM3,CCNL1,H2AFZ,RPS9,UBB,FOS,CXCL8,EEF2,PABPC1,ZFAND2A,ITLN1,NFKBIZ,HEXIM1,RTN4,H3F3C,LAMTOR4,HMGB1,FN1,MYOM1,PTRF,EMP2,IER5,CTGF,NES,S100A6,MCL1,ARHGAP4,RBMX,JUN,RPS4X,GSN,ID3,KLF4,CKS2,NPPA,ANXA1,ID4,RGCC,ISG15,DNAJA1,RPS6,TMSB4X,…
GO:0006950	response to stress	67	3267	0.29	1.29e-06	PDK4,CD74,NFKBIA,TIMP1,SFRP1,SGTA,HBEGF,ID2,APOA1,DUSP1,SOX4,C3,KLF2,GADD45G,DNAJB1,H3F3B,BTG1,SLC38A2,RPS27A,RPS3,ZFP36L2,ATP6V0D1,FSTL1,UBB,PAM,FOS,CXCL8,EEF2,NFKBIZ,HEXIM1,HMGB1,FN1,IER5,SGK1,CTGF,MCL1,JUN,IFIT3,GSN,ID3,KLF4,HLA-C,NPPA,ANXA1,RGCC,ISG15,DNAJA1,GPX3,RPL13A,NUPR1,HLA-A,IFITM3,PLA2G2A,LAMB2,ZFP36L1,HLA-B,TRA2B,CXCL2,ADM,VIM,NACA,B2M,TXNIP,RPS19,FGF1,IFI27,IFITM2
GO:0031325	positive regulation of cellular metabolic process	62	3060	0.29	6.77e-06	CD74,NFKBIA,SFRP1,SGTA,DDX5,HBEGF,HES1,ID2,APOA1,SOX4,C3,FOSB,KLF2,GADD45G,JUND,FUS,RPS27A,RPS3,ARID5B,ZFP36L2,CALM3,CCNL1,H2AFZ,RPS9,UBB,FOS,EEF2,PABPC1,ZFAND2A,ITLN1,HMGB1,FN1,EMP2,IER5,CTGF,RBMX,JUN,RPS4X,GSN,KLF4,CKS2,ANXA1,ID4,RGCC,TMSB4X,PARM1,STAT4,NUPR1,TCF4,PLA2G2A,ZFP36L1,CDKN1C,TRA2B,TOB1,TRMT112,VIM,CD63,NACA,SRSF5,IER2,FGF1,IFI27
GO:0051246	regulation of protein metabolic process	55	2668	0.29	2.2e-05	CD74,NFKBIA,TIMP1,SFRP1,SGTA,HBEGF,HES1,IGFBP5,APOA1,DUSP1,SOX4,C3,KLF2,GADD45G,FABP4,RPS27A,RPS3,ZFP36L2,CALM3,CCNL1,PPP1R14A,RPS9,UBB,ARL6IP1,EEF2,PABPC1,ZFAND2A,ITLN1,HEXIM1,EEF1A1,HMGB1,FN1,EMP2,CTGF,JUN,RPS4X,GSN,RPL11,KLF4,CKS2,RGCC,ISG15,DNAJA1,RPL13A,SPOCK1,NUPR1,PLA2G2A,RPS14,ZFP36L1,LAPTM4B,CDKN1C,TOB1,VIM,FGF1,IFI27
GO:0050793	regulation of developmental process	49	2416	0.29	0.00013	CD74,NFKBIA,TIMP1,SFRP1,PFN1,DDX5,HES1,IGFBP5,ID2,APOA1,C3,KLF2,JUND,H3F3B,BTG1,MYL9,ZFP36L2,NBL1,FOS,CXCL8,NFKBIZ,RTN4,HMGB1,FN1,EMP2,CTGF,ARHGAP4,JUN,ID3,KLF4,NPPB,ANXA1,ID4,RGCC,ISG15,SPOCK1,NUPR1,TCF4,N4BP2L2,PLA2G2A,ZFP36L1,HLA-B,TOB1,ADM,VIM,NACA,B2M,RPS19,FGF1
GO:0050790	regulation of catalytic activity	46	2249	0.29	0.0002	CD74,TIMP1,SFRP1,PFN1,APOA1,DUSP1,C3,RABGAP1L,GADD45G,DNAJB1,FABP4,RPS27A,RPS3,CALM3,CCNL1,PPP1R14A,UBB,ARL6IP1,HEXIM1,HMGB1,FN1,MYL4,EMP2,SGK1,CTGF,NES,ARHGAP4,JUN,GSN,RPL11,KLF4,CKS2,ANXA1,RGCC,DNAJA1,TMSB4X,PARM1,DYNLL1,SPOCK1,CDKN1C,RGS5,MYBPC3,TXNIP,PPP1R12B,FGF1,IFI27
GO:0009605	response to external stimulus	44	2152	0.29	0.00031	PDK4,CCDC80,NFKBIA,SFRP1,HBEGF,ID2,APOA1,C3,FOSB,JUND,SLC38A2,LOXL1,FSTL1,FOS,CXCL8,EEF2,ITLN1,HEXIM1,HMGB1,JUN,IFIT3,GSN,HLA-C,NPPB,NPPA,ANXA1,ISG15,SLC25A6,RPL13A,SRSF2,HLA-A,IFITM3,PLA2G2A,LAMB2,HLA-B,CXCL2,ADM,VIM,CD63,B2M,TXNIP,RPS19,IFI27,IFITM2
GO:0010557	positive regulation of macromolecule biosynthetic process	36	1758	0.29	0.0014	CD74,NFKBIA,SFRP1,HES1,ID2,SOX4,FOSB,KLF2,JUND,FUS,RPS27A,ARID5B,CCNL1,H2AFZ,RPS9,UBB,FOS,EEF2,PABPC1,HMGB1,IER5,RBMX,JUN,RPS4X,KLF4,CKS2,ID4,RGCC,PARM1,STAT4,TCF4,CDKN1C,VIM,NACA,IER2,FGF1
GO:0042325	regulation of phosphorylation	30	1465	0.29	0.0044	CD74,SFRP1,HBEGF,HES1,APOA1,DUSP1,C3,GADD45G,FABP4,RPS27A,RPS3,CALM3,CCNL1,PPP1R14A,UBB,ITLN1,HEXIM1,HMGB1,FN1,EMP2,CTGF,JUN,KLF4,CKS2,RGCC,DNAJA1,DYNLL1,PLA2G2A,CDKN1C,FGF1
GO:0001932	regulation of protein phosphorylation	28	1370	0.29	0.0065	CD74,SFRP1,HBEGF,HES1,APOA1,DUSP1,C3,GADD45G,FABP4,RPS27A,RPS3,CALM3,CCNL1,UBB,ITLN1,HEXIM1,HMGB1,FN1,EMP2,CTGF,JUN,KLF4,CKS2,RGCC,DNAJA1,PLA2G2A,CDKN1C,FGF1
GO:0030182	neuron differentiation	19	940	0.29	0.034	SFRP1,C12orf57,HES1,ID2,APOA1,SOX4,NBL1,UBB,RTN4,HMGB1,SGK1,S100A6,JUN,ID3,ID4,SPOCK1,LAMB2,ADM,IER2
GO:0048646	anatomical structure formation involved in morphogenesis	17	831	0.29	0.0433	SFRP1,PFN1,DUSP1,SOX4,MFGE8,ADAMTS1,CXCL8,RTN4,FN1,MYOM1,CTGF,JUN,KLF4,ADM,MYBPC3,OBSCN,FGF1
GO:0048518	positive regulation of biological process	110	5459	0.28	2.08e-12	CD74,CCDC80,NFKBIA,TIMP1,SFRP1,SGTA,PFN1,DDX5,HBEGF,HES1,IGFBP5,ID2,APOA1,DUSP1,SOX4,C3,FOSB,KLF2,GADD45G,JUND,FUS,H3F3B,BTG1,FABP4,MFGE8,RPS27A,RPS3,ARID5B,ZFP36L2,ADAMTS1,NBL1,CALM3,CCNL1,H2AFZ,RPS9,UBB,FOS,CXCL8,ARL6IP1,EEF2,HEG1,PABPC1,ZFAND2A,ITLN1,NFKBIZ,HEXIM1,RTN4,H3F3C,LAMTOR4,HMGB1,FN1,MYOM1,PTRF,EMP2,IER5,SGK1,CTGF,NES,S100A6,MCL1,ARHGAP4,RBMX,JUN,RPS4X,GSN,RPL11,ID3,KLF4,CKS2,NPPB,NPP…
GO:0009893	positive regulation of metabolic process	65	3280	0.28	6.7e-06	CD74,NFKBIA,SFRP1,SGTA,DDX5,HBEGF,HES1,ID2,APOA1,SOX4,C3,FOSB,KLF2,GADD45G,JUND,FUS,RPS27A,RPS3,ARID5B,ZFP36L2,CALM3,CCNL1,H2AFZ,RPS9,UBB,FOS,EEF2,PABPC1,ZFAND2A,ITLN1,HMGB1,FN1,MYOM1,EMP2,IER5,CTGF,RBMX,JUN,RPS4X,GSN,RPL11,KLF4,CKS2,ANXA1,ID4,RGCC,TMSB4X,PARM1,STAT4,NUPR1,TCF4,PLA2G2A,ZFP36L1,CDKN1C,TRA2B,TOB1,TRMT112,VIM,CD63,NACA,SRSF5,IER2,RPS19,FGF1,IFI27
GO:0010604	positive regulation of macromolecule metabolic process	61	3081	0.28	1.76e-05	CD74,NFKBIA,SFRP1,SGTA,DDX5,HBEGF,HES1,ID2,SOX4,C3,FOSB,KLF2,GADD45G,JUND,FUS,RPS27A,RPS3,ARID5B,ZFP36L2,CALM3,CCNL1,H2AFZ,RPS9,UBB,FOS,EEF2,PABPC1,ZFAND2A,ITLN1,HMGB1,FN1,MYOM1,EMP2,IER5,CTGF,RBMX,JUN,RPS4X,GSN,RPL11,KLF4,CKS2,ID4,RGCC,PARM1,STAT4,NUPR1,TCF4,PLA2G2A,ZFP36L1,CDKN1C,TRA2B,TOB1,TRMT112,VIM,CD63,NACA,SRSF5,IER2,FGF1,IFI27
GO:0051173	positive regulation of nitrogen compound metabolic process	59	2946	0.28	1.94e-05	CD74,NFKBIA,SFRP1,SGTA,DDX5,HBEGF,HES1,ID2,SOX4,C3,FOSB,KLF2,GADD45G,JUND,FUS,RPS27A,RPS3,ARID5B,ZFP36L2,CALM3,CCNL1,H2AFZ,RPS9,UBB,FOS,EEF2,PABPC1,ZFAND2A,ITLN1,HMGB1,FN1,EMP2,IER5,CTGF,RBMX,JUN,RPS4X,GSN,KLF4,CKS2,ID4,RGCC,TMSB4X,PARM1,STAT4,NUPR1,TCF4,PLA2G2A,ZFP36L1,CDKN1C,TRA2B,TOB1,TRMT112,VIM,NACA,SRSF5,IER2,FGF1,IFI27
GO:0051704	multi-organism process	50	2514	0.28	0.00016	CCDC80,NFKBIA,SGTA,AKAP3,IGFBP5,C3,FOSB,JUND,H3F3B,BTG1,SLC38A2,LOXL1,MFGE8,RPS27A,ADAMTS1,CALM3,UBB,PAM,FOS,CXCL8,ITLN1,HEXIM1,HMGB1,FN1,EMP2,SYNE1,JUN,IFIT3,GSN,HLA-C,NPPB,NPPA,ANXA1,ISG15,DNAJA1,RPS6,SLC25A6,RPL13A,DYNLL1,HLA-A,IFITM3,PLA2G2A,HLA-B,CXCL2,ADM,VIM,B2M,RPS19,IFI27,IFITM2
GO:0009056	catabolic process	37	1859	0.28	0.0019	SGTA,RPL18A,DDX5,CTSD,APOA1,FABP4,RPL8,RPS27A,RPS3,ZFP36L2,RPS9,UBB,RPL13,RPL4,PABPC1,RPLP2,HMGB1,RPL27A,RPS4X,RPL11,ISG15,RPS6,GPX3,RPL13A,DYNLL1,RPL34,RPS29,PLA2G2A,RPS14,ZFP36L1,RPL23A,RPL32,RPL18,RPL28,RPL36,RPS15,RPS19
GO:0009967	positive regulation of signal transduction	30	1493	0.28	0.0055	CD74,SFRP1,DDX5,HBEGF,HES1,IGFBP5,APOA1,SOX4,C3,GADD45G,RPS27A,RPS3,CALM3,UBB,HEXIM1,RTN4,LAMTOR4,HMGB1,EMP2,CTGF,MCL1,ARHGAP4,JUN,GSN,NPPA,PLA2G2A,CDKN1C,TOB1,CD63,FGF1
GO:0048468	cell development	30	1493	0.28	0.0055	C12orf57,HES1,ID2,APOA1,SOX4,KLF2,JUND,H3F3B,ARID5B,NBL1,UBB,HEG1,RTN4,HMGB1,FN1,SORBS2,MYOM1,SGK1,S100A6,JUN,GSN,NPPA,ID4,RPS6,DYNLL1,LAMB2,ADM,MYBPC3,VIM,OBSCN
GO:1903508	positive regulation of nucleic acid-templated transcription	30	1520	0.28	0.0071	CD74,NFKBIA,SFRP1,HES1,ID2,SOX4,FOSB,KLF2,JUND,FUS,RPS27A,ARID5B,CCNL1,H2AFZ,UBB,FOS,HMGB1,IER5,RBMX,JUN,KLF4,CKS2,ID4,RGCC,STAT4,TCF4,CDKN1C,NACA,IER2,FGF1
GO:0006928	movement of cell or subcellular component	27	1355	0.28	0.0106	CD74,HBEGF,HES1,APOA1,BTG1,ARID5B,UBB,CXCL8,RTN4,HMGB1,FN1,MYL4,EMP2,CTGF,ANXA1,DNAJA1,DYNLL1,SPOCK1,LAMB2,CXCL2,MYBPC3,VIM,CD63,IER2,TNNT1,RPS19,NEB
GO:0001934	positive regulation of protein phosphorylation	19	941	0.28	0.0343	CD74,HBEGF,HES1,C3,GADD45G,RPS27A,RPS3,CALM3,CCNL1,UBB,ITLN1,HMGB1,EMP2,CTGF,JUN,CKS2,RGCC,PLA2G2A,FGF1
GO:0060548	negative regulation of cell death	19	953	0.28	0.0375	PDK4,CD74,NFKBIA,TIMP1,SFRP1,DUSP1,SOX4,RPS27A,UBB,ARL6IP1,CTGF,MCL1,JUN,IFIT3,KLF4,ANXA1,DNAJA1,RPS6,NACA
GO:0051050	positive regulation of transport	18	892	0.28	0.0404	NFKBIA,SOX4,C3,MFGE8,CALM3,ARL6IP1,ITLN1,HMGB1,MYOM1,SGK1,NPPB,NPPA,ANXA1,RGCC,TMSB4X,DYNLL1,CD63,B2M
GO:0019220	regulation of phosphate metabolic process	32	1657	0.27	0.0067	PDK4,CD74,SFRP1,HBEGF,HES1,APOA1,DUSP1,C3,GADD45G,FABP4,RPS27A,RPS3,CALM3,CCNL1,PPP1R14A,UBB,ITLN1,HEXIM1,HMGB1,FN1,EMP2,CTGF,JUN,KLF4,CKS2,RGCC,DNAJA1,TMSB4X,DYNLL1,PLA2G2A,CDKN1C,FGF1
GO:0045893	positive regulation of transcription, DNA-templated	28	1435	0.27	0.0114	CD74,NFKBIA,SFRP1,HES1,ID2,SOX4,FOSB,KLF2,JUND,RPS27A,CCNL1,H2AFZ,UBB,FOS,HMGB1,IER5,RBMX,JUN,KLF4,CKS2,ID4,RGCC,STAT4,TCF4,CDKN1C,NACA,IER2,FGF1
GO:0006810	transport	78	4130	0.26	1.71e-06	CD74,SLC2A3,ATP5D,NFKBIA,NXT2,TIMP1,RPL18A,CTSD,APOA1,C3,RABGAP1L,FABP4,SLC38A2,RPL8,MFGE8,RPS27A,RPS3,ATP6V0D1,CALM3,RPS9,UBB,VAMP5,PAM,CXCL8,ARL6IP1,RPL13,EEF2,RPL4,RPLP2,EEF1A1,HMGB1,RPL27A,FN1,SLC25A26,BCAS4,EMP2,SGK1,CTGF,S100A6,MCL1,RPS4X,GSN,RPL11,HLA-C,NPPB,ANXA1,DNAJA1,RPS6,TMSB4X,SLC25A6,ASAH1,RPL13A,SRSF2,DYNLL1,RPL34,RPS29,HLA-A,PLA2G2A,SELM,RPS14,ZFP36L1,RPL23A,HLA-B,LAPTM4B,TAPBP,RP…
GO:0031399	regulation of protein modification process	33	1747	0.26	0.0078	CD74,SFRP1,HBEGF,HES1,APOA1,DUSP1,SOX4,C3,GADD45G,FABP4,RPS27A,RPS3,CALM3,CCNL1,PPP1R14A,UBB,ITLN1,HEXIM1,HMGB1,FN1,EMP2,CTGF,JUN,RPL11,KLF4,CKS2,RGCC,ISG15,DNAJA1,NUPR1,PLA2G2A,CDKN1C,FGF1
GO:0010647	positive regulation of cell communication	31	1631	0.26	0.0098	CD74,SFRP1,DDX5,HBEGF,HES1,IGFBP5,APOA1,SOX4,C3,GADD45G,RPS27A,RPS3,CALM3,UBB,HEXIM1,RTN4,LAMTOR4,HMGB1,EMP2,CTGF,MCL1,ARHGAP4,JUN,GSN,NPPA,DYNLL1,PLA2G2A,CDKN1C,TOB1,CD63,FGF1
GO:0023056	positive regulation of signaling	31	1638	0.26	0.0103	CD74,SFRP1,DDX5,HBEGF,HES1,IGFBP5,APOA1,SOX4,C3,GADD45G,RPS27A,RPS3,CALM3,UBB,HEXIM1,RTN4,LAMTOR4,HMGB1,EMP2,CTGF,MCL1,ARHGAP4,JUN,GSN,NPPA,DYNLL1,PLA2G2A,CDKN1C,TOB1,CD63,FGF1
GO:0065003	protein-containing complex assembly	29	1514	0.26	0.012	CD74,HES1,APOA1,H3F3B,RPS27A,UBB,PAM,ITLN1,RTN4,H3F3C,FN1,MYOM1,RBMX,GSN,RPL11,GPX3,NUPR1,HLA-A,TCF4,RPS14,RPL23A,NDUFA11,TAPBP,TRA2B,MYBPC3,SRSF5,RPS15,RPS19,NAP1L1
GO:0045937	positive regulation of phosphate metabolic process	20	1052	0.26	0.0464	CD74,HBEGF,HES1,C3,GADD45G,RPS27A,RPS3,CALM3,CCNL1,UBB,ITLN1,HMGB1,EMP2,CTGF,JUN,CKS2,RGCC,TMSB4X,PLA2G2A,FGF1
GO:0060429	epithelium development	20	1055	0.26	0.0474	SFRP1,PFN1,HBEGF,HES1,IGFBP5,ID2,SOX4,KLF2,HEG1,JUN,ID3,KLF4,ANXA1,ID4,LAMB2,ZFP36L1,ADM,VIM,TXNIP,FGF1
GO:0060255	regulation of macromolecule metabolic process	113	6072	0.25	1.35e-10	CD74,NFKBIA,TIMP1,SFRP1,SGTA,RPL18A,AEBP1,PFN1,DDX5,HBEGF,HES1,IGFBP5,ID2,APOA1,DUSP1,SOX4,C3,FOSB,KLF2,GADD45G,JUND,FUS,DNAJB1,H3F3B,BTG1,FABP4,RPL8,RPS27A,RPS3,ARID5B,ZFP36L2,NBL1,CALM3,FSTL1,CCNL1,H2AFZ,PPP1R14A,RPS9,UBB,PAM,FOS,ARL6IP1,RPL13,EEF2,RPL4,PABPC1,ZFAND2A,RPLP2,ITLN1,NFKBIZ,HEXIM1,EEF1A1,HMGB1,RPL27A,FN1,MYOM1,PTRF,EMP2,IER5,SGK1,CTGF,RBMX,JUN,RPS4X,GSN,RPL11,ID3,KLF4,CKS2,ID4,RGCC…
GO:0051234	establishment of localization	79	4248	0.25	2.42e-06	CD74,SLC2A3,ATP5D,NFKBIA,NXT2,TIMP1,SGTA,RPL18A,CTSD,APOA1,C3,RABGAP1L,FABP4,SLC38A2,RPL8,MFGE8,RPS27A,RPS3,ATP6V0D1,CALM3,RPS9,UBB,VAMP5,PAM,CXCL8,ARL6IP1,RPL13,EEF2,RPL4,RPLP2,EEF1A1,HMGB1,RPL27A,FN1,SLC25A26,BCAS4,EMP2,SGK1,CTGF,S100A6,MCL1,RPS4X,GSN,RPL11,HLA-C,NPPB,ANXA1,DNAJA1,RPS6,TMSB4X,SLC25A6,ASAH1,RPL13A,SRSF2,DYNLL1,RPL34,RPS29,HLA-A,PLA2G2A,SELM,RPS14,ZFP36L1,RPL23A,HLA-B,LAPTM4B,TAP…
GO:0016070	RNA metabolic process	64	3430	0.25	5.08e-05	RPL18A,AEBP1,DDX5,HES1,ID2,SOX4,FOSB,KLF2,JUND,FUS,RPL8,RPS27A,RPS3,ARID5B,ZFP36L2,CCNL1,RPS9,FOS,RPL13,RPL4,PABPC1,RPLP2,NFKBIZ,HEXIM1,EEF1A1,PTMA,RPL27A,PTRF,IER5,CTGF,RBMX,JUN,RPS4X,RPL11,ID3,KLF4,NPPA,ID4,RPS6,SLTM,RPL13A,STAT4,SRSF2,DYNLL1,RPL34,NUPR1,RPS29,RNASE1,TCF4,RPS14,ZFP36L1,RPL23A,RPL32,TRA2B,TRMT112,RPL18,NACA,SRSF5,RPL28,TXNIP,RPL36,IER2,RPS15,RPS19
GO:0065009	regulation of molecular function	62	3322	0.25	7.71e-05	CD74,NFKBIA,TIMP1,SFRP1,PFN1,HBEGF,HES1,ID2,APOA1,DUSP1,C3,RABGAP1L,GADD45G,DNAJB1,FABP4,RPS27A,RPS3,ARID5B,NBL1,CALM3,CCNL1,PPP1R14A,UBB,FOS,CXCL8,ARL6IP1,HEXIM1,HMGB1,FN1,MYL4,EMP2,SGK1,CTGF,NES,ARHGAP4,JUN,GSN,RPL11,ID3,KLF4,CKS2,NPPB,NPPA,ANXA1,CHGB,RGCC,DNAJA1,TMSB4X,PARM1,DYNLL1,SPOCK1,CDKN1C,CXCL2,RGS5,ADM,MYBPC3,B2M,OBSCN,TXNIP,PPP1R12B,FGF1,IFI27
GO:0032879	regulation of localization	47	2524	0.25	0.0011	CD74,NFKBIA,TIMP1,SFRP1,PFN1,HBEGF,IGFBP5,APOA1,SOX4,C3,RABGAP1L,MFGE8,ADAMTS1,NBL1,CALM3,PAM,CXCL8,ARL6IP1,ITLN1,DHRS7C,RTN4,HMGB1,FN1,MYOM1,PTRF,EMP2,SGK1,ARHGAP4,JUN,GSN,KLF4,NPPB,NPPA,ANXA1,RGCC,DNAJA1,TMSB4X,SLC25A6,DYNLL1,ZFP36L1,CXCL2,MYBPC3,CD63,B2M,RPS19,FGF1,IFI27
GO:0009653	anatomical structure morphogenesis	37	1992	0.25	0.0052	SFRP1,PFN1,C12orf57,HBEGF,HES1,IGFBP5,ID2,DUSP1,SOX4,KLF2,MFGE8,ARID5B,ADAMTS1,NBL1,UBB,PAM,CXCL8,HEG1,RTN4,FN1,MYOM1,SGK1,CTGF,S100A6,JUN,ID3,KLF4,ID4,RPS6,DKK3,LAMB2,ZFP36L1,ADM,MYBPC3,NACA,OBSCN,FGF1
GO:0022008	neurogenesis	28	1519	0.25	0.0207	SFRP1,C12orf57,HES1,ID2,APOA1,SOX4,NBL1,UBB,EEF2,RTN4,HMGB1,FN1,SGK1,S100A6,ARHGAP4,JUN,GSN,ID3,KLF4,ANXA1,ID4,SPOCK1,TCF4,LAMB2,ADM,VIM,B2M,IER2
GO:0022414	reproductive process	25	1350	0.25	0.0296	SFRP1,AKAP3,HES1,IGFBP5,FOSB,H3F3B,BTG1,SLC38A2,MFGE8,ARID5B,ADAMTS1,PAM,FOS,EMP2,SYNE1,CKS2,NPPA,ANXA1,ID4,DNAJA1,RPS6,DYNLL1,NUPR1,ZFP36L1,ADM
GO:0019222	regulation of metabolic process	118	6516	0.24	1.48e-10	PDK4,CD74,NFKBIA,TIMP1,SFRP1,SGTA,RPL18A,AEBP1,PFN1,DDX5,HBEGF,HES1,IGFBP5,ID2,APOA1,DUSP1,SOX4,C3,FOSB,KLF2,GADD45G,JUND,FUS,DNAJB1,H3F3B,BTG1,FABP4,RPL8,RPS27A,RPS3,ARID5B,ZFP36L2,NBL1,ATP6V0D1,CALM3,FSTL1,CCNL1,H2AFZ,PPP1R14A,RPS9,UBB,PAM,FOS,ARL6IP1,RPL13,EEF2,RPL4,PABPC1,ZFAND2A,RPLP2,ITLN1,NFKBIZ,HEXIM1,EEF1A1,LAMTOR4,HMGB1,RPL27A,FN1,MYOM1,PTRF,EMP2,IER5,SGK1,CTGF,MCL1,RBMX,JUN,RPS4X,GSN,R…
GO:0048523	negative regulation of cellular process	82	4454	0.24	1.8e-06	PDK4,CD74,NFKBIA,TIMP1,SFRP1,SGTA,AEBP1,PFN1,DDX5,HBEGF,HES1,IGFBP5,ID2,APOA1,DUSP1,SOX4,C3,FOSB,KLF2,JUND,DNAJB1,H3F3B,BTG1,FABP4,RPS27A,RPS3,ARID5B,ZFP36L2,ADAMTS1,NBL1,CALM3,H2AFZ,PPP1R14A,UBB,CXCL8,ARL6IP1,PABPC1,HEXIM1,RTN4,LAMTOR4,HMGB1,FN1,CTGF,MCL1,ARHGAP4,RBMX,JUN,IFIT3,GSN,RPL11,ID3,KLF4,NPPB,NPPA,ANXA1,ID4,RGCC,ISG15,DNAJA1,RPS6,TMSB4X,RPL13A,SRSF2,DYNLL1,SPOCK1,NUPR1,DKK3,N4BP2L2,RPS1…
GO:0044267	cellular protein metabolic process	65	3603	0.24	0.00012	PDK4,NFKBIA,TIMP1,SGTA,RPL18A,HBEGF,IGFBP5,APOA1,DUSP1,C3,H3F3B,BTG1,LOXL1,RPL8,MFGE8,RPS27A,RPS3,ARID5B,ZFP36L2,CALM3,FSTL1,RPS9,UBB,PAM,RPL13,EEF2,RPL4,PABPC1,RPLP2,MRPL54,EEF1A1,KLHL33,RPL27A,FN1,SGK1,RPS4X,GSN,RPL11,NPPA,ANXA1,CHGB,ISG15,RPS6,RPL13A,RPL34,NUPR1,RPS29,HLA-A,RPS14,LAMB2,ZFP36L1,RPL23A,SPARCL1,RPL32,METTL12,TRMT112,RPL18,NACA,B2M,RPL28,OBSCN,RPL36,RPS15,RPS19,FGF1
GO:0044271	cellular nitrogen compound biosynthetic process	64	3528	0.24	0.00012	ATP5D,TECR,RPL18A,AEBP1,DDX5,HES1,ID2,SOX4,FOSB,KLF2,JUND,RPL8,RPS27A,RPS3,ARID5B,CCNL1,RPS9,UBB,FOS,RPL13,EEF2,RPL4,PABPC1,RPLP2,NFKBIZ,HEXIM1,MRPL54,EEF1A1,PTMA,RPL27A,PTRF,IER5,CTGF,RBMX,JUN,RPS4X,RPL11,ID3,KLF4,NPPB,NPPA,ID4,ISG15,RPS6,SLTM,RPL13A,STAT4,DYNLL1,RPL34,NUPR1,RPS29,TCF4,RPS14,RPL23A,RPL32,ADM,RPL18,NACA,RPL28,TXNIP,RPL36,IER2,RPS15,RPS19
GO:1902531	regulation of intracellular signal transduction	32	1764	0.24	0.0148	CD74,NFKBIA,SFRP1,DDX5,AKAP3,HBEGF,HES1,IGFBP5,APOA1,DUSP1,GADD45G,RPS27A,RPS3,CALM3,UBB,HEXIM1,RTN4,LAMTOR4,HMGB1,FN1,CTGF,MCL1,ARHGAP4,JUN,RPL11,KLF4,NPPA,DNAJA1,TMSB4X,PLA2G2A,OBSCN,FGF1
GO:0043933	protein-containing complex subunit organization	32	1770	0.24	0.0154	CD74,HES1,APOA1,H3F3B,RPS27A,UBB,PAM,ITLN1,MRPL54,RTN4,H3F3C,PTMA,FN1,MYOM1,RBMX,GSN,RPL11,GPX3,NUPR1,HLA-A,TCF4,PLA2G2A,RPS14,RPL23A,NDUFA11,TAPBP,TRA2B,MYBPC3,SRSF5,RPS15,RPS19,NAP1L1
GO:0048585	negative regulation of response to stimulus	27	1483	0.24	0.027	CD74,NFKBIA,SFRP1,SGTA,IGFBP5,APOA1,DUSP1,RPS27A,RPS3,NBL1,CALM3,UBB,CXCL8,RTN4,MCL1,KLF4,ANXA1,DNAJA1,TMSB4X,DKK3,HLA-A,HLA-B,TOB1,RGS5,ADM,PFDN5,RPS19
GO:0051179	localization	94	5233	0.23	2.97e-07	CD74,SLC2A3,ATP5D,NFKBIA,NXT2,TIMP1,SGTA,RPL18A,AKAP3,HBEGF,HES1,CTSD,APOA1,C3,RABGAP1L,BTG1,FABP4,SLC38A2,RPL8,MFGE8,RPS27A,RPS3,ARID5B,NBL1,ATP6V0D1,CALM3,RPS9,UBB,VAMP5,PAM,CXCL8,ARL6IP1,RPL13,EEF2,RPL4,RPLP2,RTN4,EEF1A1,LAMTOR4,HMGB1,RPL27A,FN1,SLC25A26,BCAS4,EMP2,SYNE1,SGK1,CTGF,S100A6,MCL1,RPS4X,GSN,CUTA,RPL11,HLA-C,NPPB,ANXA1,ID4,DNAJA1,RPS6,TMSB4X,SLC25A6,ASAH1,RPL13A,SRSF2,DYNLL1,RPL34,S…
GO:0048731	system development	74	4144	0.23	3.06e-05	CD74,NFKBIA,TIMP1,SFRP1,AEBP1,PFN1,DDX5,C12orf57,HBEGF,HES1,IGFBP5,ID2,APOA1,SOX4,KLF2,DNAJB1,H3F3B,SLC38A2,LOXL1,MFGE8,ARID5B,ZFP36L2,ADAMTS1,NBL1,ATP6V0D1,UBB,VAMP5,PAM,FOS,CXCL8,EEF2,HEG1,HEXIM1,RTN4,HMGB1,FN1,SORBS2,MYOM1,SGK1,CTGF,NES,S100A6,ARHGAP4,JUN,GSN,ID3,KLF4,NPPA,ANXA1,PCDH9,ID4,RPS6,SPOCK1,NUPR1,DKK3,TCF4,SELM,RPS14,LAMB2,ZFP36L1,TRA2B,CRIP2,ADM,MYBPC3,VIM,PFDN5,NACA,SRSF5,B2M,TXNIP…
GO:0034645	cellular macromolecule biosynthetic process	63	3518	0.23	0.0002	RPL18A,AEBP1,DDX5,HES1,ID2,APOA1,SOX4,FOSB,KLF2,JUND,RPL8,PHLDA1,RPS27A,RPS3,ARID5B,CCNL1,RPS9,UBB,FOS,RPL13,EEF2,RPL4,PABPC1,RPLP2,NFKBIZ,HEXIM1,MRPL54,EEF1A1,PTMA,RPL27A,PTRF,IER5,CTGF,RBMX,JUN,RPS4X,RPL11,ID3,KLF4,NPPA,ID4,ISG15,RPS6,SLTM,RPL13A,STAT4,DYNLL1,RPL34,NUPR1,RPS29,TCF4,RPS14,RPL23A,RPL32,RPL18,NACA,RPL28,TXNIP,RPL36,IER2,RPS15,RPS19,NAP1L1
GO:0016192	vesicle-mediated transport	30	1699	0.23	0.0259	SLC2A3,TIMP1,CTSD,APOA1,C3,RABGAP1L,MFGE8,RPS27A,CALM3,UBB,VAMP5,CXCL8,EEF2,EEF1A1,HMGB1,FN1,EMP2,GSN,HLA-C,ANXA1,TMSB4X,ASAH1,DYNLL1,HLA-A,HLA-B,LAPTM4B,TAPBP,ADM,CD63,B2M
GO:0009889	regulation of biosynthetic process	76	4337	0.22	3.84e-05	PDK4,CD74,NFKBIA,SFRP1,AEBP1,PFN1,DDX5,HBEGF,HES1,IGFBP5,ID2,APOA1,DUSP1,SOX4,C3,FOSB,KLF2,JUND,FUS,DNAJB1,H3F3B,BTG1,FABP4,RPS27A,RPS3,ARID5B,ZFP36L2,NBL1,FSTL1,CCNL1,H2AFZ,RPS9,UBB,PAM,FOS,EEF2,PABPC1,NFKBIZ,HEXIM1,EEF1A1,HMGB1,PTRF,IER5,SGK1,CTGF,RBMX,JUN,RPS4X,ID3,KLF4,CKS2,ANXA1,ID4,RGCC,SLTM,TMSB4X,PARM1,RPL13A,STAT4,SRSF2,DYNLL1,NUPR1,DKK3,TCF4,N4BP2L2,RPS14,ZFP36L1,CDKN1C,TOB1,VIM,PFDN5,N…
GO:0031326	regulation of cellular biosynthetic process	75	4266	0.22	4.1e-05	PDK4,CD74,NFKBIA,SFRP1,AEBP1,PFN1,DDX5,HBEGF,HES1,IGFBP5,ID2,APOA1,DUSP1,SOX4,C3,FOSB,KLF2,JUND,FUS,DNAJB1,H3F3B,BTG1,FABP4,RPS27A,RPS3,ARID5B,ZFP36L2,NBL1,FSTL1,CCNL1,H2AFZ,RPS9,UBB,PAM,FOS,EEF2,PABPC1,NFKBIZ,HEXIM1,EEF1A1,HMGB1,PTRF,IER5,SGK1,RBMX,JUN,RPS4X,ID3,KLF4,CKS2,ANXA1,ID4,RGCC,SLTM,TMSB4X,PARM1,RPL13A,STAT4,SRSF2,DYNLL1,NUPR1,DKK3,TCF4,N4BP2L2,RPS14,ZFP36L1,CDKN1C,TOB1,VIM,PFDN5,NACA,T…
GO:2000112	regulation of cellular macromolecule biosynthetic process	70	4050	0.22	0.00017	CD74,NFKBIA,SFRP1,AEBP1,PFN1,DDX5,HBEGF,HES1,IGFBP5,ID2,DUSP1,SOX4,FOSB,KLF2,JUND,FUS,DNAJB1,H3F3B,BTG1,FABP4,RPS27A,RPS3,ARID5B,ZFP36L2,NBL1,FSTL1,CCNL1,H2AFZ,RPS9,UBB,PAM,FOS,EEF2,PABPC1,NFKBIZ,HEXIM1,EEF1A1,HMGB1,PTRF,IER5,SGK1,RBMX,JUN,RPS4X,ID3,KLF4,CKS2,ID4,RGCC,SLTM,TMSB4X,PARM1,RPL13A,STAT4,DYNLL1,NUPR1,DKK3,TCF4,N4BP2L2,RPS14,ZFP36L1,CDKN1C,TOB1,VIM,PFDN5,NACA,TXNIP,IER2,FGF1,IFI27
GO:0090304	nucleic acid metabolic process	68	3941	0.22	0.00024	RPL18A,AEBP1,DDX5,HES1,ID2,SOX4,FOSB,KLF2,JUND,FUS,RPL8,RPS27A,RPS3,ARID5B,ZFP36L2,CCNL1,RPS9,UBB,FOS,RPL13,RPL4,PABPC1,RPLP2,NFKBIZ,HEXIM1,EEF1A1,PTMA,HMGB1,RPL27A,PTRF,IER5,CTGF,RBMX,JUN,RPS4X,RPL11,ID3,KLF4,NPPA,ID4,ISG15,RPS6,SLTM,RPL13A,STAT4,SRSF2,DYNLL1,RPL34,NUPR1,RPS29,RNASE1,TCF4,RPS14,ZFP36L1,RPL23A,RPL32,TRA2B,TRMT112,RPL18,NACA,SRSF5,RPL28,TXNIP,RPL36,IER2,RPS15,RPS19,NAP1L1
GO:0006357	regulation of transcription by RNA polymerase II	46	2633	0.22	0.0041	NFKBIA,SFRP1,AEBP1,PFN1,DDX5,HES1,ID2,SOX4,FOSB,KLF2,JUND,DNAJB1,RPS27A,ARID5B,ZFP36L2,NBL1,FSTL1,CCNL1,H2AFZ,UBB,PAM,FOS,NFKBIZ,HEXIM1,HMGB1,IER5,RBMX,JUN,ID3,KLF4,CKS2,ID4,RGCC,SLTM,STAT4,NUPR1,TCF4,N4BP2L2,RPS14,ZFP36L1,TOB1,NACA,TXNIP,IER2,FGF1,IFI27
GO:0007399	nervous system development	38	2206	0.22	0.0137	SFRP1,PFN1,C12orf57,HES1,ID2,APOA1,SOX4,DNAJB1,SLC38A2,NBL1,ATP6V0D1,UBB,PAM,FOS,EEF2,RTN4,HMGB1,FN1,SGK1,NES,S100A6,ARHGAP4,JUN,GSN,ID3,KLF4,ANXA1,PCDH9,ID4,SPOCK1,TCF4,LAMB2,ZFP36L1,TRA2B,ADM,VIM,B2M,IER2
GO:0048699	generation of neurons	25	1422	0.22	0.047	SFRP1,C12orf57,HES1,ID2,APOA1,SOX4,NBL1,UBB,RTN4,HMGB1,FN1,SGK1,S100A6,ARHGAP4,JUN,ID3,KLF4,ID4,SPOCK1,TCF4,LAMB2,ADM,VIM,B2M,IER2
GO:0007275	multicellular organism development	80	4726	0.21	6.31e-05	CD74,NFKBIA,TIMP1,SFRP1,AEBP1,PFN1,DDX5,C12orf57,HBEGF,HES1,IGFBP5,ID2,APOA1,DUSP1,SOX4,KLF2,GADD45G,DNAJB1,H3F3B,SLC38A2,LOXL1,MFGE8,ARID5B,ZFP36L2,ADAMTS1,NBL1,ATP6V0D1,UBB,VAMP5,PAM,FOS,CXCL8,EEF2,HEG1,HEXIM1,RTN4,HMGB1,FN1,SORBS2,MYOM1,EMP2,SGK1,CTGF,NES,S100A6,MCL1,ARHGAP4,JUN,RPS4X,GSN,ID3,KLF4,NPPA,ANXA1,PCDH9,ID4,RPS6,SPOCK1,NUPR1,DKK3,TCF4,SELM,RPS14,LAMB2,ZFP36L1,TRA2B,CRIP2,ADM,MYBPC3,…
GO:0019538	protein metabolic process	72	4194	0.21	0.00015	PDK4,NFKBIA,TIMP1,SFRP1,SGTA,RPL18A,AEBP1,HBEGF,IGFBP5,CTSD,APOA1,DUSP1,C3,H3F3B,BTG1,LOXL1,RPL8,PHLDA1,MFGE8,RPS27A,RPS3,ARID5B,ZFP36L2,ADAMTS1,CALM3,FSTL1,RPS9,UBB,PAM,RPL13,EEF2,RPL4,PABPC1,RPLP2,MRPL54,EEF1A1,KLHL33,RPL27A,FN1,SGK1,RBMX,RPS4X,GSN,RPL11,NPPA,ANXA1,CHGB,RGCC,ISG15,RPS6,RPL13A,RPL34,NUPR1,RPS29,HLA-A,RPS14,LAMB2,ZFP36L1,RPL23A,SPARCL1,RPL32,METTL12,TRMT112,RPL18,NACA,B2M,RPL28,O…
GO:0010556	regulation of macromolecule biosynthetic process	71	4143	0.21	0.00019	CD74,NFKBIA,SFRP1,AEBP1,PFN1,DDX5,HBEGF,HES1,IGFBP5,ID2,DUSP1,SOX4,FOSB,KLF2,JUND,FUS,DNAJB1,H3F3B,BTG1,FABP4,RPS27A,RPS3,ARID5B,ZFP36L2,NBL1,FSTL1,CCNL1,H2AFZ,RPS9,UBB,PAM,FOS,EEF2,PABPC1,NFKBIZ,HEXIM1,EEF1A1,HMGB1,PTRF,IER5,SGK1,RBMX,JUN,RPS4X,ID3,KLF4,CKS2,ID4,RGCC,SLTM,TMSB4X,PARM1,RPL13A,STAT4,SRSF2,DYNLL1,NUPR1,DKK3,TCF4,N4BP2L2,RPS14,ZFP36L1,CDKN1C,TOB1,VIM,PFDN5,NACA,TXNIP,IER2,FGF1,IFI27
GO:0048583	regulation of response to stimulus	66	3882	0.21	0.0005	CD74,NFKBIA,TIMP1,SFRP1,SGTA,DDX5,AKAP3,HBEGF,HES1,IGFBP5,APOA1,DUSP1,SOX4,C3,GADD45G,DNAJB1,FABP4,RPS27A,RPS3,NBL1,CALM3,UBB,FOS,CXCL8,ARL6IP1,NFKBIZ,HEXIM1,RTN4,LAMTOR4,HMGB1,FN1,EMP2,IER5,CTGF,MCL1,ARHGAP4,JUN,GSN,RPL11,KLF4,HLA-C,NPPB,NPPA,ANXA1,CHGB,RGCC,DNAJA1,TMSB4X,SLC25A6,DYNLL1,DKK3,HLA-A,PLA2G2A,HLA-B,CDKN1C,CXCL2,TOB1,RGS5,ADM,CD63,PFDN5,B2M,OBSCN,TNNT1,RPS19,FGF1
GO:0010467	gene expression	64	3733	0.21	0.00052	RPL18A,AEBP1,DDX5,HES1,ID2,SOX4,FOSB,KLF2,JUND,FUS,RPL8,RPS27A,RPS3,ARID5B,CCNL1,RPS9,FOS,RPL13,EEF2,RPL4,PABPC1,RPLP2,NFKBIZ,HEXIM1,MRPL54,EEF1A1,PTMA,RPL27A,PTRF,IER5,CTGF,RBMX,JUN,RPS4X,RPL11,ID3,KLF4,NPPA,ID4,RPS6,SLTM,RPL13A,STAT4,SRSF2,DYNLL1,RPL34,NUPR1,RPS29,TCF4,RPS14,ZFP36L1,RPL23A,RPL32,TRA2B,TRMT112,RPL18,NACA,SRSF5,RPL28,TXNIP,RPL36,IER2,RPS15,RPS19
GO:0051252	regulation of RNA metabolic process	66	3890	0.21	0.00052	CD74,NFKBIA,SFRP1,AEBP1,PFN1,DDX5,HES1,ID2,SOX4,FOSB,KLF2,JUND,FUS,DNAJB1,H3F3B,BTG1,FABP4,RPS27A,RPS3,ARID5B,ZFP36L2,NBL1,FSTL1,CCNL1,H2AFZ,UBB,PAM,FOS,PABPC1,NFKBIZ,HEXIM1,EEF1A1,HMGB1,PTRF,IER5,SGK1,RBMX,JUN,ID3,KLF4,CKS2,ID4,RGCC,SLTM,TMSB4X,STAT4,SRSF2,DYNLL1,NUPR1,DKK3,TCF4,N4BP2L2,RPS14,ZFP36L1,CDKN1C,TRA2B,TOB1,TRMT112,VIM,PFDN5,NACA,SRSF5,TXNIP,IER2,FGF1,IFI27
GO:0065008	regulation of biological quality	61	3559	0.21	0.00084	PDK4,CD74,NFKBIA,SFRP1,PFN1,IGFBP5,ID2,APOA1,SOX4,C3,KLF2,H3F3B,FABP4,RPS27A,ZFP36L2,NBL1,ATP6V0D1,CALM3,RPS9,UBB,PAM,ARL6IP1,HEG1,PABPC1,DHRS7C,RTN4,LAMTOR4,HMGB1,FN1,MYL4,EMP2,SYNE1,SGK1,CTGF,MCL1,ARHGAP4,JUN,GSN,RPL11,KLF4,NPPB,NPPA,ANXA1,ISG15,RPS6,TMSB4X,SLC25A6,DYNLL1,SYNPO,DKK3,SELM,RPS14,ZFP36L1,LAPTM4B,TAPBP,TRA2B,ADM,VIM,B2M,RPS19,NEB
GO:0051128	regulation of cellular component organization	39	2306	0.21	0.0157	SFRP1,PFN1,HBEGF,IGFBP5,APOA1,DUSP1,C3,RABGAP1L,DNAJB1,H3F3B,BTG1,MFGE8,RPS3,PAM,RTN4,H3F3C,HMGB1,FN1,SGK1,CTGF,NES,ARHGAP4,JUN,GSN,KLF4,NPPB,NPPA,ANXA1,RGCC,TMSB4X,RPL13A,SYNPO,SYNPO2L,SPOCK1,LAPTM4B,VIM,CD63,B2M,NEB
GO:0031323	regulation of cellular metabolic process	100	6082	0.2	5.67e-06	PDK4,CD74,NFKBIA,TIMP1,SFRP1,SGTA,AEBP1,PFN1,DDX5,HBEGF,HES1,IGFBP5,ID2,APOA1,DUSP1,SOX4,C3,FOSB,KLF2,GADD45G,JUND,FUS,DNAJB1,H3F3B,BTG1,FABP4,RPS27A,RPS3,ARID5B,ZFP36L2,NBL1,ATP6V0D1,CALM3,FSTL1,CCNL1,H2AFZ,PPP1R14A,RPS9,UBB,PAM,FOS,ARL6IP1,EEF2,PABPC1,ZFAND2A,ITLN1,NFKBIZ,HEXIM1,EEF1A1,LAMTOR4,HMGB1,FN1,PTRF,EMP2,IER5,SGK1,CTGF,MCL1,RBMX,JUN,RPS4X,GSN,RPL11,ID3,KLF4,CKS2,ANXA1,ID4,RGCC,ISG15,DN…
GO:0048856	anatomical structure development	84	5085	0.2	7.81e-05	CD74,NFKBIA,TIMP1,SFRP1,AEBP1,PFN1,DDX5,C12orf57,HBEGF,HES1,IGFBP5,ID2,APOA1,DUSP1,SOX4,KLF2,GADD45G,JUND,DNAJB1,H3F3B,SLC38A2,LOXL1,MFGE8,ARID5B,ZFP36L2,ADAMTS1,NBL1,ATP6V0D1,UBB,VAMP5,PAM,FOS,CXCL8,EEF2,HEG1,HEXIM1,RTN4,HMGB1,FN1,SORBS2,MYOM1,EMP2,SYNE1,SGK1,CTGF,NES,S100A6,MCL1,ARHGAP4,JUN,RPS4X,GSN,ID3,KLF4,NPPA,ANXA1,PCDH9,ID4,RPS6,DYNLL1,SPOCK1,NUPR1,DKK3,TCF4,SELM,RPS14,LAMB2,ZFP36L1,SPARC…
GO:0019219	regulation of nucleobase-containing compound metabolic process	69	4133	0.2	0.00052	PDK4,CD74,NFKBIA,SFRP1,AEBP1,PFN1,DDX5,HES1,ID2,DUSP1,SOX4,FOSB,KLF2,JUND,FUS,DNAJB1,H3F3B,BTG1,FABP4,RPS27A,RPS3,ARID5B,ZFP36L2,NBL1,FSTL1,CCNL1,H2AFZ,UBB,PAM,FOS,PABPC1,NFKBIZ,HEXIM1,EEF1A1,HMGB1,PTRF,IER5,SGK1,RBMX,JUN,ID3,KLF4,CKS2,ID4,RGCC,SLTM,TMSB4X,PARM1,STAT4,SRSF2,DYNLL1,NUPR1,DKK3,TCF4,N4BP2L2,RPS14,ZFP36L1,CDKN1C,TRA2B,TOB1,TRMT112,VIM,PFDN5,NACA,SRSF5,TXNIP,IER2,FGF1,IFI27
GO:1903506	regulation of nucleic acid-templated transcription	61	3683	0.2	0.0018	CD74,NFKBIA,SFRP1,AEBP1,PFN1,DDX5,HES1,ID2,SOX4,FOSB,KLF2,JUND,FUS,DNAJB1,H3F3B,BTG1,FABP4,RPS27A,RPS3,ARID5B,ZFP36L2,NBL1,FSTL1,CCNL1,H2AFZ,UBB,PAM,FOS,NFKBIZ,HEXIM1,EEF1A1,HMGB1,PTRF,IER5,SGK1,RBMX,JUN,ID3,KLF4,CKS2,ID4,RGCC,SLTM,TMSB4X,STAT4,SRSF2,DYNLL1,NUPR1,DKK3,TCF4,N4BP2L2,RPS14,ZFP36L1,CDKN1C,TOB1,PFDN5,NACA,TXNIP,IER2,FGF1,IFI27
GO:0030154	cell differentiation	58	3457	0.2	0.0019	CD74,SFRP1,DDX5,C12orf57,HES1,IGFBP5,ID2,APOA1,SOX4,KLF2,GADD45G,JUND,H3F3B,FABP4,ARID5B,ZFP36L2,NBL1,UBB,VAMP5,FOS,EEF2,HEG1,RTN4,HMGB1,FN1,SORBS2,MYOM1,SYNE1,SGK1,CTGF,S100A6,MCL1,ARHGAP4,JUN,GSN,ID3,KLF4,NPPA,ANXA1,ID4,RPS6,DYNLL1,SPOCK1,NUPR1,TCF4,RPS14,LAMB2,ZFP36L1,ADM,MYBPC3,VIM,CD63,B2M,OBSCN,TXNIP,IER2,RPS19,FGF1
GO:0044085	cellular component biogenesis	42	2556	0.2	0.017	CD74,HES1,APOA1,H3F3B,RPS27A,RPS3,ATP6V0D1,RPS9,UBB,PAM,ARL6IP1,HEG1,ITLN1,RTN4,H3F3C,HMGB1,FN1,MYOM1,EMP2,RBMX,GSN,RPL11,RPS6,GPX3,DYNLL1,SYNPO,RPL34,NUPR1,HLA-A,TCF4,RPS14,RPL23A,NDUFA11,TAPBP,TRA2B,TRMT112,MYBPC3,SRSF5,OBSCN,RPS15,RPS19,NAP1L1
GO:0051049	regulation of transport	29	1732	0.2	0.0485	CD74,NFKBIA,SFRP1,APOA1,SOX4,C3,RABGAP1L,MFGE8,CALM3,PAM,ARL6IP1,ITLN1,DHRS7C,HMGB1,FN1,MYOM1,SGK1,NPPB,NPPA,ANXA1,RGCC,DNAJA1,TMSB4X,SLC25A6,DYNLL1,MYBPC3,CD63,B2M,IFI27
GO:0051171	regulation of nitrogen compound metabolic process	95	5827	0.19	2.04e-05	PDK4,CD74,NFKBIA,TIMP1,SFRP1,SGTA,AEBP1,PFN1,DDX5,HBEGF,HES1,IGFBP5,ID2,APOA1,DUSP1,SOX4,C3,FOSB,KLF2,GADD45G,JUND,FUS,DNAJB1,H3F3B,BTG1,FABP4,RPS27A,RPS3,ARID5B,ZFP36L2,NBL1,CALM3,FSTL1,CCNL1,H2AFZ,PPP1R14A,RPS9,UBB,PAM,FOS,ARL6IP1,EEF2,PABPC1,ZFAND2A,ITLN1,NFKBIZ,HEXIM1,EEF1A1,HMGB1,FN1,PTRF,EMP2,IER5,SGK1,CTGF,RBMX,JUN,RPS4X,GSN,RPL11,ID3,KLF4,CKS2,ID4,RGCC,ISG15,DNAJA1,SLTM,TMSB4X,PARM1,RPL13…
GO:0080090	regulation of primary metabolic process	96	5982	0.19	3.34e-05	PDK4,CD74,NFKBIA,TIMP1,SFRP1,SGTA,AEBP1,PFN1,DDX5,HBEGF,HES1,IGFBP5,ID2,APOA1,DUSP1,SOX4,C3,FOSB,KLF2,GADD45G,JUND,FUS,DNAJB1,H3F3B,BTG1,FABP4,RPS27A,RPS3,ARID5B,ZFP36L2,NBL1,CALM3,FSTL1,CCNL1,H2AFZ,PPP1R14A,RPS9,UBB,PAM,FOS,ARL6IP1,EEF2,PABPC1,ZFAND2A,ITLN1,NFKBIZ,HEXIM1,EEF1A1,HMGB1,FN1,PTRF,EMP2,IER5,SGK1,CTGF,RBMX,JUN,RPS4X,GSN,RPL11,ID3,KLF4,CKS2,ANXA1,ID4,RGCC,ISG15,DNAJA1,SLTM,TMSB4X,PARM1…
GO:0006355	regulation of transcription, DNA-templated	60	3661	0.19	0.0025	CD74,NFKBIA,SFRP1,AEBP1,PFN1,DDX5,HES1,ID2,SOX4,FOSB,KLF2,JUND,FUS,DNAJB1,H3F3B,BTG1,FABP4,RPS27A,RPS3,ARID5B,ZFP36L2,NBL1,FSTL1,CCNL1,H2AFZ,UBB,PAM,FOS,NFKBIZ,HEXIM1,EEF1A1,HMGB1,PTRF,IER5,SGK1,RBMX,JUN,ID3,KLF4,CKS2,ID4,RGCC,SLTM,TMSB4X,STAT4,DYNLL1,NUPR1,DKK3,TCF4,N4BP2L2,RPS14,ZFP36L1,CDKN1C,TOB1,PFDN5,NACA,TXNIP,IER2,FGF1,IFI27
GO:0009966	regulation of signal transduction	49	3033	0.19	0.0111	CD74,NFKBIA,TIMP1,SFRP1,DDX5,AKAP3,HBEGF,HES1,IGFBP5,APOA1,DUSP1,SOX4,C3,GADD45G,RPS27A,RPS3,NBL1,CALM3,UBB,CXCL8,HEXIM1,RTN4,LAMTOR4,HMGB1,FN1,EMP2,CTGF,MCL1,ARHGAP4,JUN,GSN,RPL11,KLF4,NPPB,NPPA,CHGB,DNAJA1,TMSB4X,DKK3,PLA2G2A,CDKN1C,CXCL2,TOB1,RGS5,ADM,CD63,PFDN5,OBSCN,FGF1
GO:0022607	cellular component assembly	38	2343	0.19	0.0296	CD74,HES1,APOA1,H3F3B,RPS27A,RPS3,ATP6V0D1,UBB,PAM,ARL6IP1,HEG1,ITLN1,RTN4,H3F3C,HMGB1,FN1,MYOM1,EMP2,RBMX,GSN,RPL11,GPX3,DYNLL1,SYNPO,NUPR1,HLA-A,TCF4,RPS14,RPL23A,NDUFA11,TAPBP,TRA2B,MYBPC3,SRSF5,OBSCN,RPS15,RPS19,NAP1L1
GO:0032502	developmental process	86	5401	0.18	0.0002	CD74,NFKBIA,TIMP1,SFRP1,AEBP1,PFN1,DDX5,C12orf57,HBEGF,HES1,IGFBP5,ID2,APOA1,DUSP1,SOX4,KLF2,GADD45G,JUND,DNAJB1,H3F3B,FABP4,SLC38A2,LOXL1,MFGE8,ARID5B,ZFP36L2,ADAMTS1,NBL1,ATP6V0D1,UBB,VAMP5,PAM,FOS,CXCL8,EEF2,HEG1,HEXIM1,RTN4,HMGB1,FN1,SORBS2,MYOM1,EMP2,SYNE1,SGK1,CTGF,NES,S100A6,MCL1,ARHGAP4,JUN,RPS4X,GSN,ID3,KLF4,NPPA,ANXA1,PCDH9,ID4,RPS6,DYNLL1,SPOCK1,NUPR1,DKK3,TCF4,SELM,RPS14,LAMB2,ZFP36L1…
GO:0006139	nucleobase-containing compound metabolic process	73	4551	0.18	0.00092	ATP5D,TECR,RPL18A,AEBP1,DDX5,HES1,ID2,SOX4,FOSB,KLF2,JUND,FUS,RPL8,RPS27A,RPS3,ARID5B,ZFP36L2,CCNL1,RPS9,UBB,FOS,RPL13,RPL4,PABPC1,GIMAP7,RPLP2,NFKBIZ,HEXIM1,EEF1A1,PTMA,HMGB1,RPL27A,PTRF,IER5,CTGF,RBMX,JUN,RPS4X,RPL11,ID3,KLF4,NPPB,NPPA,ID4,ISG15,RPS6,SLTM,RPL13A,STAT4,SRSF2,DYNLL1,RPL34,NUPR1,RPS29,RNASE1,TCF4,RPS14,ZFP36L1,RPL23A,RPL32,TRA2B,ADM,TRMT112,RPL18,NACA,SRSF5,RPL28,TXNIP,RPL36,IER2,…
GO:0010646	regulation of cell communication	53	3327	0.18	0.0095	CD74,NFKBIA,TIMP1,SFRP1,DDX5,AKAP3,HBEGF,HES1,IGFBP5,APOA1,DUSP1,SOX4,C3,GADD45G,RPS27A,RPS3,NBL1,CALM3,UBB,CXCL8,HEXIM1,RTN4,LAMTOR4,HMGB1,FN1,EMP2,CTGF,MCL1,ARHGAP4,JUN,GSN,RPL11,KLF4,NPPB,NPPA,ANXA1,CHGB,DNAJA1,TMSB4X,SLC25A6,DYNLL1,SYNPO,DKK3,PLA2G2A,CDKN1C,CXCL2,TOB1,RGS5,ADM,CD63,PFDN5,OBSCN,FGF1
GO:0023051	regulation of signaling	53	3360	0.18	0.0114	CD74,NFKBIA,TIMP1,SFRP1,DDX5,AKAP3,HBEGF,HES1,IGFBP5,APOA1,DUSP1,SOX4,C3,GADD45G,RPS27A,RPS3,NBL1,CALM3,UBB,CXCL8,HEXIM1,RTN4,LAMTOR4,HMGB1,FN1,EMP2,CTGF,MCL1,ARHGAP4,JUN,GSN,RPL11,KLF4,NPPB,NPPA,ANXA1,CHGB,DNAJA1,TMSB4X,SLC25A6,DYNLL1,SYNPO,DKK3,PLA2G2A,CDKN1C,CXCL2,TOB1,RGS5,ADM,CD63,PFDN5,OBSCN,FGF1
GO:0044249	cellular biosynthetic process	71	4567	0.17	0.0025	CD74,ATP5D,TECR,RPL18A,AEBP1,DDX5,HES1,ID2,APOA1,SOX4,FOSB,KLF2,JUND,RPL8,PHLDA1,RPS27A,RPS3,ARID5B,CCNL1,RPS9,UBB,FOS,RPL13,EEF2,RPL4,PABPC1,RPLP2,NFKBIZ,HEXIM1,MRPL54,EEF1A1,PTMA,RPL27A,PTRF,IER5,CTGF,RBMX,JUN,PTGDS,RPS4X,RPL11,ID3,KLF4,NPPB,NPPA,ID4,ISG15,RPS6,SLTM,RPL13A,STAT4,DYNLL1,RPL34,NUPR1,RPS29,TCF4,PLA2G2A,RPS14,RPL23A,RPL32,ADM,RPL18,NACA,RPL28,TXNIP,RPL36,IER2,RPS15,RPS19,NAP1L1,FGF1
GO:0050896	response to stimulus	118	7824	0.16	1.45e-05	PDK4,CD74,SLC2A3,CCDC80,ATP5D,NFKBIA,TIMP1,SFRP1,SGTA,RPL18A,PFN1,DDX5,AKAP3,HBEGF,HES1,IGFBP5,ID2,CTSD,APOA1,DUSP1,SOX4,C3,FOSB,KLF2,GADD45G,JUND,FUS,DNAJB1,H3F3B,BTG1,FABP4,SLC38A2,LOXL1,RPL8,RPS27A,RPS3,ARID5B,ZFP36L2,ADAMTS1,ATP6V0D1,CALM3,FSTL1,H2AFZ,PPP1R14A,UBB,PAM,FOS,CXCL8,EEF2,ZFAND2A,ITLN1,NFKBIZ,HEXIM1,EEF1A1,LAMTOR4,HMGB1,FN1,SLC25A26,MYOM1,EMP2,IER5,SGK1,CTGF,S100A6,MCL1,ARHGAP4,RBM…
GO:0044260	cellular macromolecule metabolic process	97	6413	0.16	0.0003	PDK4,NFKBIA,TIMP1,SGTA,RPL18A,AEBP1,DDX5,HBEGF,HES1,IGFBP5,ID2,APOA1,DUSP1,SOX4,C3,FOSB,KLF2,JUND,H3F3B,BTG1,LOXL1,RPL8,PHLDA1,MFGE8,RPS27A,RPS3,ARID5B,ZFP36L2,CALM3,FSTL1,CCNL1,RPS9,UBB,PAM,FOS,CXCL8,RPL13,EEF2,RPL4,PABPC1,RPLP2,NFKBIZ,HEXIM1,MRPL54,EEF1A1,KLHL33,PTMA,HMGB1,RPL27A,FN1,PTRF,IER5,SGK1,CTGF,RBMX,JUN,RPS4X,GSN,RPL11,ID3,KLF4,NPPA,ANXA1,ID4,CHGB,ISG15,RPS6,SLTM,RPL13A,STAT4,DYNLL1,RP…
GO:1901564	organonitrogen compound metabolic process	80	5281	0.16	0.002	PDK4,ATP5D,TECR,NFKBIA,TIMP1,SFRP1,SGTA,RPL18A,AEBP1,HBEGF,IGFBP5,CTSD,APOA1,DUSP1,C3,H3F3B,BTG1,LOXL1,RPL8,PHLDA1,MFGE8,RPS27A,RPS3,ARID5B,ZFP36L2,ADAMTS1,CALM3,FSTL1,RPS9,UBB,PAM,RPL13,EEF2,RPL4,PABPC1,GIMAP7,RPLP2,MRPL54,EEF1A1,KLHL33,RPL27A,FN1,SGK1,RBMX,RPS4X,GSN,RPL11,NPPB,NPPA,ANXA1,CHGB,RGCC,ISG15,RPS6,ASAH1,RPL13A,RPL34,NUPR1,RPS29,HLA-A,PLA2G2A,RPS14,LAMB2,ZFP36L1,RPL23A,TAPBP,SPARCL1,R…
GO:0034641	cellular nitrogen compound metabolic process	78	5126	0.16	0.0021	ATP5D,TECR,RPL18A,AEBP1,DDX5,HES1,ID2,SOX4,FOSB,KLF2,JUND,FUS,RPL8,RPS27A,RPS3,ARID5B,ZFP36L2,CCNL1,RPS9,UBB,PAM,FOS,RPL13,EEF2,RPL4,PABPC1,GIMAP7,RPLP2,NFKBIZ,HEXIM1,MRPL54,EEF1A1,PTMA,HMGB1,RPL27A,PTRF,IER5,CTGF,RBMX,JUN,RPS4X,RPL11,ID3,KLF4,NPPB,NPPA,ID4,ISG15,RPS6,SLTM,ASAH1,RPL13A,STAT4,SRSF2,DYNLL1,RPL34,NUPR1,RPS29,RNASE1,TCF4,RPS14,ZFP36L1,RPL23A,TAPBP,RPL32,TRA2B,ADM,TRMT112,RPL18,NACA,S…
GO:1901576	organic substance biosynthetic process	71	4656	0.16	0.0041	CD74,ATP5D,TECR,RPL18A,AEBP1,DDX5,HES1,ID2,APOA1,SOX4,FOSB,KLF2,JUND,RPL8,PHLDA1,RPS27A,RPS3,ARID5B,CCNL1,RPS9,UBB,FOS,RPL13,EEF2,RPL4,PABPC1,RPLP2,NFKBIZ,HEXIM1,MRPL54,EEF1A1,PTMA,RPL27A,PTRF,IER5,CTGF,RBMX,JUN,PTGDS,RPS4X,RPL11,ID3,KLF4,NPPB,NPPA,ID4,ISG15,RPS6,SLTM,RPL13A,STAT4,DYNLL1,RPL34,NUPR1,RPS29,TCF4,PLA2G2A,RPS14,RPL23A,RPL32,ADM,RPL18,NACA,RPL28,TXNIP,RPL36,IER2,RPS15,RPS19,NAP1L1,FGF1
GO:0032501	multicellular organismal process	97	6507	0.15	0.00051	CD74,NFKBIA,TIMP1,SFRP1,AEBP1,MYL7,PFN1,DDX5,C12orf57,HBEGF,HES1,IGFBP5,ID2,APOA1,DUSP1,SOX4,C3,FOSB,KLF2,GADD45G,JUND,DNAJB1,H3F3B,BTG1,FABP4,SLC38A2,LOXL1,MFGE8,MYL9,ARID5B,ZFP36L2,ADAMTS1,NBL1,ATP6V0D1,CALM3,UBB,VAMP5,PAM,FOS,CXCL8,EEF2,HEG1,HEXIM1,RTN4,HMGB1,FN1,MYL4,SORBS2,MYOM1,EMP2,SYNE1,SGK1,CTGF,NES,S100A6,MCL1,ARHGAP4,JUN,RPS4X,GSN,ID3,KLF4,NPPB,NPPA,ANXA1,PCDH9,ID4,RGCC,DNAJA1,RPS6,DYN…
GO:0051716	cellular response to stimulus	93	6212	0.15	0.0007	PDK4,CD74,NFKBIA,TIMP1,SFRP1,SGTA,PFN1,DDX5,AKAP3,HBEGF,HES1,IGFBP5,ID2,APOA1,DUSP1,SOX4,C3,FOSB,KLF2,JUND,FUS,DNAJB1,FABP4,SLC38A2,RPL8,RPS27A,RPS3,ARID5B,ZFP36L2,ADAMTS1,ATP6V0D1,CALM3,FSTL1,H2AFZ,PPP1R14A,UBB,FOS,CXCL8,EEF2,ZFAND2A,NFKBIZ,EEF1A1,LAMTOR4,HMGB1,FN1,MYOM1,IER5,SGK1,CTGF,S100A6,MCL1,ARHGAP4,RBMX,JUN,IFIT3,GSN,ID3,KLF4,HLA-C,NPPB,NPPA,ANXA1,RGCC,ISG15,DNAJA1,RPS6,TMSB4X,GPX3,RPL13A…
GO:0071840	cellular component organization or biogenesis	79	5342	0.15	0.0041	CD74,CCDC80,ATP5D,TIMP1,SGTA,PFN1,C12orf57,HES1,TMSB10,ID2,APOA1,C3,KLF2,H3F3B,MFGE8,RPS27A,RPS3,ARID5B,NBL1,ATP6V0D1,H2AFZ,RPS9,UBB,VAMP5,SDPR,PAM,ARL6IP1,HEG1,ITLN1,MRPL54,RTN4,H3F3C,LAMTOR4,PTMA,HMGB1,FN1,SORBS2,MYOM1,EMP2,SYNE1,SGK1,CTGF,S100A6,MCL1,ARHGAP4,RBMX,JUN,GSN,RPL11,CKS2,ANXA1,RPS6,TMSB4X,SLC25A6,GPX3,DYNLL1,SYNPO,RPL34,NUPR1,HLA-A,TCF4,PLA2G2A,RPS14,LAMB2,RPL23A,NDUFA11,LAPTM4B,TAP…
GO:1901360	organic cyclic compound metabolic process	74	4963	0.15	0.0052	ATP5D,TECR,RPL18A,AEBP1,DDX5,HES1,ID2,APOA1,SOX4,FOSB,KLF2,JUND,FUS,RPL8,RPS27A,RPS3,ARID5B,ZFP36L2,CCNL1,RPS9,UBB,FOS,RPL13,RPL4,PABPC1,GIMAP7,RPLP2,NFKBIZ,HEXIM1,EEF1A1,PTMA,HMGB1,RPL27A,PTRF,IER5,CTGF,RBMX,JUN,RPS4X,RPL11,ID3,KLF4,NPPB,NPPA,ID4,ISG15,RPS6,SLTM,RPL13A,STAT4,SRSF2,DYNLL1,RPL34,NUPR1,RPS29,RNASE1,TCF4,RPS14,ZFP36L1,RPL23A,RPL32,TRA2B,ADM,TRMT112,RPL18,NACA,SRSF5,RPL28,TXNIP,RPL36…
GO:0050789	regulation of biological process	159	11116	0.14	4.02e-08	PDK4,CD74,CCDC80,NFKBIA,TIMP1,SFRP1,SGTA,RPL18A,AEBP1,PFN1,DDX5,AKAP3,C12orf57,HBEGF,HES1,IGFBP5,ID2,APOA1,DUSP1,SOX4,C3,FOSB,KLF2,RABGAP1L,GADD45G,JUND,FUS,DNAJB1,H3F3B,BTG1,FABP4,RPL8,MFGE8,RPS27A,RPS3,MYL9,ARID5B,ZFP36L2,ADAMTS1,NBL1,ATP6V0D1,CALM3,FSTL1,CCNL1,H2AFZ,PPP1R14A,RPS9,UBB,PAM,FOS,CXCL8,ARL6IP1,RPL13,EEF2,RPL4,HEG1,PABPC1,ZFAND2A,RPLP2,ITLN1,NFKBIZ,DHRS7C,HEXIM1,RTN4,EEF1A1,H3F3C,LA…
GO:0016043	cellular component organization	75	5163	0.14	0.0091	CD74,CCDC80,ATP5D,TIMP1,SGTA,PFN1,C12orf57,HES1,TMSB10,ID2,APOA1,C3,KLF2,H3F3B,MFGE8,RPS27A,RPS3,ARID5B,NBL1,ATP6V0D1,H2AFZ,UBB,VAMP5,SDPR,PAM,ARL6IP1,HEG1,ITLN1,MRPL54,RTN4,H3F3C,LAMTOR4,PTMA,HMGB1,FN1,SORBS2,MYOM1,EMP2,SYNE1,SGK1,CTGF,S100A6,MCL1,ARHGAP4,RBMX,JUN,GSN,RPL11,CKS2,ANXA1,TMSB4X,SLC25A6,GPX3,DYNLL1,SYNPO,NUPR1,HLA-A,TCF4,PLA2G2A,RPS14,LAMB2,RPL23A,NDUFA11,LAPTM4B,TAPBP,TRA2B,ADM,MYB…
GO:0043170	macromolecule metabolic process	106	7453	0.13	0.001	PDK4,NFKBIA,TIMP1,SFRP1,SGTA,RPL18A,AEBP1,DDX5,HBEGF,HES1,IGFBP5,ID2,CTSD,APOA1,DUSP1,SOX4,C3,FOSB,KLF2,JUND,FUS,H3F3B,BTG1,LOXL1,RPL8,PHLDA1,MFGE8,RPS27A,RPS3,ARID5B,ZFP36L2,ADAMTS1,CALM3,FSTL1,CCNL1,RPS9,UBB,PAM,FOS,CXCL8,RPL13,EEF2,RPL4,PABPC1,RPLP2,NFKBIZ,HEXIM1,MRPL54,EEF1A1,KLHL33,PTMA,HMGB1,RPL27A,FN1,PTRF,IER5,SGK1,CTGF,RBMX,JUN,RPS4X,GSN,RPL11,ID3,KLF4,NPPA,ANXA1,ID4,CHGB,RGCC,ISG15,RPS6…
GO:0007165	signal transduction	67	4738	0.13	0.0274	PDK4,CD74,NFKBIA,TIMP1,SFRP1,PFN1,DDX5,AKAP3,HBEGF,HES1,IGFBP5,APOA1,DUSP1,SOX4,C3,RPS27A,ARID5B,ZFP36L2,ADAMTS1,ATP6V0D1,CALM3,FSTL1,UBB,FOS,CXCL8,NFKBIZ,HMGB1,FN1,MYOM1,SGK1,CTGF,S100A6,MCL1,ARHGAP4,JUN,IFIT3,GSN,KLF4,HLA-C,NPPB,NPPA,ANXA1,RGCC,ISG15,DNAJA1,RPS6,TMSB4X,STAT4,NUPR1,DKK3,HLA-A,IFITM3,ZFP36L1,HLA-B,SPARCL1,CXCL2,TOB1,ADM,VIM,B2M,OBSCN,TXNIP,RPS19,PPP1R12B,FGF1,IFI27,IFITM2
GO:0065007	biological regulation	161	11740	0.12	1e-06	PDK4,CD74,CCDC80,NFKBIA,TIMP1,SFRP1,SGTA,RPL18A,AEBP1,PFN1,DDX5,AKAP3,C12orf57,HBEGF,HES1,IGFBP5,ID2,APOA1,DUSP1,SOX4,C3,FOSB,KLF2,RABGAP1L,GADD45G,JUND,FUS,DNAJB1,H3F3B,BTG1,FABP4,RPL8,MFGE8,RPS27A,RPS3,MYL9,ARID5B,ZFP36L2,ADAMTS1,NBL1,ATP6V0D1,CALM3,FSTL1,CCNL1,H2AFZ,PPP1R14A,RPS9,UBB,PAM,FOS,CXCL8,ARL6IP1,RPL13,EEF2,RPL4,HEG1,PABPC1,ZFAND2A,RPLP2,ITLN1,NFKBIZ,DHRS7C,HEXIM1,RTN4,EEF1A1,H3F3C,LA…
GO:0006807	nitrogen compound metabolic process	112	8349	0.11	0.0046	PDK4,ATP5D,TECR,NFKBIA,TIMP1,SFRP1,SGTA,RPL18A,AEBP1,DDX5,HBEGF,HES1,IGFBP5,ID2,CTSD,APOA1,DUSP1,SOX4,C3,FOSB,KLF2,JUND,FUS,H3F3B,BTG1,LOXL1,RPL8,PHLDA1,MFGE8,RPS27A,RPS3,ARID5B,ZFP36L2,ADAMTS1,CALM3,FSTL1,CCNL1,RPS9,UBB,PAM,FOS,RPL13,EEF2,RPL4,PABPC1,GIMAP7,RPLP2,NFKBIZ,HEXIM1,MRPL54,EEF1A1,KLHL33,PTMA,HMGB1,RPL27A,FN1,PTRF,IER5,SGK1,CTGF,RBMX,JUN,RPS4X,GSN,RPL11,ID3,KLF4,NPPB,NPPA,ANXA1,ID4,CHG…
GO:0050794	regulation of cellular process	138	10484	0.1	0.00091	PDK4,CD74,NFKBIA,TIMP1,SFRP1,SGTA,AEBP1,PFN1,DDX5,AKAP3,HBEGF,HES1,IGFBP5,ID2,APOA1,DUSP1,SOX4,C3,FOSB,KLF2,RABGAP1L,GADD45G,JUND,FUS,DNAJB1,H3F3B,BTG1,FABP4,MFGE8,RPS27A,RPS3,MYL9,ARID5B,ZFP36L2,ADAMTS1,NBL1,ATP6V0D1,CALM3,FSTL1,CCNL1,H2AFZ,PPP1R14A,RPS9,UBB,PAM,FOS,CXCL8,ARL6IP1,EEF2,PABPC1,ZFAND2A,ITLN1,NFKBIZ,DHRS7C,HEXIM1,RTN4,EEF1A1,H3F3C,LAMTOR4,HMGB1,FN1,MYOM1,PTRF,EMP2,IER5,SGK1,CTGF,NES…
GO:0044237	cellular metabolic process	115	8797	0.1	0.0093	PDK4,CD74,SLC2A3,ATP5D,TECR,NFKBIA,TIMP1,SGTA,RPL18A,AEBP1,DDX5,HBEGF,HES1,IGFBP5,ID2,CTSD,APOA1,DUSP1,SOX4,C3,FOSB,KLF2,JUND,FUS,H3F3B,BTG1,FABP4,LOXL1,RPL8,PHLDA1,MFGE8,RPS27A,RPS3,ARID5B,ZFP36L2,CALM3,FSTL1,CCNL1,RPS9,UBB,PAM,FOS,CXCL8,RPL13,EEF2,RPL4,PABPC1,GIMAP7,RPLP2,NFKBIZ,HEXIM1,MRPL54,EEF1A1,KLHL33,PTMA,HMGB1,RPL27A,FN1,PTRF,IER5,SGK1,CTGF,RBMX,JUN,PTGDS,RPS4X,GSN,RPL11,ID3,KLF4,NPPB,NP…
GO:0044238	primary metabolic process	115	8808	0.1	0.0097	PDK4,CD74,SLC2A3,ATP5D,TECR,NFKBIA,TIMP1,SFRP1,SGTA,RPL18A,AEBP1,DDX5,HBEGF,HES1,IGFBP5,ID2,CTSD,APOA1,DUSP1,SOX4,C3,FOSB,KLF2,JUND,FUS,H3F3B,BTG1,FABP4,LOXL1,RPL8,PHLDA1,MFGE8,RPS27A,RPS3,ARID5B,ZFP36L2,ADAMTS1,CALM3,FSTL1,CCNL1,RPS9,UBB,PAM,FOS,RPL13,EEF2,RPL4,PABPC1,GIMAP7,RPLP2,NFKBIZ,HEXIM1,MRPL54,EEF1A1,KLHL33,PTMA,HMGB1,RPL27A,FN1,PTRF,IER5,SGK1,CTGF,RBMX,JUN,PTGDS,RPS4X,GSN,RPL11,ID3,KLF4…
GO:0071704	organic substance metabolic process	117	9135	0.09	0.0159	PDK4,CD74,SLC2A3,ATP5D,TECR,NFKBIA,TIMP1,SFRP1,SGTA,RPL18A,AEBP1,DDX5,HBEGF,HES1,IGFBP5,ID2,CTSD,APOA1,DUSP1,SOX4,C3,FOSB,KLF2,JUND,FUS,H3F3B,BTG1,FABP4,LOXL1,RPL8,PHLDA1,MFGE8,RPS27A,RPS3,ARID5B,ZFP36L2,ADAMTS1,CALM3,FSTL1,CCNL1,RPS9,UBB,PAM,FOS,CXCL8,RPL13,EEF2,RPL4,PABPC1,GIMAP7,RPLP2,NFKBIZ,HEXIM1,MRPL54,EEF1A1,KLHL33,PTMA,HMGB1,RPL27A,FN1,PTRF,IER5,SGK1,CTGF,RBMX,JUN,PTGDS,RPS4X,GSN,RPL11,ID…
GO:0008152	metabolic process	121	9569	0.08	0.0188	PDK4,CD74,SLC2A3,ATP5D,TECR,NFKBIA,TIMP1,SFRP1,SGTA,RPL18A,AEBP1,DDX5,HBEGF,HES1,IGFBP5,ID2,CTSD,APOA1,DUSP1,SOX4,C3,FOSB,KLF2,JUND,FUS,H3F3B,BTG1,FABP4,LOXL1,RPL8,PHLDA1,MFGE8,RPS27A,RPS3,ARID5B,ZFP36L2,ADAMTS1,CALM3,FSTL1,CCNL1,RPS9,UBB,PAM,FOS,CXCL8,RPL13,EEF2,RPL4,PABPC1,GIMAP7,RPLP2,NFKBIZ,DHRS7C,HEXIM1,MRPL54,EEF1A1,KLHL33,PTMA,HMGB1,RPL27A,FN1,PTRF,IER5,SGK1,CTGF,RBMX,JUN,PTGDS,RPS4X,GSN,R…
GO:0009987	cellular process	175	14652	0.06	0.0027	PDK4,CD74,SLC2A3,CCDC80,ATP5D,TECR,NFKBIA,TIMP1,SFRP1,SGTA,RPL18A,AEBP1,PFN1,DDX5,AKAP3,C12orf57,HBEGF,HES1,TMSB10,IGFBP5,ID2,CTSD,APOA1,DUSP1,SOX4,C3,FOSB,KLF2,RABGAP1L,GADD45G,JUND,FUS,DNAJB1,H3F3B,BTG1,FABP4,SLC38A2,LOXL1,RPL8,PHLDA1,MFGE8,RPS27A,RPS3,ARID5B,ZFP36L2,ADAMTS1,NBL1,ATP6V0D1,CALM3,FSTL1,CCNL1,H2AFZ,PPP1R14A,RPS9,UBB,VAMP5,SDPR,PAM,FOS,CXCL8,ARL6IP1,RPL13,EEF2,RPL4,HEG1,PABPC1,ZFAN…
Downregulated in Cardiomyocytes
GO:0006850	mitochondrial pyruvate transmembrane transport	2	2	2.23	0.0029	MPC1,MPC2
GO:0006850	mitochondrial acetyl-CoA biosynthetic process from pyruvate	3	6	1.93	0.00029	MPC1,MPC2,PDHA1
GO:0030043	actin filament fragmentation	2	4	1.93	0.0069	DSTN,CFL2
GO:0006122	mitochondrial electron transport, ubiquinol to cytochrome c	5	12	1.85	1.04e-06	CYCS,UQCRH,UQCR10,UQCRQ,UQCRHL
GO:0098735	positive regulation of the force of heart contraction	2	5	1.84	0.0091	MYL2,RYR2
GO:0015986	ATP synthesis coupled proton transport	7	27	1.65	4.15e-08	ATP5E,ATP5G3,ATP5L,ATP5F1,ATP5EP2,ATP5G1,ATP5J
GO:0042776	mitochondrial ATP synthesis coupled proton transport	4	17	1.61	0.00012	ATP5E,ATP5L,ATP5F1,ATP5J
GO:0006123	mitochondrial electron transport, cytochrome c to oxygen	3	15	1.54	0.0022	CYCS,COX5A,COX7C
GO:0072321	chaperone-mediated protein transport	2	10	1.54	0.0248	HSPA8,TIMM8B
GO:0042775	mitochondrial ATP synthesis coupled electron transport	15	78	1.52	4.44e-16	NDUFB3,CYCS,UQCRH,COX5A,UQCR10,NDUFA1,UQCRQ,NDUFB6,NDUFA5,NDUFA6,NDUFB2,COX7C,NDUFC1,NDUFAB1,UQCRHL
GO:0042407	cristae formation	6	31	1.52	1.86e-06	ATP5E,ATP5G3,ATP5L,ATP5F1,ATP5G1,ATP5J
GO:0006119	oxidative phosphorylation	19	100	1.51	3.5e-20	NDUFB3,ATP5E,ATP5L,CYCS,UQCRH,COX5A,UQCR10,ATP5F1,NDUFA1,UQCRQ,NDUFB6,ATP5J,NDUFA5,NDUFA6,NDUFB2,COX7C,NDUFC1,NDUFAB1,UQCRHL
GO:0006120	mitochondrial electron transport, NADH to ubiquinone	8	44	1.49	2.98e-08	NDUFB3,NDUFA1,NDUFB6,NDUFA5,NDUFA6,NDUFB2,NDUFC1,NDUFAB1
GO:0006107	oxaloacetate metabolic process	2	11	1.49	0.0284	GOT1,MDH1
GO:0006600	creatine metabolic process	2	11	1.49	0.0284	CKM,CKMT2
GO:0022904	respiratory electron transport chain	16	96	1.46	2.61e-16	NDUFB3,CYCS,UQCRH,COX5A,UQCR10,NDUFA1,SDHB,UQCRQ,NDUFB6,NDUFA5,NDUFA6,NDUFB2,COX7C,NDUFC1,NDUFAB1,UQCRHL
GO:0032981	mitochondrial respiratory chain complex I assembly	11	65	1.46	4.05e-11	TIMM21,NDUFB3,AIFM1,NDUFA1,NDUFB6,NDUFA5,TIMMDC1,NDUFA6,NDUFB2,NDUFC1,NDUFAB1
GO:0030049	muscle filament sliding	6	38	1.43	5.31e-06	MYL2,ACTC1,TNNI3,TPM1,TPM2,MYL3
GO:0006099	tricarboxylic acid cycle	5	32	1.43	5.16e-05	IDH2,SDHB,PDHA1,SUCLG1,MDH1
GO:0009060	aerobic respiration	11	71	1.42	8.75e-11	CYCS,UQCRH,COX5A,IDH2,UQCR10,SDHB,PDHA1,SUCLG1,COX7C,MDH1,UQCRHL
GO:0030836	positive regulation of actin filament depolymerization	2	13	1.42	0.0369	DSTN,CFL2
GO:0006101	citrate metabolic process	5	36	1.38	8.51e-05	IDH2,SDHB,PDHA1,SUCLG1,MDH1
GO:0045333	cellular respiration	21	153	1.37	6.92e-20	NDUFB3,CYCS,UQCRH,COX5A,IDH2,UQCR10,NDUFA1,SDHB,UQCRQ,PDHA1,NDUFB6,SUCLG1,NDUFA5,NDUFA6,NDUFB2,COX7C,MDH1,NDUFC1,NDUFAB1,NR4A3,UQCRHL
GO:0046034	ATP metabolic process	25	190	1.35	9.06e-23	NDUFB3,ATP5E,ATP5G3,ATP5L,CYCS,UQCRH,COX5A,UQCR10,PFKM,PFKFB2,ATP5F1,NDUFA1,UQCRQ,NDUFB6,ATP5EP2,ATP5G1,ATP5J,NDUFA5,NDUFA6,NDUFB2,COX7C,HSPA8,NDUFC1,NDUFAB1,UQCRHL
GO:0055008	cardiac muscle tissue morphogenesis	8	63	1.34	2.63e-07	MYL2,ACTC1,TNNI3,TPM1,RYR2,ANKRD1,MYL3,XIRP2
GO:0033108	mitochondrial respiratory chain complex assembly	12	98	1.32	9.82e-11	TIMM21,NDUFB3,AIFM1,UQCR10,NDUFA1,NDUFB6,NDUFA5,TIMMDC1,NDUFA6,NDUFB2,NDUFC1,NDUFAB1
GO:0022900	electron transport chain	20	169	1.31	6.47e-18	NDUFB3,UQCRFS1,CYCS,UQCRH,COX5A,UQCR10,COX7A2,NDUFA1,SDHB,UQCRQ,NDUFB6,NDUFA5,COX7B,NDUFA6,NDUFB2,COX7C,COX6C,NDUFC1,NDUFAB1,UQCRHL
GO:0006754	ATP biosynthetic process	9	75	1.31	6.13e-08	ATP5E,ATP5G3,ATP5L,PFKM,PFKFB2,ATP5F1,ATP5EP2,ATP5G1,ATP5J
GO:0009205	purine ribonucleoside triphosphate metabolic process	25	221	1.29	1.85e-21	NDUFB3,ATP5E,ATP5G3,ATP5L,CYCS,UQCRH,COX5A,UQCR10,PFKM,PFKFB2,ATP5F1,NDUFA1,UQCRQ,NDUFB6,ATP5EP2,ATP5G1,ATP5J,NDUFA5,NDUFA6,NDUFB2,COX7C,HSPA8,NDUFC1,NDUFAB1,UQCRHL
GO:0002026	regulation of the force of heart contraction	3	27	1.28	0.0091	MYL2,RYR2,MYL3
GO:0009167	purine ribonucleoside monophosphate metabolic process	25	230	1.27	2.54e-21	NDUFB3,ATP5E,ATP5G3,ATP5L,CYCS,UQCRH,COX5A,UQCR10,PFKM,PFKFB2,ATP5F1,NDUFA1,UQCRQ,NDUFB6,ATP5EP2,ATP5G1,ATP5J,NDUFA5,NDUFA6,NDUFB2,COX7C,HSPA8,NDUFC1,NDUFAB1,UQCRHL
GO:0015980	energy derivation by oxidation of organic compounds	23	217	1.26	1.25e-19	NDUFB3,PPP1R3C,CYCS,UQCRH,COX5A,IDH2,UQCR10,PFKM,NDUFA1,SDHB,UQCRQ,PDHA1,NDUFB6,SUCLG1,NDUFA5,NDUFA6,NDUFB2,COX7C,MDH1,NDUFC1,NDUFAB1,NR4A3,UQCRHL
GO:0055010	ventricular cardiac muscle tissue morphogenesis	5	48	1.25	0.00026	MYL2,TNNI3,TPM1,RYR2,MYL3
GO:0051261	protein depolymerization	3	29	1.25	0.0108	DSTN,CFL2,HSPA8
GO:0030239	myofibril assembly	6	59	1.24	4.88e-05	MYL2,ACTC1,CFL2,MYOZ2,TPM1,ANKRD1
GO:0009168	purine ribonucleoside monophosphate biosynthetic process	9	98	1.2	3.96e-07	ATP5E,ATP5G3,ATP5L,PFKM,PFKFB2,ATP5F1,ATP5EP2,ATP5G1,ATP5J
GO:0006090	pyruvate metabolic process	6	66	1.19	8.51e-05	PFKM,MPC1,PFKFB2,MPC2,PDHA1,NR4A3
GO:1902600	proton transmembrane transport	12	137	1.18	3.47e-09	ATP5E,ATP5G3,ATP5L,COX5A,ATP5F1,COX7A2,ATP5EP2,ATP5G1,ATP5J,COX7B,COX7C,COX6C
GO:1990542	mitochondrial transmembrane transport	7	83	1.16	2.32e-05	TIMM21,ATP5E,ATP5L,MPC1,MPC2,ATP5F1,ATP5J
GO:0070252	actin-mediated cell contraction	7	84	1.16	2.47e-05	MYL2,ACTC1,TNNI3,TPM1,RYR2,TPM2,MYL3
GO:0006091	generation of precursor metabolites and energy	33	400	1.15	1.14e-24	NDUFB3,PPP1R3C,ATP5E,SLC25A4,ATP5L,UQCRFS1,CYCS,UQCRH,COX5A,IDH2,UQCR10,PFKM,PFKFB2,ATP5F1,COX7A2,NDUFA1,SDHB,UQCRQ,PDHA1,NDUFB6,SUCLG1,ATP5J,NDUFA5,COX7B,NDUFA6,NDUFB2,COX7C,COX6C,MDH1,NDUFC1,NDUFAB1,NR4A3,UQCRHL
GO:0060048	cardiac muscle contraction	6	73	1.15	0.00013	MYL2,ACTC1,TNNI3,TPM1,RYR2,MYL3
GO:0045214	sarcomere organization	3	38	1.13	0.0212	CFL2,TPM1,ANKRD1
GO:0035914	skeletal muscle cell differentiation	4	52	1.12	0.0045	BTG2,ANKRD2,ANKRD1,SMYD1
GO:0031032	actomyosin structure organization	7	97	1.09	5.52e-05	MYL2,ACTC1,CFL2,MYOZ2,TPM1,SORBS1,ANKRD1
GO:0009150	purine ribonucleotide metabolic process	28	425	1.05	4.31e-19	NDUFB3,ATP5E,ATP5G3,ATP5L,CYCS,UQCRH,COX5A,UQCR10,PFKM,MPC1,PFKFB2,MPC2,ATP5F1,NDUFA1,UQCRQ,PDHA1,NDUFB6,ATP5EP2,ATP5G1,ATP5J,NDUFA5,NDUFA6,NDUFB2,COX7C,HSPA8,NDUFC1,NDUFAB1,UQCRHL
GO:0048738	cardiac muscle tissue development	10	154	1.05	1.16e-06	MYL2,ACTC1,TNNI3,TPM1,RYR2,ANKRD1,NDRG4,MYL3,XIRP2,PDLIM5
GO:0055002	striated muscle cell development	8	121	1.05	2.17e-05	MYL2,ACTC1,CFL2,MYOZ2,FLNC,TPM1,ANKRD1,PDLIM5
GO:0046496	nicotinamide nucleotide metabolic process	7	107	1.05	9.74e-05	IDH2,PFKM,MPC1,PFKFB2,MPC2,PDHA1,MDH1
GO:0043462	regulation of ATPase activity	5	76	1.05	0.0017	TNNI3,TPM1,RYR2,TPM2,MYL3
GO:0009152	purine ribonucleotide biosynthetic process	12	189	1.04	8.68e-08	ATP5E,ATP5G3,ATP5L,PFKM,MPC1,PFKFB2,MPC2,ATP5F1,PDHA1,ATP5EP2,ATP5G1,ATP5J
GO:0006941	striated muscle contraction	7	111	1.03	0.00012	MYL2,ACTC1,TNNI3,TPM1,RYR2,SMPX,MYL3
GO:0055013	cardiac muscle cell development	3	49	1.02	0.0376	MYL2,ACTC1,PDLIM5
GO:0006936	muscle contraction	14	244	0.99	1.54e-08	VCL,MYL2,ACTC1,ANKRD2,TNNI3,TPM1,RYR2,SORBS1,TRIM63,TPM2,SMPX,MYL3,CKMT2,CRYAB
GO:0007006	mitochondrial membrane organization	7	123	0.99	0.00021	ATP5E,SLC25A4,ATP5G3,ATP5L,ATP5F1,ATP5G1,ATP5J
GO:0006733	oxidoreduction coenzyme metabolic process	7	124	0.99	0.00022	IDH2,PFKM,MPC1,PFKFB2,MPC2,PDHA1,MDH1
GO:0032781	positive regulation of ATPase activity	3	53	0.99	0.0456	TPM1,RYR2,MYL3
GO:0017144	drug metabolic process	33	622	0.96	5.02e-20	CKM,NDUFB3,ATP5E,ATP5G3,ATP5L,CYCS,UQCRH,COX5A,IDH2,UQCR10,PRDX6,PFKM,PFKFB2,ATP5F1,NDUFA1,SDHB,UQCRQ,PDHA1,NDUFB6,ATP5EP2,ATP5G1,SUCLG1,ATP5J,CKMT2,NDUFA5,NDUFA6,NDUFB2,COX7C,HSPA8,MDH1,NDUFC1,NDUFAB1,UQCRHL
GO:0009117	nucleotide metabolic process	30	576	0.95	5.81e-18	NDUFB3,ATP5E,ATP5G3,ATP5L,CYCS,UQCRH,COX5A,IDH2,UQCR10,PFKM,MPC1,PFKFB2,MPC2,ATP5F1,NDUFA1,UQCRQ,PDHA1,NDUFB6,ATP5EP2,ATP5G1,ATP5J,NDUFA5,NDUFA6,NDUFB2,COX7C,HSPA8,MDH1,NDUFC1,NDUFAB1,UQCRHL
GO:0007005	mitochondrion organization	22	424	0.95	6.98e-13	TIMM21,NDUFB3,ATP5E,SLC25A4,ATP5G3,AIFM1,ATP5L,CYCS,UQCR10,ATP5F1,NDUFA1,NDUFB6,ATP5G1,ATP5J,NDUFA5,TIMMDC1,NDUFA6,NDUFB2,TIMM8B,NDUFC1,SLIRP,NDUFAB1
GO:0003012	muscle system process	15	291	0.95	1.45e-08	VCL,MYL2,ACTC1,ANKRD2,TNNI3,TPM1,RYR2,SORBS1,TRIM63,TPM2,SMPX,MYL3,CKMT2,CRYAB,PDLIM5
GO:0014706	striated muscle tissue development	14	271	0.95	5.11e-08	MYL2,ACTC1,BTG2,CFL2,ANKRD2,TNNI3,TPM1,RYR2,ANKRD1,NDRG4,MYL3,XIRP2,SMYD1,PDLIM5
GO:0007519	skeletal muscle tissue development	6	122	0.93	0.0016	BTG2,CFL2,ANKRD2,ANKRD1,MYL3,SMYD1
GO:0007517	muscle organ development	14	287	0.92	9.25e-08	MYL2,ACTC1,BTG2,CFL2,ANKRD2,TNNI3,TPM1,RYR2,ANKRD1,FHL1,MYL3,XIRP2,SMYD1,CRYAB
GO:0016999	antibiotic metabolic process	6	124	0.92	0.0017	IDH2,PRDX6,SDHB,PDHA1,SUCLG1,MDH1
GO:0003231	cardiac ventricle development	6	125	0.92	0.0018	MYL2,TNNI3,TPM1,RYR2,MYL3,XIRP2
GO:0006942	regulation of striated muscle contraction	4	88	0.89	0.0239	MYL2,TNNI3,RYR2,MYL3
GO:0009165	nucleotide biosynthetic process	13	291	0.88	7.5e-07	ATP5E,ATP5G3,ATP5L,IDH2,PFKM,MPC1,PFKFB2,MPC2,ATP5F1,PDHA1,ATP5EP2,ATP5G1,ATP5J
GO:0006006	glucose metabolic process	5	113	0.88	0.0083	PFKM,PFKFB2,GOT1,PDHA1,MDH1
GO:0043648	dicarboxylic acid metabolic process	4	97	0.85	0.032	IDH2,GOT1,SDHB,MDH1
GO:0006839	mitochondrial transport	9	223	0.84	0.00017	TIMM21,ATP5E,SLC25A4,ATP5L,MPC1,MPC2,ATP5F1,ATP5J,TIMM8B
GO:0003007	heart morphogenesis	9	235	0.82	0.00024	MYL2,ACTC1,TNNI3,TPM1,RYR2,ANKRD1,NDRG4,MYL3,XIRP2
GO:0061061	muscle structure development	17	457	0.81	8.68e-08	MYL2,ACTC1,BTG2,CFL2,ANKRD2,MYOZ2,FLNC,TNNI3,TPM1,RYR2,ANKRD1,FHL1,MYL3,XIRP2,SMYD1,CRYAB,PDLIM5
GO:0009108	coenzyme biosynthetic process	6	167	0.79	0.007	IDH2,PFKM,MPC1,PFKFB2,MPC2,PDHA1
GO:0044262	cellular carbohydrate metabolic process	5	144	0.78	0.0215	PPP1R3C,IDH2,PFKM,PFKFB2,GOT1
GO:0055114	oxidation-reduction process	31	932	0.76	1.7e-13	NDUFB3,PPP1R3C,AIFM1,UQCRFS1,CYCS,UQCRH,COX5A,HADHB,IDH2,UQCR10,PRDX6,PFKM,COX7A2,NDUFA1,SDHB,UQCRQ,PDHA1,NDUFB6,SUCLG1,HIGD1A,NDUFA5,COX7B,NDUFA6,NDUFB2,COX7C,COX6C,MDH1,NDUFC1,NDUFAB1,NR4A3,UQCRHL
GO:0006937	regulation of muscle contraction	5	156	0.74	0.0284	MYL2,TNNI3,TPM1,RYR2,MYL3
GO:0019637	organophosphate metabolic process	32	1011	0.73	2.01e-13	CKM,NDUFB3,ATP5E,ATP5G3,ATP5L,CYCS,UQCRH,COX5A,IDH2,UQCR10,PRDX6,PFKM,MPC1,PFKFB2,MPC2,ATP5F1,NDUFA1,UQCRQ,PDHA1,NDUFB6,ATP5EP2,ATP5G1,ATP5J,NDUFA5,NDUFA6,NDUFB2,COX7C,HSPA8,MDH1,NDUFC1,NDUFAB1,UQCRHL
GO:0090257	regulation of muscle system process	7	224	0.73	0.0057	MYL2,TNNI3,TPM1,RYR2,TRIM63,MYL3,NR4A3
GO:0030029	actin filament-based process	15	493	0.72	6.47e-06	MYL2,DSTN,ACTC1,CFL2,MYOZ2,TNNI3,XIRP1,TPM1,RYR2,SORBS1,ANKRD1,TPM2,MYL3,XIRP2,PALLD
GO:0015672	monovalent inorganic cation transport	13	437	0.71	4.88e-05	ATP5E,ATP5G3,ATP5L,COX5A,ATP5F1,COX7A2,ATP5EP2,ATP5G1,ATP5J,COX7B,COX7C,COX6C,SLC38A1
GO:0007015	actin filament organization	6	200	0.71	0.0162	DSTN,ACTC1,CFL2,TPM1,SORBS1,TPM2
GO:0008016	regulation of heart contraction	6	201	0.71	0.0165	MYL2,HSPB7,TNNI3,TPM1,RYR2,MYL3
GO:0007507	heart development	14	485	0.69	2.89e-05	MYL2,ACTC1,HSPB7,TNNI3,XIRP1,TPM1,RYR2,SMYD2,ANKRD1,NDRG4,MYL3,XIRP2,SMYD1,PDLIM5
GO:0030036	actin cytoskeleton organization	12	418	0.69	0.00015	MYL2,DSTN,ACTC1,CFL2,MYOZ2,XIRP1,TPM1,SORBS1,ANKRD1,TPM2,XIRP2,PALLD
GO:0051188	cofactor biosynthetic process	6	218	0.67	0.0236	IDH2,PFKM,MPC1,PFKFB2,MPC2,PDHA1
GO:0090407	organophosphate biosynthetic process	15	577	0.65	4.04e-05	CKM,ATP5E,ATP5G3,ATP5L,IDH2,PFKM,MPC1,PFKFB2,MPC2,ATP5F1,PDHA1,ATP5EP2,ATP5G1,ATP5J,NDUFAB1
GO:0097435	supramolecular fiber organization	9	383	0.61	0.0065	MYL2,DSTN,ACTC1,CFL2,MYOZ2,TPM1,SORBS1,ANKRD1,TPM2
GO:0006732	coenzyme metabolic process	7	297	0.61	0.0237	IDH2,PFKM,MPC1,PFKFB2,MPC2,PDHA1,MDH1
GO:0098662	inorganic cation transmembrane transport	14	618	0.59	0.00032	ATP5E,ATP5G3,ATP5L,COX5A,RYR2,ATP5F1,COX7A2,ATP5EP2,ATP5G1,ATP5J,COX7B,COX7C,COX6C,SLC38A1
GO:0006979	response to oxidative stress	8	373	0.57	0.021	AIFM1,ANKRD2,CYCS,PRDX6,TPM1,NDUFA6,CRYAB,NR4A3
GO:0044281	small molecule metabolic process	38	1779	0.56	4.73e-11	CKM,NDUFB3,ATP5E,ATP5G3,ATP5L,CYCS,UQCRH,COX5A,HADHB,IDH2,UQCR10,PFKM,MPC1,PFKFB2,MPC2,ATP5F1,GOT1,NDUFA1,FABP3,SDHB,UQCRQ,PDHA1,NDUFB6,ATP5EP2,ATP5G1,SUCLG1,ATP5J,CKMT2,NDUFA5,NDUFA6,NDUFB2,COX7C,HSPA8,MDH1,NDUFC1,NDUFAB1,NR4A3,UQCRHL
GO:0048729	tissue morphogenesis	11	522	0.56	0.0039	VCL,MYL2,ACTC1,TNNI3,TPM1,RYR2,ANKRD1,NDRG4,MYL3,XIRP2,NR4A3
GO:0032787	monocarboxylic acid metabolic process	10	477	0.56	0.0073	HADHB,IDH2,PFKM,MPC1,PFKFB2,MPC2,FABP3,PDHA1,NDUFAB1,NR4A3
GO:0098655	cation transmembrane transport	15	720	0.55	0.0004	ATP5E,ATP5G3,ATP5L,COX5A,RYR2,ATP5F1,COX7A2,ATP5EP2,ATP5G1,ATP5J,COX7B,COX7C,COX6C,TIMM8B,SLC38A1
GO:1901137	carbohydrate derivative biosynthetic process	13	625	0.55	0.0014	ATP5E,ATP5G3,ATP5L,PFKM,MPC1,PFKFB2,MPC2,ATP5F1,PDHA1,ATP5EP2,ATP5G1,ATP5J,NDUFAB1
GO:0016310	phosphorylation	24	1236	0.52	5.23e-06	CKM,NDUFB3,ATP5E,ATP5L,CYCS,UQCRH,COX5A,UQCR10,PFKM,PFKFB2,ATP5F1,NDUFA1,UQCRQ,NDUFB6,ATP5J,CKMT2,NDUFA5,NDUFA6,NDUFB2,COX7C,CRYAB,NDUFC1,NDUFAB1,UQCRHL
GO:0051186	cofactor metabolic process	9	467	0.52	0.022	IDH2,PRDX6,PFKM,MPC1,PFKFB2,MPC2,GOT1,PDHA1,MDH1
GO:0019752	carboxylic acid metabolic process	16	854	0.51	0.00069	CKM,HADHB,IDH2,PFKM,MPC1,PFKFB2,MPC2,GOT1,FABP3,SDHB,PDHA1,SUCLG1,CKMT2,MDH1,NDUFAB1,NR4A3
GO:0034220	ion transmembrane transport	18	995	0.49	0.00037	ATP5E,SLC25A4,ATP5G3,ATP5L,COX5A,MPC1,RYR2,MPC2,ATP5F1,COX7A2,ATP5EP2,ATP5G1,ATP5J,COX7B,COX7C,COX6C,TIMM8B,SLC38A1
GO:0006796	phosphate-containing compound metabolic process	35	2065	0.46	1.63e-07	CKM,NDUFB3,PPP1R3C,ATP5E,ATP5G3,ATP5L,CYCS,UQCRH,COX5A,IDH2,UQCR10,PRDX6,PFKM,MPC1,PFKFB2,MPC2,ATP5F1,NDUFA1,UQCRQ,PDHA1,NDUFB6,ATP5EP2,ATP5G1,ATP5J,CKMT2,NDUFA5,NDUFA6,NDUFB2,COX7C,HSPA8,CRYAB,MDH1,NDUFC1,NDUFAB1,UQCRHL
GO:0055085	transmembrane transport	20	1235	0.44	0.00055	TIMM21,ATP5E,SLC25A4,ATP5G3,ATP5L,COX5A,MPC1,RYR2,MPC2,ATP5F1,COX7A2,ATP5EP2,ATP5G1,ATP5J,COX7B,COX7C,COX6C,HSPA8,TIMM8B,SLC38A1
GO:0034622	cellular protein-containing complex assembly	13	832	0.43	0.0156	TIMM21,NDUFB3,AIFM1,UQCR10,NDUFA1,NDUFB6,NDUFA5,TIMMDC1,NDUFA6,NDUFB2,CRYAB,NDUFC1,NDUFAB1
GO:0032989	cellular component morphogenesis	11	720	0.42	0.0379	VCL,MYL2,ACTC1,CFL2,MYOZ2,TPM1,ANKRD1,PALLD,TENM2,SLIRP,NR4A3
GO:0006811	ion transport	19	1292	0.4	0.0027	ATP5E,SLC25A4,ATP5G3,ATP5L,COX5A,MPC1,RYR2,MPC2,ATP5F1,COX7A2,FABP3,ATP5EP2,ATP5G1,ATP5J,COX7B,COX7C,COX6C,TIMM8B,SLC38A1
GO:0007010	cytoskeleton organization	14	953	0.4	0.0176	MYL2,DSTN,ANK1,ACTC1,CFL2,MYOZ2,XIRP1,TPM1,SORBS1,ANKRD1,TPM2,XIRP2,PALLD,CRYAB
GO:0006996	organelle organization	39	3131	0.33	3.96e-05	TIMM21,MYL2,NDUFB3,ATP5E,DSTN,ANK1,SLC25A4,ATP5G3,AIFM1,ACTC1,GEM,CFL2,ATP5L,MYOZ2,CYCS,UQCR10,XIRP1,TPM1,SMYD2,ATP5F1,SORBS1,NDUFA1,ANKRD1,TPM2,NDUFB6,ATP5G1,XIRP2,ATP5J,SMYD1,NDUFA5,TIMMDC1,NDUFA6,NDUFB2,PALLD,CRYAB,TIMM8B,NDUFC1,SLIRP,NDUFAB1
GO:0022607	cellular component assembly	25	2343	0.26	0.0237	TIMM21,TNS1,VCL,MYL2,NDUFB3,AIFM1,ACTC1,CFL2,MYOZ2,FLNC,SH3BGR,UQCR10,PFKM,TPM1,SORBS1,NDUFA1,ANKRD1,NDUFB6,NDUFA5,TIMMDC1,NDUFA6,NDUFB2,CRYAB,NDUFC1,NDUFAB1
GO:0044085	cellular component biogenesis	26	2556	0.24	0.0345	TIMM21,TNS1,VCL,MYL2,NDUFB3,AIFM1,ACTC1,CFL2,MYOZ2,FLNC,SH3BGR,UQCR10,PFKM,TPM1,SORBS1,NDUFA1,ANKRD1,NDUFB6,GTF3A,NDUFA5,TIMMDC1,NDUFA6,NDUFB2,CRYAB,NDUFC1,NDUFAB1
GO:0016043	cellular component organization	51	5163	0.23	0.00036	TIMM21,TNS1,VCL,MYL2,NDUFB3,ATP5E,DSTN,LAMTOR5,ANK1,SLC25A4,ATP5G3,AIFM1,ACTC1,BTG2,GEM,CFL2,ATP5L,MYOZ2,CYCS,FLNC,SH3BGR,UQCR10,XIRP1,PFKM,TPM1,SMYD2,ATP5F1,SORBS1,NDUFA1,ANKRD1,TPM2,NDUFB6,MRPS33,ATP5G1,CAST,XIRP2,ATP5J,SMYD1,NDUFA5,TIMMDC1,NDUFA6,NDUFB2,PALLD,TENM2,HSPA8,CRYAB,TIMM8B,NDUFC1,SLIRP,NDUFAB1,NR4A3
GO:0071840	cellular component organization or biogenesis	52	5342	0.22	0.0004	TIMM21,TNS1,VCL,MYL2,NDUFB3,ATP5E,DSTN,LAMTOR5,ANK1,SLC25A4,ATP5G3,AIFM1,ACTC1,BTG2,GEM,CFL2,ATP5L,MYOZ2,CYCS,FLNC,SH3BGR,UQCR10,XIRP1,PFKM,TPM1,SMYD2,ATP5F1,SORBS1,NDUFA1,ANKRD1,TPM2,NDUFB6,GTF3A,MRPS33,ATP5G1,CAST,XIRP2,ATP5J,SMYD1,NDUFA5,TIMMDC1,NDUFA6,NDUFB2,PALLD,TENM2,HSPA8,CRYAB,TIMM8B,NDUFC1,SLIRP,NDUFAB1,NR4A3
GO:0006139	nucleobase-containing compound metabolic process	40	4551	0.18	0.033	NDUFB3,ATP5E,ATP5G3,BTG2,ATP5L,CYCS,UQCRH,ABRA,COX5A,IDH2,UQCR10,PFKM,MPC1,SMYD2,PFKFB2,MPC2,ATP5F1,KLHL31,NDUFA1,UQCRQ,PDHA1,NDUFB6,ATP5EP2,GTF3A,ATP5G1,ELP5,ATP5J,SMYD1,NDUFA5,NDUFA6,NDUFB2,COX7C,TENM2,HSPA8,MDH1,NDUFC1,SLIRP,NDUFAB1,NR4A3,UQCRHL
GO:0009987	cellular process	100	14652	0.07	0.0078	TIMM21,TNS1,VCL,CKM,MYL2,NDUFB3,PPP1R3C,ATP5E,DSTN,LAMTOR5,ZNF106,ANK1,MYZAP,SLC25A4,ATP5G3,AIFM1,ACTC1,BTG2,GEM,CFL2,ATP5L,ANKRD2,UQCRFS1,MYOZ2,CYCS,UQCRH,ABRA,COX5A,HADHB,FLNC,IDH2,SH3BGR,UQCR10,TNNI3,PRDX6,XIRP1,PFKM,TPM1,MPC1,RYR2,SMYD2,PFKFB2,FAM129A,MPC2,ATP5F1,COX7A2,GOT1,GNG5,KLHL31,SORBS1,NDUFA1,ANKRD1,GHITM,FABP3,TRIM63,SDHB,OTUD1,TPM2,UQCRQ,PDHA1,NDUFB6,ATP5EP2,GTF3A,GPNMB,MRPS33,ATP5G…
Upregulated in Fibroblasts
GO:0002486	antigen processing and presentation of endogenous peptide antigen via MHC class I via ER pathway, TAP-independent	2	3	2.3	0.0065	HLA-C,HLA-B
GO:0002480	antigen processing and presentation of exogenous peptide antigen via MHC class I, TAP-independent	2	8	1.88	0.0148	HLA-C,HLA-B
GO:0033622	integrin activation	2	9	1.83	0.0157	FN1,CXCL12
GO:0048715	negative regulation of oligodendrocyte differentiation	2	12	1.7	0.0201	HES1,ID4
GO:0050930	induction of positive chemotaxis	2	15	1.6	0.0262	CXCL8,CXCL12
GO:0000028	ribosomal small subunit assembly	2	17	1.55	0.0286	RPS27,RPS19
GO:0043923	positive regulation by host of viral transcription	2	17	1.55	0.0286	JUN,SMARCA4
GO:0031103	axon regeneration	2	18	1.52	0.0307	APOD,JUN
GO:0050965	detection of temperature stimulus involved in sensory perception of pain	2	18	1.52	0.0307	ANO1,CXCL12
GO:0072012	glomerulus vasculature development	2	18	1.52	0.0307	HES1,NOTCH3
GO:0002479	antigen processing and presentation of exogenous peptide antigen via MHC class I, TAP-dependent	2	25	1.38	0.0433	HLA-C,HLA-B
GO:1902895	positive regulation of pri-miRNA transcription by RNA polymerase II	2	25	1.38	0.0433	JUN,SMARCA4
GO:0030199	collagen fibril organization	3	39	1.36	0.013	LUM,COL14A1,DPT
GO:2001025	positive regulation of response to drug	2	26	1.36	0.0451	AGT,CXCL12
GO:0043921	modulation by host of viral transcription	2	27	1.35	0.0459	JUN,SMARCA4
GO:0048710	regulation of astrocyte differentiation	2	27	1.35	0.0459	HES1,ID4
GO:0052472	modulation by host of symbiont transcription	2	27	1.35	0.0459	JUN,SMARCA4
GO:0048678	response to axon injury	3	43	1.32	0.0148	LGALS1,APOD,JUN
GO:0051385	response to mineralocorticoid	2	29	1.32	0.049	FOSB,CTGF
GO:0060337	type I interferon signaling pathway	4	65	1.27	0.0057	IFIT3,HLA-C,HLA-B,IFI27
GO:0048146	positive regulation of fibroblast proliferation	3	54	1.22	0.0191	FN1,AGT,JUN
GO:0048524	positive regulation of viral process	4	85	1.15	0.0095	LGALS1,PABPC1,JUN,SMARCA4
GO:0014033	neural crest cell differentiation	3	66	1.14	0.0269	HES1,FRZB,FN1
GO:0071277	cellular response to calcium ion	3	65	1.14	0.0267	FOSB,JUN,ALOX15
GO:0006614	SRP-dependent cotranslational protein targeting to membrane	4	92	1.12	0.0115	RPS27,RPS29,ENSG00000229117,RPS19
GO:0000184	nuclear-transcribed mRNA catabolic process, nonsense-mediated decay	5	118	1.11	0.0046	PABPC1,RPS27,RPS29,ENSG00000229117,RPS19
GO:0051702	interaction with symbiont	3	75	1.08	0.033	FN1,JUN,SMARCA4
GO:0060840	artery development	3	81	1.05	0.0368	HES1,LOXL1,NOTCH3
GO:0048661	positive regulation of smooth muscle cell proliferation	3	80	1.05	0.0363	NOTCH3,AGT,JUN
GO:0006413	translational initiation	5	142	1.03	0.0067	PABPC1,RPS27,RPS29,ENSG00000229117,RPS19
GO:0042542	response to hydrogen peroxide	4	112	1.03	0.0157	DUSP1,KLF2,HP,JUN
GO:0045069	regulation of viral genome replication	3	85	1.03	0.0394	CXCL8,PABPC1,SLPI
GO:0050792	regulation of viral process	6	174	1.02	0.0026	LGALS1,CXCL8,PABPC1,SLPI,JUN,SMARCA4
GO:0019730	antimicrobial humoral response	5	143	1.02	0.0068	CXCL8,ITLN1,SLPI,CXCL12,RPS19
GO:0007219	Notch signaling pathway	4	116	1.02	0.0166	HES1,NOTCH3,KRT19,RPS19
GO:0001938	positive regulation of endothelial cell proliferation	3	89	1.01	0.0433	THBS4,JUN,CXCL12
GO:0031640	killing of cells of other organism	3	89	1.01	0.0433	CXCL8,CXCL12,RPS19
GO:0044364	disruption of cells of other organism	3	89	1.01	0.0433	CXCL8,CXCL12,RPS19
GO:0007179	transforming growth factor beta receptor signaling pathway	3	88	1.01	0.0425	LTBP2,LTBP4,JUN
GO:0035821	modification of morphology or physiology of other organism	6	182	1	0.0032	CXCL8,SLPI,JUN,CXCL12,SMARCA4,RPS19
GO:0002690	positive regulation of leukocyte chemotaxis	3	91	1	0.0445	CXCL8,THBS4,CXCL12
GO:0048660	regulation of smooth muscle cell proliferation	4	126	0.98	0.0193	NOTCH3,APOD,AGT,JUN
GO:0048771	tissue remodeling	3	94	0.98	0.0459	BGN,THBS4,AGT
GO:0051592	response to calcium ion	4	129	0.97	0.0204	DUSP1,FOSB,JUN,ALOX15
GO:0016525	negative regulation of angiogenesis	3	99	0.96	0.049	KLF2,THBS4,AGT
GO:0051591	response to cAMP	3	98	0.96	0.048	DUSP1,FOSB,JUN
GO:1903900	regulation of viral life cycle	4	135	0.95	0.023	LGALS1,CXCL8,PABPC1,SLPI
GO:0050921	positive regulation of chemotaxis	4	138	0.94	0.0238	CXCL8,THBS4,TMSB4X,CXCL12
GO:0000302	response to reactive oxygen species	5	189	0.9	0.0148	DUSP1,KLF2,APOD,HP,JUN
GO:0046425	regulation of receptor signaling pathway via JAK-STAT	4	151	0.9	0.0282	HES1,BGN,AGT,ASPN
GO:0045665	negative regulation of neuron differentiation	5	205	0.87	0.0166	LGALS1,HES1,NOTCH3,ID4,HMG20A
GO:0002685	regulation of leukocyte migration	4	175	0.84	0.0387	CXCL8,THBS4,APOD,CXCL12
GO:0010810	regulation of cell-substrate adhesion	4	189	0.8	0.0451	LGALS1,APOD,FN1,ALOX15
GO:0043062	extracellular structure organization	7	339	0.79	0.007	LUM,COL14A1,BGN,FN1,AGT,DPT,CTGF
GO:0030198	extracellular matrix organization	6	296	0.79	0.0148	LUM,COL14A1,BGN,FN1,DPT,CTGF
GO:0010721	negative regulation of cell development	6	298	0.78	0.0148	LGALS1,HES1,NOTCH3,FRZB,ID4,HMG20A
GO:0001525	angiogenesis	6	297	0.78	0.0148	NOTCH3,CXCL8,APOD,FN1,CTGF,JUN
GO:0090287	regulation of cellular response to growth factor stimulus	5	254	0.77	0.0275	HES1,LTBP4,AGT,ASPN,SFRP4
GO:0006979	response to oxidative stress	7	373	0.75	0.0103	DUSP1,KLF2,NR4A2,APOD,MSRB3,HP,JUN
GO:0019221	cytokine-mediated signaling pathway	12	655	0.74	0.00036	CXCL8,BGN,FN1,IFIT3,ASPN,HLA-C,TMSB4X,CXCL12,SMARCA4,HLA-B,ALOX15,IFI27
GO:0097435	supramolecular fiber organization	7	383	0.74	0.0115	LTBP2,LUM,COL14A1,KRT19,DPT,TMSB4X,EPPK1
GO:0048514	blood vessel morphogenesis	7	381	0.74	0.0115	HES1,NOTCH3,CXCL8,APOD,FN1,CTGF,JUN
GO:0070372	regulation of ERK1 and ERK2 cascade	5	274	0.74	0.034	DUSP1,FN1,CTGF,JUN,ALOX15
GO:0001568	blood vessel development	8	464	0.72	0.0074	HES1,LOXL1,NOTCH3,CXCL8,APOD,FN1,CTGF,JUN
GO:0001558	regulation of cell growth	7	402	0.72	0.0138	FRZB,LTBP4,FN1,AGT,CTGF,CXCL12,SMARCA4
GO:0051272	positive regulation of cellular component movement	8	482	0.7	0.0094	CXCL8,THBS4,FN1,AGT,JUN,TMSB4X,CXCL12,RPS19
GO:0008285	negative regulation of cell population proliferation	11	669	0.69	0.0015	HES1,DUSP1,FRZB,CXCL8,APOD,DPT,JUN,IFIT3,SFRP4,KANK2,EPPK1
GO:0032102	negative regulation of response to external stimulus	5	310	0.69	0.0451	APOD,HLA-B,KANK2,RPS19,EPPK1
GO:0006605	protein targeting	5	318	0.68	0.0466	LTBP2,RPS27,RPS29,ENSG00000229117,RPS19
GO:0050678	regulation of epithelial cell proliferation	5	311	0.68	0.0451	HES1,THBS4,JUN,CXCL12,EPPK1
GO:0030335	positive regulation of cell migration	7	452	0.67	0.0181	CXCL8,THBS4,FN1,AGT,JUN,TMSB4X,CXCL12
GO:0000122	negative regulation of transcription by RNA polymerase II	12	809	0.65	0.0015	AEBP1,HES1,FOSB,KLF2,NOTCH3,NR4A2,JUN,ID4,HMG20A,SMARCA4,KANK2,IFI27
GO:0009611	response to wounding	8	547	0.64	0.0148	LGALS1,DOCK6,APOD,FN1,CTGF,JUN,ALOX15,EPPK1
GO:0002683	negative regulation of immune system process	6	425	0.63	0.0387	HES1,APOD,CXCL12,HLA-B,ALOX15,RPS19
GO:0009968	negative regulation of signal transduction	16	1160	0.62	0.00036	DUSP1,NOTCH3,FRZB,CXCL8,BGN,NR4A2,APOD,AGT,ASPN,TMSB4X,CXCL12,TRABD2A,SMARCA4,SFRP4,RGS5,KANK2
GO:0044419	interspecies interaction between organisms	10	724	0.62	0.0069	CXCL8,SLPI,FN1,KRT19,JUN,HLA-C,CXCL12,SMARCA4,HLA-B,RPS19
GO:0048585	negative regulation of response to stimulus	20	1483	0.61	3.08e-05	DUSP1,NOTCH3,FRZB,CXCL8,BGN,NR4A2,APOD,AGT,ASPN,TMSB4X,CXCL12,TRABD2A,SMARCA4,HLA-B,SFRP4,RGS5,ALOX15,KANK2,RPS19,EPPK1
GO:0051241	negative regulation of multicellular organismal process	15	1098	0.61	0.00044	LGALS1,HES1,KLF2,NOTCH3,FRZB,THBS4,APOD,FN1,AGT,ASPN,ID4,TMSB4X,HMG20A,RPS19,EPPK1
GO:0034097	response to cytokine	14	1035	0.61	0.00086	KLF2,CXCL8,BGN,FN1,JUN,IFIT3,ASPN,HLA-C,TMSB4X,CXCL12,SMARCA4,HLA-B,ALOX15,IFI27
GO:0071345	cellular response to cytokine stimulus	13	953	0.61	0.0015	KLF2,CXCL8,BGN,FN1,IFIT3,ASPN,HLA-C,TMSB4X,CXCL12,SMARCA4,HLA-B,ALOX15,IFI27
GO:0045664	regulation of neuron differentiation	8	595	0.61	0.0184	LGALS1,HES1,NOTCH3,FN1,AGT,ID4,HMG20A,CXCL12
GO:0009617	response to bacterium	7	555	0.58	0.0355	LOXL1,CXCL8,SLPI,HP,JUN,HLA-B,RPS19
GO:0043900	regulation of multi-organism process	8	653	0.57	0.0266	LGALS1,CXCL8,PABPC1,SLPI,JUN,SMARCA4,HLA-B,RPS19
GO:0030334	regulation of cell migration	9	753	0.56	0.0188	CXCL8,THBS4,APOD,FN1,AGT,JUN,TMSB4X,CXCL12,EPPK1
GO:0010942	positive regulation of cell death	8	663	0.56	0.0275	DUSP1,FRZB,HP,AGT,CTGF,JUN,SFRP4,IFI27
GO:0040008	regulation of growth	8	663	0.56	0.0275	FRZB,LTBP4,FN1,AGT,CTGF,CXCL12,SMARCA4,EPPK1
GO:0060284	regulation of cell development	10	846	0.55	0.0148	LGALS1,HES1,NOTCH3,FRZB,FN1,AGT,ID4,HMG20A,CXCL12,RPS19
GO:0043065	positive regulation of apoptotic process	7	604	0.54	0.0452	DUSP1,FRZB,AGT,CTGF,JUN,SFRP4,IFI27
GO:0007166	cell surface receptor signaling pathway	25	2198	0.53	1.5e-05	HES1,LTBP2,NOTCH3,FRZB,CXCL8,LTBP4,BGN,NR4A2,FN1,KRT19,AGT,CTGF,JUN,IFIT3,ASPN,HLA-C,TMSB4X,CXCL12,TRABD2A,SMARCA4,HLA-B,SFRP4,ALOX15,RPS19,IFI27
GO:0010629	negative regulation of gene expression	19	1670	0.53	0.00036	AEBP1,HES1,FOSB,KLF2,NOTCH3,PABPC1,NR4A2,AGT,CTGF,RPS27,JUN,ID4,HMG20A,RPS29,SMARCA4,ENSG00000229117,KANK2,RPS19,IFI27
GO:0042127	regulation of cell population proliferation	18	1594	0.53	0.00044	HES1,DUSP1,NOTCH3,FRZB,CXCL8,THBS4,APOD,FN1,AGT,DPT,CTGF,JUN,IFIT3,ID4,CXCL12,SFRP4,KANK2,EPPK1
GO:0051270	regulation of cellular component movement	10	886	0.53	0.0166	CXCL8,THBS4,APOD,FN1,AGT,JUN,TMSB4X,CXCL12,RPS19,EPPK1
GO:0072359	circulatory system development	9	807	0.53	0.0262	HES1,LOXL1,NOTCH3,CXCL8,APOD,FN1,AGT,CTGF,JUN
GO:0030155	regulation of cell adhesion	7	623	0.53	0.049	LGALS1,HES1,CXCL8,APOD,FN1,CXCL12,ALOX15
GO:0001817	regulation of cytokine production	7	615	0.53	0.0473	KLF2,LUM,APOD,FN1,AGT,TMSB4X,HLA-B
GO:0051093	negative regulation of developmental process	10	910	0.52	0.0185	LGALS1,HES1,KLF2,NOTCH3,FRZB,THBS4,AGT,ASPN,ID4,HMG20A
GO:0033993	response to lipid	9	825	0.52	0.0275	DUSP1,FOSB,LOXL1,CXCL8,SLPI,NR4A2,AGT,CTGF,JUN
GO:0032940	secretion by cell	10	959	0.5	0.0237	LTBP2,LTBP4,SLPI,FN1,HP,AGT,CTGF,HLA-C,TMSB4X,HLA-B
GO:0032101	regulation of response to external stimulus	10	955	0.5	0.0235	CXCL8,THBS4,APOD,AGT,TMSB4X,CXCL12,HLA-B,KANK2,RPS19,EPPK1
GO:0051707	response to other organism	12	1173	0.49	0.0148	LOXL1,CXCL8,ITLN1,SLPI,HP,JUN,IFIT3,HLA-C,CXCL12,HLA-B,RPS19,IFI27
GO:0008284	positive regulation of cell population proliferation	9	878	0.49	0.0355	HES1,NOTCH3,THBS4,FN1,AGT,CTGF,JUN,ID4,CXCL12
GO:0014070	response to organic cyclic compound	9	873	0.49	0.035	LGALS1,DUSP1,FOSB,KLF2,LUM,NR4A2,AGT,CTGF,JUN
GO:0051253	negative regulation of RNA metabolic process	13	1303	0.48	0.0119	AEBP1,HES1,FOSB,KLF2,NOTCH3,PABPC1,NR4A2,JUN,ID4,HMG20A,SMARCA4,KANK2,IFI27
GO:0035295	tube development	8	793	0.48	0.049	HES1,KLF2,NOTCH3,CXCL8,APOD,FN1,CTGF,JUN
GO:0071310	cellular response to organic substance	22	2219	0.47	0.00036	LGALS1,DUSP1,FOSB,KLF2,LTBP2,CXCL8,LTBP4,BGN,NR4A2,FN1,AGT,CTGF,JUN,IFIT3,ASPN,HLA-C,TMSB4X,CXCL12,SMARCA4,HLA-B,ALOX15,IFI27
GO:1901700	response to oxygen-containing compound	14	1427	0.47	0.0095	LGALS1,DUSP1,FOSB,KLF2,LOXL1,CXCL8,SLPI,NR4A2,APOD,HP,AGT,CTGF,JUN,CXCL12
GO:0045934	negative regulation of nucleobase-containing compound metabolic process	14	1424	0.47	0.0095	AEBP1,HES1,DUSP1,FOSB,KLF2,NOTCH3,PABPC1,NR4A2,JUN,ID4,HMG20A,SMARCA4,KANK2,IFI27
GO:0006952	defense response	12	1234	0.47	0.0167	CXCL8,SLPI,FN1,HP,JUN,IFIT3,HLA-C,CXCL12,HLA-B,ALOX15,RPS19,IFI27
GO:0045597	positive regulation of cell differentiation	9	908	0.47	0.0394	HES1,FRZB,FN1,AGT,CTGF,JUN,ID4,CXCL12,SFRP4
GO:0010033	response to organic substance	27	2815	0.46	5.5e-05	LGALS1,DUSP1,FOSB,KLF2,LOXL1,LTBP2,LUM,CXCL8,LTBP4,BGN,THBS4,SLPI,NR4A2,FN1,AGT,CTGF,JUN,IFIT3,ASPN,HLA-C,TMSB4X,CXCL12,SMARCA4,HLA-B,SFRP4,ALOX15,IFI27
GO:2000113	negative regulation of cellular macromolecule biosynthetic process	13	1348	0.46	0.0148	AEBP1,HES1,DUSP1,FOSB,KLF2,NOTCH3,NR4A2,JUN,ID4,HMG20A,SMARCA4,KANK2,IFI27
GO:0010605	negative regulation of macromolecule metabolic process	24	2558	0.45	0.00036	AEBP1,HES1,DUSP1,FOSB,KLF2,NOTCH3,PABPC1,BGN,SLPI,NR4A2,APOD,AGT,CTGF,RPS27,JUN,ASPN,ID4,HMG20A,RPS29,SMARCA4,ENSG00000229117,KANK2,RPS19,IFI27
GO:0009892	negative regulation of metabolic process	25	2762	0.44	0.00036	AEBP1,HES1,DUSP1,FOSB,KLF2,NOTCH3,PABPC1,BGN,SLPI,NR4A2,APOD,HP,AGT,CTGF,RPS27,JUN,ASPN,ID4,HMG20A,RPS29,SMARCA4,ENSG00000229117,KANK2,RPS19,IFI27
GO:2000026	regulation of multicellular organismal development	17	1876	0.44	0.0065	LGALS1,HES1,KLF2,NOTCH3,FRZB,CXCL8,THBS4,FN1,AGT,CTGF,JUN,ASPN,ID4,HMG20A,CXCL12,HLA-B,SFRP4
GO:0070887	cellular response to chemical stimulus	24	2672	0.43	0.00044	LGALS1,DUSP1,FOSB,KLF2,LTBP2,CXCL8,LTBP4,BGN,NR4A2,FN1,HP,AGT,CTGF,JUN,IFIT3,ASPN,HLA-C,TMSB4X,CXCL12,SMARCA4,HLA-B,ALOX15,RPS19,IFI27
GO:0045595	regulation of cell differentiation	15	1695	0.43	0.0133	LGALS1,HES1,NOTCH3,FRZB,LTBP4,FN1,AGT,CTGF,JUN,ID4,HMG20A,CXCL12,HLA-B,SFRP4,RPS19
GO:0009719	response to endogenous stimulus	12	1353	0.43	0.027	DUSP1,FOSB,KLF2,LTBP2,CXCL8,LTBP4,NR4A2,AGT,CTGF,JUN,CXCL12,SFRP4
GO:0071495	cellular response to endogenous stimulus	10	1106	0.43	0.0431	DUSP1,FOSB,KLF2,LTBP2,CXCL8,LTBP4,NR4A2,AGT,CTGF,JUN
GO:0009888	tissue development	14	1626	0.41	0.0183	HES1,DUSP1,KLF2,LUM,FRZB,APOD,FN1,KRT19,AGT,CTGF,JUN,ASPN,ID4,ALOX15
GO:0051239	regulation of multicellular organismal process	23	2788	0.4	0.0018	LGALS1,HES1,KLF2,NOTCH3,LUM,FRZB,CXCL8,THBS4,NR4A2,APOD,FN1,AGT,CTGF,JUN,ASPN,ID4,TMSB4X,HMG20A,CXCL12,HLA-B,SFRP4,RPS19,EPPK1
GO:0050793	regulation of developmental process	20	2416	0.4	0.0056	LGALS1,HES1,KLF2,NOTCH3,FRZB,CXCL8,LTBP4,THBS4,FN1,AGT,CTGF,JUN,ASPN,ID4,HMG20A,CXCL12,HLA-B,SFRP4,RPS19,EPPK1
GO:0048519	negative regulation of biological process	40	4953	0.39	1.79e-06	LGALS1,AEBP1,HES1,DUSP1,FOSB,KLF2,NOTCH3,FRZB,CXCL8,PABPC1,BGN,THBS4,SLPI,NR4A2,APOD,FN1,HP,AGT,DPT,CTGF,RPS27,JUN,IFIT3,ASPN,ID4,TMSB4X,HMG20A,CXCL12,RPS29,TRABD2A,SMARCA4,HLA-B,SFRP4,RGS5,ENSG00000229117,ALOX15,KANK2,RPS19,IFI27,EPPK1
GO:0031324	negative regulation of cellular metabolic process	20	2463	0.39	0.0065	AEBP1,HES1,DUSP1,FOSB,KLF2,NOTCH3,PABPC1,BGN,SLPI,NR4A2,APOD,HP,AGT,JUN,ASPN,ID4,HMG20A,SMARCA4,KANK2,IFI27
GO:0051172	negative regulation of nitrogen compound metabolic process	19	2307	0.39	0.0068	AEBP1,HES1,DUSP1,FOSB,KLF2,NOTCH3,PABPC1,BGN,SLPI,NR4A2,APOD,AGT,JUN,ASPN,ID4,HMG20A,SMARCA4,KANK2,IFI27
GO:0010941	regulation of cell death	13	1638	0.38	0.0363	LGALS1,DUSP1,FRZB,NR4A2,HP,AGT,CTGF,JUN,IFIT3,CXCL12,SFRP4,KANK2,IFI27
GO:0043067	regulation of programmed cell death	12	1516	0.38	0.0452	LGALS1,DUSP1,FRZB,NR4A2,AGT,CTGF,JUN,IFIT3,CXCL12,SFRP4,KANK2,IFI27
GO:0009966	regulation of signal transduction	23	3033	0.36	0.0054	HES1,DUSP1,NOTCH3,FRZB,CXCL8,LTBP4,BGN,THBS4,NR4A2,APOD,FN1,AGT,CTGF,JUN,ASPN,TMSB4X,CXCL12,TRABD2A,SMARCA4,SFRP4,RGS5,ALOX15,KANK2
GO:0009653	anatomical structure morphogenesis	15	1992	0.36	0.0307	HES1,DUSP1,KLF2,NOTCH3,FRZB,CXCL8,NR4A2,APOD,FN1,KRT19,CTGF,JUN,ID4,CXCL12,SFRP4
GO:0010628	positive regulation of gene expression	14	1826	0.36	0.035	HES1,FOSB,KLF2,NOTCH3,LUM,PABPC1,NR4A2,FN1,AGT,CTGF,JUN,ID4,SMARCA4,SFRP4
GO:0048523	negative regulation of cellular process	33	4454	0.35	0.00036	LGALS1,AEBP1,HES1,DUSP1,FOSB,KLF2,NOTCH3,FRZB,CXCL8,PABPC1,BGN,SLPI,NR4A2,APOD,FN1,HP,AGT,DPT,CTGF,JUN,IFIT3,ASPN,ID4,TMSB4X,HMG20A,CXCL12,TRABD2A,SMARCA4,SFRP4,RGS5,KANK2,IFI27,EPPK1
GO:0048513	animal organ development	22	2926	0.35	0.0067	LGALS1,AEBP1,HES1,KLF2,NOTCH3,LUM,FRZB,CXCL8,NR4A2,APOD,FN1,KRT19,AGT,CTGF,JUN,ASPN,ID4,CXCL12,SMARCA4,SFRP4,ALOX15,RPS19
GO:0009605	response to external stimulus	16	2152	0.35	0.0269	FOSB,LOXL1,CXCL8,ITLN1,SLPI,NR4A2,ANO1,HP,AGT,JUN,IFIT3,HLA-C,CXCL12,HLA-B,RPS19,IFI27
GO:0031399	regulation of protein modification process	13	1747	0.35	0.048	HES1,DUSP1,ITLN1,BGN,THBS4,FN1,AGT,CTGF,JUN,ASPN,HMG20A,TRABD2A,ALOX15
GO:0042221	response to chemical	30	4153	0.34	0.00086	LGALS1,DUSP1,FOSB,KLF2,LOXL1,LTBP2,LUM,CXCL8,LTBP4,BGN,THBS4,SLPI,NR4A2,APOD,FN1,HP,AGT,CTGF,JUN,IFIT3,ASPN,HLA-C,TMSB4X,CXCL12,SMARCA4,HLA-B,SFRP4,ALOX15,RPS19,IFI27
GO:0048583	regulation of response to stimulus	28	3882	0.34	0.0018	HES1,DUSP1,NOTCH3,FRZB,CXCL8,LTBP4,BGN,THBS4,NR4A2,APOD,FN1,ANO1,AGT,CTGF,JUN,ASPN,HLA-C,TMSB4X,CXCL12,TRABD2A,SMARCA4,HLA-B,SFRP4,RGS5,ALOX15,KANK2,RPS19,EPPK1
GO:0010646	regulation of cell communication	24	3327	0.34	0.0065	HES1,DUSP1,NOTCH3,FRZB,CXCL8,LTBP4,BGN,THBS4,NR4A2,APOD,FN1,ANO1,AGT,CTGF,JUN,ASPN,TMSB4X,CXCL12,TRABD2A,SMARCA4,SFRP4,RGS5,ALOX15,KANK2
GO:0006950	response to stress	24	3267	0.34	0.0056	LGALS1,DUSP1,KLF2,DOCK6,CXCL8,THBS4,SLPI,NR4A2,APOD,FN1,MSRB3,ANO1,HP,AGT,CTGF,JUN,IFIT3,HLA-C,CXCL12,HLA-B,ALOX15,RPS19,IFI27,EPPK1
GO:0023051	regulation of signaling	24	3360	0.33	0.0066	HES1,DUSP1,NOTCH3,FRZB,CXCL8,LTBP4,BGN,THBS4,NR4A2,APOD,FN1,ANO1,AGT,CTGF,JUN,ASPN,TMSB4X,CXCL12,TRABD2A,SMARCA4,SFRP4,RGS5,ALOX15,KANK2
GO:0051246	regulation of protein metabolic process	19	2668	0.33	0.0185	HES1,DUSP1,KLF2,LTBP4,PABPC1,ITLN1,BGN,THBS4,SLPI,APOD,FN1,AGT,CTGF,JUN,ASPN,HMG20A,TRABD2A,ALOX15,IFI27
GO:0051704	multi-organism process	17	2514	0.31	0.0387	FOSB,LOXL1,CXCL8,ITLN1,SLPI,FN1,HP,KRT19,AGT,JUN,IFIT3,HLA-C,CXCL12,SMARCA4,HLA-B,RPS19,IFI27
GO:0002376	immune system process	16	2370	0.31	0.0459	LGALS1,HES1,KLF2,CXCL8,ITLN1,SLPI,FN1,HP,JUN,IFIT3,HLA-C,CXCL12,HLA-B,PRG4,RPS19,IFI27
GO:0031325	positive regulation of cellular metabolic process	20	3060	0.29	0.0278	HES1,FOSB,KLF2,NOTCH3,LUM,PABPC1,ITLN1,THBS4,NR4A2,FN1,AGT,CTGF,JUN,ID4,TMSB4X,TRABD2A,SMARCA4,SFRP4,ALOX15,IFI27
GO:0051173	positive regulation of nitrogen compound metabolic process	19	2946	0.29	0.0368	HES1,FOSB,KLF2,NOTCH3,LUM,PABPC1,ITLN1,THBS4,NR4A2,FN1,AGT,CTGF,JUN,ID4,TMSB4X,TRABD2A,SMARCA4,ALOX15,IFI27
GO:0009893	positive regulation of metabolic process	21	3280	0.28	0.0275	HES1,FOSB,KLF2,NOTCH3,LUM,PABPC1,ITLN1,THBS4,NR4A2,FN1,AGT,CTGF,JUN,ID4,TMSB4X,TRABD2A,SMARCA4,SFRP4,ALOX15,RPS19,IFI27
GO:0010604	positive regulation of macromolecule metabolic process	19	3081	0.27	0.0476	HES1,FOSB,KLF2,NOTCH3,LUM,PABPC1,ITLN1,THBS4,NR4A2,FN1,AGT,CTGF,JUN,ID4,TRABD2A,SMARCA4,SFRP4,ALOX15,IFI27
GO:0065009	regulation of molecular function	20	3322	0.26	0.048	HES1,DUSP1,DOCK6,CXCL8,BGN,THBS4,SLPI,NR4A2,FN1,HP,AGT,CTGF,JUN,ASPN,TMSB4X,CXCL12,SMARCA4,SFRP4,RGS5,IFI27
GO:0007165	signal transduction	28	4738	0.25	0.0166	HES1,DUSP1,LTBP2,NOTCH3,DOCK6,FRZB,CXCL8,LTBP4,BGN,NR4A2,FN1,ANO1,KRT19,AGT,CTGF,JUN,IFIT3,ASPN,HLA-C,TMSB4X,CXCL12,TRABD2A,SMARCA4,HLA-B,SFRP4,ALOX15,RPS19,IFI27
GO:0009059	macromolecule biosynthetic process	21	3576	0.25	0.049	AEBP1,HES1,FOSB,KLF2,NOTCH3,LUM,PABPC1,BGN,NR4A2,PTMA,CTGF,RPS27,JUN,ID4,HMG20A,RPS29,SMARCA4,TSC22D1,ENSG00000229117,KANK2,RPS19
GO:0048522	positive regulation of cellular process	28	4898	0.24	0.0228	LGALS1,HES1,DUSP1,FOSB,KLF2,NOTCH3,LUM,FRZB,CXCL8,PABPC1,ITLN1,THBS4,NR4A2,FN1,ANO1,HP,AGT,CTGF,JUN,ID4,TMSB4X,CXCL12,TRABD2A,SMARCA4,SFRP4,ALOX15,RPS19,IFI27
GO:0007275	multicellular organism development	27	4726	0.24	0.0267	LGALS1,AEBP1,HES1,DUSP1,KLF2,LOXL1,NOTCH3,LUM,FRZB,CXCL8,LTBP4,NR4A2,APOD,FN1,ANO1,KRT19,AGT,CTGF,JUN,ASPN,ID4,HMG20A,CXCL12,SMARCA4,SFRP4,ALOX15,RPS19
GO:0048731	system development	24	4144	0.24	0.0368	LGALS1,AEBP1,HES1,KLF2,LOXL1,NOTCH3,LUM,FRZB,CXCL8,NR4A2,APOD,FN1,KRT19,AGT,CTGF,JUN,ASPN,ID4,HMG20A,CXCL12,SMARCA4,SFRP4,ALOX15,RPS19
GO:0060255	regulation of macromolecule metabolic process	34	6072	0.23	0.0115	AEBP1,HES1,DUSP1,FOSB,KLF2,NOTCH3,LUM,LTBP4,PABPC1,ITLN1,BGN,THBS4,SLPI,NR4A2,APOD,FN1,AGT,CTGF,RPS27,JUN,ASPN,ID4,TMSB4X,HMG20A,RPS29,TRABD2A,SMARCA4,TSC22D1,SFRP4,ENSG00000229117,ALOX15,KANK2,RPS19,IFI27
GO:0051716	cellular response to stimulus	34	6212	0.22	0.0148	LGALS1,HES1,DUSP1,FOSB,KLF2,LTBP2,NOTCH3,DOCK6,FRZB,CXCL8,LTBP4,BGN,THBS4,NR4A2,APOD,FN1,ANO1,HP,KRT19,AGT,CTGF,JUN,IFIT3,ASPN,HLA-C,TMSB4X,CXCL12,TRABD2A,SMARCA4,HLA-B,SFRP4,ALOX15,RPS19,IFI27
GO:0048856	anatomical structure development	28	5085	0.22	0.0317	LGALS1,AEBP1,HES1,DUSP1,KLF2,LOXL1,NOTCH3,LUM,FRZB,CXCL8,LTBP4,NR4A2,APOD,FN1,ANO1,KRT19,AGT,CTGF,JUN,ASPN,ID4,HMG20A,CXCL12,TRABD2A,SMARCA4,SFRP4,ALOX15,RPS19
GO:0019222	regulation of metabolic process	35	6516	0.21	0.0148	AEBP1,HES1,DUSP1,FOSB,KLF2,NOTCH3,LUM,LTBP4,PABPC1,ITLN1,BGN,THBS4,SLPI,NR4A2,APOD,FN1,HP,AGT,CTGF,RPS27,JUN,ASPN,ID4,TMSB4X,HMG20A,RPS29,TRABD2A,SMARCA4,TSC22D1,SFRP4,ENSG00000229117,ALOX15,KANK2,RPS19,IFI27
GO:0050896	response to stimulus	41	7824	0.2	0.007	LGALS1,HES1,DUSP1,FOSB,KLF2,LOXL1,LTBP2,NOTCH3,LUM,DOCK6,FRZB,CXCL8,LTBP4,ITLN1,BGN,THBS4,SLPI,NR4A2,APOD,FN1,MSRB3,ANO1,HP,KRT19,AGT,CTGF,JUN,IFIT3,ASPN,HLA-C,TMSB4X,CXCL12,TRABD2A,SMARCA4,HLA-B,PRG4,SFRP4,ALOX15,RPS19,IFI27,EPPK1
GO:0048518	positive regulation of biological process	29	5459	0.2	0.0387	LGALS1,HES1,DUSP1,FOSB,KLF2,NOTCH3,LUM,FRZB,CXCL8,PABPC1,ITLN1,THBS4,NR4A2,FN1,ANO1,HP,AGT,CTGF,JUN,ID4,TMSB4X,CXCL12,TRABD2A,SMARCA4,HLA-B,SFRP4,ALOX15,RPS19,IFI27
GO:0051171	regulation of nitrogen compound metabolic process	30	5827	0.19	0.0451	AEBP1,HES1,DUSP1,FOSB,KLF2,NOTCH3,LUM,LTBP4,PABPC1,ITLN1,BGN,THBS4,SLPI,NR4A2,APOD,FN1,AGT,CTGF,JUN,ASPN,ID4,TMSB4X,HMG20A,TRABD2A,SMARCA4,TSC22D1,SFRP4,ALOX15,KANK2,IFI27
GO:0050789	regulation of biological process	49	11116	0.12	0.0267	LGALS1,AEBP1,HES1,DUSP1,FOSB,KLF2,LTBP2,NOTCH3,LUM,DOCK6,FRZB,CXCL8,LTBP4,PABPC1,ITLN1,BGN,THBS4,SLPI,NR4A2,APOD,FN1,ANO1,HP,KRT19,AGT,DPT,CTGF,RPS27,JUN,IFIT3,ASPN,HLA-C,ID4,TMSB4X,HMG20A,CXCL12,RPS29,TRABD2A,SMARCA4,TSC22D1,HLA-B,SFRP4,RGS5,ENSG00000229117,ALOX15,KANK2,RPS19,IFI27,EPPK1
GO:0050794	regulation of cellular process	46	10484	0.12	0.0433	LGALS1,AEBP1,HES1,DUSP1,FOSB,KLF2,LTBP2,NOTCH3,LUM,DOCK6,FRZB,CXCL8,LTBP4,PABPC1,ITLN1,BGN,THBS4,SLPI,NR4A2,APOD,FN1,ANO1,HP,KRT19,AGT,DPT,CTGF,JUN,IFIT3,ASPN,HLA-C,ID4,TMSB4X,HMG20A,CXCL12,TRABD2A,SMARCA4,TSC22D1,HLA-B,SFRP4,RGS5,ALOX15,KANK2,RPS19,IFI27,EPPK1
Downregulated in Fibroblasts
GO:0032972	regulation of muscle filament sliding speed	2	2	2.44	0.0013	TNNC1,TNNT2
GO:0030240	skeletal muscle thin filament assembly	4	6	2.26	8.65e-07	ACTC1,ACTA1,LMOD3,TTN
GO:0006982	response to lipid hydroperoxide	2	3	2.26	0.002	GPX3,MGST1
GO:0035995	detection of muscle stretch	2	4	2.14	0.0028	CSRP3,TTN
GO:0090131	mesenchyme migration	2	5	2.04	0.0038	ACTC1,ACTA1
GO:0098735	positive regulation of the force of heart contraction	2	5	2.04	0.0038	MYL2,RYR2
GO:0014883	transition between fast and slow fiber	2	7	1.9	0.0063	TNNC1,MYH7
GO:0030049	muscle filament sliding	10	38	1.86	2.33e-13	MYL2,TNNC1,TNNT2,ACTC1,TNNI3,MYH7,TPM1,ACTA1,MYL3,TTN
GO:0055003	cardiac myofibril assembly	4	16	1.84	1.52e-05	MYL2,ACTC1,CSRP3,TTN
GO:0006122	mitochondrial electron transport, ubiquinol to cytochrome c	3	12	1.84	0.00036	UQCRH,UQCR10,UQCRQ
GO:0006957	complement activation, alternative pathway	3	13	1.8	0.00043	C3,C7,CFD
GO:0035994	response to muscle stretch	4	18	1.79	2.23e-05	RYR2,ANKRD1,CSRP3,TTN
GO:1901894	regulation of calcium-transporting ATPase activity	2	9	1.79	0.0091	RYR2,SLN
GO:0055008	cardiac muscle tissue morphogenesis	13	63	1.75	1.31e-15	TGFBR3,MYL2,TNNC1,TNNT2,ACTC1,TNNI3,MYH7,TPM1,RYR2,ANKRD1,MYL3,XIRP2,TTN
GO:0055010	ventricular cardiac muscle tissue morphogenesis	9	48	1.71	3.42e-11	TGFBR3,MYL2,TNNC1,TNNT2,TNNI3,MYH7,TPM1,RYR2,MYL3
GO:0002026	regulation of the force of heart contraction	5	27	1.71	2.45e-06	MYL2,MYH7,RYR2,MYL3,CSRP3
GO:0001845	phagolysosome assembly	2	11	1.7	0.0123	RAB7A,SRPX
GO:0070296	sarcoplasmic reticulum calcium ion transport	2	11	1.7	0.0123	RYR2,SLN
GO:0003300	cardiac muscle hypertrophy	5	28	1.69	2.81e-06	MYH7,RYR2,CSRP3,TTN,PDLIM5
GO:0030239	myofibril assembly	10	59	1.67	5.41e-12	MYL2,ACTC1,MYOZ2,TPM1,ACTA1,ANKRD1,LDB3,LMOD3,CSRP3,TTN
GO:0060048	cardiac muscle contraction	11	73	1.62	1.53e-12	MYL2,TNNC1,TNNT2,ACTC1,TNNI3,MYH7,TPM1,RYR2,MYL3,CSRP3,TTN
GO:0060038	cardiac muscle cell proliferation	2	14	1.6	0.0178	TGFBR3,NDRG4
GO:0060973	cell migration involved in heart development	2	14	1.6	0.0178	HAND2,NDRG4
GO:0003208	cardiac ventricle morphogenesis	10	72	1.58	2.6e-11	TGFBR3,MYL2,TNNC1,TNNT2,TNNI3,MYH7,TPM1,HAND2,RYR2,MYL3
GO:0006123	mitochondrial electron transport, cytochrome c to oxygen	2	15	1.57	0.0197	COX6A2,COX5A
GO:0007512	adult heart development	2	15	1.57	0.0197	MYH7,HAND2
GO:0060977	coronary vasculature morphogenesis	2	15	1.57	0.0197	TGFBR3,HAND2
GO:0070252	actin-mediated cell contraction	11	84	1.56	4.03e-12	MYL2,TNNC1,TNNT2,ACTC1,TNNI3,MYH7,TPM1,RYR2,ACTA1,MYL3,TTN
GO:0010463	mesenchymal cell proliferation	2	16	1.54	0.0212	FGF7,HAND2
GO:0032780	negative regulation of ATPase activity	2	16	1.54	0.0212	TNNT2,TNNI3
GO:0048747	muscle fiber development	5	43	1.51	1.68e-05	MYL2,FLNC,ACTA1,LMOD3,TTN
GO:0055017	cardiac muscle tissue growth	3	26	1.5	0.0024	TGFBR3,NDRG4,PDLIM5
GO:0055006	cardiac cell development	6	54	1.49	1.92e-06	TGFBR3,MYL2,ACTC1,CSRP3,TTN,PDLIM5
GO:0006941	striated muscle contraction	12	111	1.47	2.56e-12	MYL2,TNNC1,TNNT2,ACTC1,TNNI3,MYH7,TPM1,RYR2,MYL3,LMOD3,CSRP3,TTN
GO:0003009	skeletal muscle contraction	3	28	1.47	0.0028	TNNC1,TNNI3,MYH7
GO:0048738	cardiac muscle tissue development	16	154	1.46	1.31e-15	TGFBR3,MYL2,TNNC1,TNNT2,ACTC1,TNNI3,MYH7,TPM1,RYR2,ANKRD1,NDRG4,MYL3,XIRP2,CSRP3,TTN,PDLIM5
GO:0045214	sarcomere organization	4	38	1.46	0.00029	TPM1,ANKRD1,LDB3,TTN
GO:0042775	mitochondrial ATP synthesis coupled electron transport	8	78	1.45	2.99e-08	NDUFS6,COX6A2,UQCRH,COX5A,UQCR10,UQCRQ,NDUFB2,NDUFAB1
GO:0055013	cardiac muscle cell development	5	49	1.45	2.94e-05	MYL2,ACTC1,CSRP3,TTN,PDLIM5
GO:0055002	striated muscle cell development	12	121	1.44	5.17e-12	MYL2,ACTC1,MYOZ2,FLNC,TPM1,ACTA1,ANKRD1,LDB3,LMOD3,CSRP3,TTN,PDLIM5
GO:0034394	protein localization to cell surface	2	21	1.42	0.0313	VCL,FGF7
GO:0043462	regulation of ATPase activity	7	76	1.4	5.43e-07	TNNC1,TNNT2,TNNI3,TPM1,RYR2,MYL3,SLN
GO:0014912	negative regulation of smooth muscle cell migration	2	22	1.4	0.0339	TPM1,NDRG4
GO:0006119	oxidative phosphorylation	9	100	1.39	7.72e-09	NDUFS6,COX6A2,UQCRH,COX5A,UQCR10,UQCRQ,ATP5J,NDUFB2,NDUFAB1
GO:0003231	cardiac ventricle development	11	125	1.38	1.31e-10	TGFBR3,MYL2,TNNC1,TNNT2,TNNI3,MYH7,TPM1,HAND2,RYR2,MYL3,XIRP2
GO:0048741	skeletal muscle fiber development	2	23	1.38	0.0363	ACTA1,LMOD3
GO:0010460	positive regulation of heart rate	2	24	1.36	0.0391	TPM1,RYR2
GO:0010882	regulation of cardiac muscle contraction by calcium ion signaling	2	24	1.36	0.0391	TNNI3,RYR2
GO:0021680	cerebellar Purkinje cell layer development	2	24	1.36	0.0391	FAIM2,UQCRQ
GO:0014888	striated muscle adaptation	2	26	1.33	0.044	MYH7,ACTA1
GO:0032781	positive regulation of ATPase activity	4	53	1.32	0.00089	TNNT2,TPM1,RYR2,MYL3
GO:0015986	ATP synthesis coupled proton transport	2	27	1.31	0.0464	ATP5G1,ATP5J
GO:1903115	regulation of actin filament-based movement	3	41	1.3	0.0071	TNNC1,TNNT2,RYR2
GO:0009060	aerobic respiration	5	71	1.29	0.00015	COX6A2,UQCRH,COX5A,UQCR10,MDH1
GO:0035051	cardiocyte differentiation	7	103	1.27	3.21e-06	TGFBR3,MYL2,ACTC1,HAND2,CSRP3,TTN,PDLIM5
GO:0006120	mitochondrial electron transport, NADH to ubiquinone	3	44	1.27	0.0086	NDUFS6,NDUFB2,NDUFAB1
GO:0014706	striated muscle tissue development	18	271	1.26	4.32e-15	TGFBR3,MYL2,TNNC1,TNNT2,ACTC1,TNNI3,MYH7,TPM1,RYR2,ACTA1,ANKRD1,NDRG4,MYL3,XIRP2,LMOD3,CSRP3,TTN,PDLIM5
GO:0045333	cellular respiration	10	153	1.26	1.3e-08	NDUFS6,COX6A2,UQCRH,COQ10A,COX5A,UQCR10,UQCRQ,NDUFB2,MDH1,NDUFAB1
GO:0003007	heart morphogenesis	15	235	1.25	1.8e-12	TGFBR3,MYL2,TNNC1,TNNT2,ACTC1,TNNI3,MYH7,TPM1,HAND2,RYR2,ANKRD1,NDRG4,MYL3,XIRP2,TTN
GO:0046034	ATP metabolic process	12	190	1.24	4.19e-10	NDUFS6,COX6A2,UQCRH,COX5A,UQCR10,MYH7,UQCRQ,PFKP,ATP5G1,ATP5J,NDUFB2,NDUFAB1
GO:0006936	muscle contraction	15	244	1.23	2.56e-12	VCL,MYL2,TNNC1,TNNT2,NDUFS6,ACTC1,TNNI3,MYH7,TPM1,RYR2,ACTA1,MYL3,LMOD3,CSRP3,TTN
GO:0007517	muscle organ development	17	287	1.21	1.19e-13	TGFBR3,MYL2,TNNC1,TNNT2,ACTC1,COL6A3,TNNI3,MYH7,TPM1,RYR2,ACTA1,ANKRD1,MYL3,XIRP2,LMOD3,CSRP3,TTN
GO:0006942	regulation of striated muscle contraction	5	88	1.19	0.00038	MYL2,TNNI3,MYH7,RYR2,MYL3
GO:0035265	organ growth	4	71	1.19	0.0024	TGFBR3,FGF7,NDRG4,PDLIM5
GO:0003012	muscle system process	16	291	1.18	1.8e-12	VCL,MYL2,TNNC1,TNNT2,NDUFS6,ACTC1,TNNI3,MYH7,TPM1,RYR2,ACTA1,MYL3,LMOD3,CSRP3,TTN,PDLIM5
GO:0009205	purine ribonucleoside triphosphate metabolic process	12	221	1.18	2.04e-09	NDUFS6,COX6A2,UQCRH,COX5A,UQCR10,MYH7,UQCRQ,PFKP,ATP5G1,ATP5J,NDUFB2,NDUFAB1
GO:0022900	electron transport chain	9	169	1.17	4.33e-07	NDUFS6,COX6A2,UQCRFS1,UQCRH,COX5A,UQCR10,UQCRQ,NDUFB2,NDUFAB1
GO:0009167	purine ribonucleoside monophosphate metabolic process	12	230	1.16	2.93e-09	NDUFS6,COX6A2,UQCRH,COX5A,UQCR10,MYH7,UQCRQ,PFKP,ATP5G1,ATP5J,NDUFB2,NDUFAB1
GO:0006937	regulation of muscle contraction	8	156	1.15	3.16e-06	MYL2,TNNC1,TNNT2,TNNI3,MYH7,TPM1,RYR2,MYL3
GO:0061061	muscle structure development	21	457	1.1	4.52e-15	TGFBR3,MYL2,TNNC1,TNNT2,ACTC1,COL6A3,MYOZ2,FLNC,TNNI3,MYH7,TPM1,RYR2,ACTA1,ANKRD1,MYL3,XIRP2,LDB3,LMOD3,CSRP3,TTN,PDLIM5
GO:0003143	embryonic heart tube morphogenesis	3	65	1.1	0.0212	HAND2,RYR2,NDRG4
GO:0032981	mitochondrial respiratory chain complex I assembly	3	65	1.1	0.0212	NDUFS6,NDUFB2,NDUFAB1
GO:0006090	pyruvate metabolic process	3	66	1.1	0.0214	MPC1,PFKP,LDHB
GO:0019674	NAD metabolic process	3	66	1.1	0.0214	PFKP,LDHB,MDH1
GO:0090257	regulation of muscle system process	10	224	1.09	3.3e-07	MYL2,TNNC1,TNNT2,TNNI3,MYH7,TPM1,HAND2,RYR2,MYL3,SLN
GO:0008016	regulation of heart contraction	9	201	1.09	1.68e-06	MYL2,TNNT2,HSPB7,TNNI3,MYH7,TPM1,RYR2,MYL3,CSRP3
GO:0007519	skeletal muscle tissue development	5	122	1.05	0.0016	ACTA1,ANKRD1,MYL3,LMOD3,CSRP3
GO:0006733	oxidoreduction coenzyme metabolic process	5	124	1.05	0.0017	COQ10A,MPC1,PFKP,LDHB,MDH1
GO:0033108	mitochondrial respiratory chain complex assembly	4	98	1.05	0.0068	NDUFS6,UQCR10,NDUFB2,NDUFAB1
GO:0072376	protein activation cascade	3	74	1.05	0.0282	C3,C7,CFD
GO:0006754	ATP biosynthetic process	3	75	1.04	0.0291	PFKP,ATP5G1,ATP5J
GO:0007507	heart development	18	485	1.01	1.28e-11	TGFBR3,MYL2,TNNC1,TNNT2,ACTC1,HSPB7,TNNI3,MYH7,TPM1,HAND2,RYR2,ANKRD1,NDRG4,MYL3,XIRP2,CSRP3,TTN,PDLIM5
GO:0006091	generation of precursor metabolites and energy	15	400	1.01	9.67e-10	NDUFS6,SLC25A4,COX6A2,UQCRFS1,ADH1B,UQCRH,COQ10A,COX5A,UQCR10,UQCRQ,PFKP,ATP5J,NDUFB2,MDH1,NDUFAB1
GO:0046496	nicotinamide nucleotide metabolic process	4	107	1.01	0.0091	MPC1,PFKP,LDHB,MDH1
GO:0043502	regulation of muscle adaptation	3	81	1.01	0.0349	TNNC1,MYH7,HAND2
GO:0030029	actin filament-based process	18	493	1	1.59e-11	MYL2,TNNC1,TNNT2,FGF7,ACTC1,MYOZ2,TNNI3,MYH7,TPM1,RYR2,ACTA1,ANKRD1,MYL3,XIRP2,LDB3,LMOD3,CSRP3,TTN
GO:0048729	tissue morphogenesis	18	522	0.98	3.42e-11	VCL,TGFBR3,MYL2,TNNC1,TNNT2,FGF7,ACTC1,TNNI3,MYH7,TPM1,HAND2,RYR2,ACTA1,ANKRD1,NDRG4,MYL3,XIRP2,TTN
GO:0016999	antibiotic metabolic process	4	124	0.95	0.0145	ADH1B,CYP4B1,GPX3,MDH1
GO:0030509	BMP signaling pathway	3	92	0.95	0.0464	TGFBR3,FSTL1,RYR2
GO:0002027	regulation of heart rate	3	95	0.94	0.0492	MYH7,TPM1,RYR2
GO:0030036	actin cytoskeleton organization	13	418	0.93	1.36e-07	MYL2,TNNT2,FGF7,ACTC1,MYOZ2,TPM1,ACTA1,ANKRD1,XIRP2,LDB3,LMOD3,CSRP3,TTN
GO:0009150	purine ribonucleotide metabolic process	13	425	0.93	1.59e-07	NDUFS6,COX6A2,UQCRH,COX5A,UQCR10,MYH7,MPC1,UQCRQ,PFKP,ATP5G1,ATP5J,NDUFB2,NDUFAB1
GO:0007015	actin filament organization	6	200	0.92	0.0016	TNNT2,ACTC1,TPM1,ACTA1,LMOD3,TTN
GO:1902600	proton transmembrane transport	4	137	0.91	0.0197	COX6A2,COX5A,ATP5G1,ATP5J
GO:0097435	supramolecular fiber organization	11	383	0.9	3.56e-06	MYL2,TNNT2,ACTC1,MYOZ2,TPM1,ACTA1,ANKRD1,LDB3,LMOD3,CSRP3,TTN
GO:0017144	drug metabolic process	17	622	0.88	3.47e-09	CKM,NDUFS6,COX6A2,ADH1B,UQCRH,COX5A,UQCR10,MYH7,CYP4B1,UQCRQ,PFKP,GPX3,ATP5G1,ATP5J,NDUFB2,MDH1,NDUFAB1
GO:0009117	nucleotide metabolic process	15	576	0.86	8.33e-08	NDUFS6,COX6A2,UQCRH,COX5A,UQCR10,MYH7,MPC1,UQCRQ,PFKP,ATP5G1,LDHB,ATP5J,NDUFB2,MDH1,NDUFAB1
GO:0055086	nucleobase-containing small molecule metabolic process	16	662	0.82	6.53e-08	NDUFS6,COX6A2,UQCRH,COX5A,UQCR10,MYH7,MPC1,UAP1,UQCRQ,PFKP,ATP5G1,LDHB,ATP5J,NDUFB2,MDH1,NDUFAB1
GO:0009612	response to mechanical stimulus	5	210	0.82	0.0134	RYR2,ACTA1,ANKRD1,CSRP3,TTN
GO:0072359	circulatory system development	19	807	0.81	2.93e-09	TGFBR3,MYL2,TNNC1,TNNT2,NDUFS6,ACTC1,HSPB7,TNNI3,MYH7,TPM1,HAND2,RYR2,ANKRD1,NDRG4,MYL3,XIRP2,CSRP3,TTN,PDLIM5
GO:0044057	regulation of system process	12	516	0.81	8.05e-06	MYL2,TNNC1,TNNT2,HSPB7,TNNI3,MYH7,TPM1,HAND2,RYR2,MYL3,CSRP3,SLN
GO:0060485	mesenchyme development	4	187	0.77	0.047	TGFBR3,ACTC1,HAND2,ACTA1
GO:0009152	purine ribonucleotide biosynthetic process	4	189	0.77	0.0482	MPC1,PFKP,ATP5G1,ATP5J
GO:0032970	regulation of actin filament-based process	7	338	0.76	0.0035	TNNC1,TNNT2,TPM1,RYR2,SYNPO2L,LMOD3,CSRP3
GO:0055114	oxidation-reduction process	18	932	0.73	1.57e-07	NDUFS6,COX6A2,UQCRFS1,ADH1B,UQCRH,COQ10A,COX5A,UQCR10,CYP4B1,UQCRQ,PFKP,GPX3,LDHB,MGST1,HIGD1A,NDUFB2,MDH1,NDUFAB1
GO:0009887	animal organ morphogenesis	17	865	0.73	3.26e-07	TGFBR3,MYL2,TNNC1,TNNT2,FGF7,ACTC1,TNNI3,MYH7,TPM1,HAND2,RYR2,ACTA1,ANKRD1,NDRG4,MYL3,XIRP2,TTN
GO:0007005	mitochondrion organization	8	424	0.72	0.0024	NDUFS6,SLC25A4,UQCR10,FUNDC2,ATP5G1,ATP5J,NDUFB2,NDUFAB1
GO:0070925	organelle assembly	12	666	0.7	0.0001	MYL2,RAB7A,ACTC1,MYOZ2,TPM1,ACTA1,ANKRD1,SRPX,LDB3,LMOD3,CSRP3,TTN
GO:0048589	developmental growth	6	340	0.69	0.0184	VCL,TGFBR3,FGF7,NDUFS6,NDRG4,PDLIM5
GO:0019637	organophosphate metabolic process	17	1011	0.67	2.51e-06	CKM,FGF7,NDUFS6,COX6A2,UQCRH,COX5A,UQCR10,MYH7,MPC1,UQCRQ,PFKP,ATP5G1,LDHB,ATP5J,NDUFB2,MDH1,NDUFAB1
GO:0006732	coenzyme metabolic process	5	297	0.67	0.045	COQ10A,MPC1,PFKP,LDHB,MDH1
GO:0032989	cellular component morphogenesis	12	720	0.66	0.00021	VCL,MYL2,NDUFS6,ACTC1,MYOZ2,TPM1,ACTA1,ANKRD1,LDB3,LMOD3,CSRP3,TTN
GO:0048646	anatomical structure formation involved in morphogenesis	13	831	0.63	0.00017	TGFBR3,MYL2,ACTC1,MYOZ2,FAIM2,TPM1,HAND2,ACTA1,ANKRD1,LDB3,LMOD3,CSRP3,TTN
GO:0032787	monocarboxylic acid metabolic process	7	477	0.61	0.0202	C3,NDUFS6,MPC1,FABP3,PFKP,LDHB,NDUFAB1
GO:0009888	tissue development	22	1626	0.57	1.08e-06	VCL,TGFBR3,MYL2,TNNC1,TNNT2,FGF7,ACTC1,TNNI3,MYH7,PTPRS,TPM1,HAND2,RYR2,ACTA1,ANKRD1,NDRG4,MYL3,XIRP2,LMOD3,CSRP3,TTN,PDLIM5
GO:1901135	carbohydrate derivative metabolic process	14	1083	0.55	0.00055	NDUFS6,COX6A2,UQCRH,COX5A,UQCR10,MYH7,MPC1,UAP1,UQCRQ,PFKP,ATP5G1,ATP5J,NDUFB2,NDUFAB1
GO:0044281	small molecule metabolic process	22	1779	0.53	4.25e-06	CKM,C3,NDUFS6,COX6A2,ADH1B,GLUL,UQCRH,COQ10A,COX5A,UQCR10,MYH7,MPC1,UAP1,FABP3,UQCRQ,PFKP,ATP5G1,LDHB,ATP5J,NDUFB2,MDH1,NDUFAB1
GO:0009653	anatomical structure morphogenesis	24	1992	0.52	1.84e-06	VCL,TGFBR3,MYL2,TNNC1,TNNT2,FGF7,NDUFS6,ACTC1,MYOZ2,FAIM2,TNNI3,MYH7,TPM1,HAND2,RYR2,ACTA1,ANKRD1,NDRG4,MYL3,XIRP2,LDB3,LMOD3,CSRP3,TTN
GO:0090407	organophosphate biosynthetic process	7	577	0.52	0.047	CKM,FGF7,MPC1,PFKP,ATP5G1,ATP5J,NDUFAB1
GO:0019752	carboxylic acid metabolic process	10	854	0.51	0.013	CKM,C3,NDUFS6,GLUL,MPC1,FABP3,PFKP,LDHB,MDH1,NDUFAB1
GO:0048468	cell development	17	1493	0.5	0.00036	VCL,TGFBR3,MYL2,ACTC1,MYOZ2,FLNC,PTPRS,TPM1,HAND2,ACTA1,ANKRD1,UQCRQ,LDB3,LMOD3,CSRP3,TTN,PDLIM5
GO:0016310	phosphorylation	14	1236	0.49	0.002	TGFBR3,CKM,FGF7,NDUFS6,COX6A2,UQCRH,COX5A,UQCR10,UQCRQ,PFKP,ATP5J,NDUFB2,NDUFAB1,TTN
GO:0022607	cellular component assembly	24	2343	0.45	2.86e-05	VCL,TGFBR3,MYL2,TNNT2,RAB7A,NDUFS6,ACTC1,MYOZ2,GLUL,FLNC,UQCR10,SCARA5,TPM1,ACTA1,ANKRD1,SRPX,GPX3,MGST1,LDB3,LMOD3,NDUFB2,CSRP3,NDUFAB1,TTN
GO:0006928	movement of cell or subcellular component	14	1355	0.45	0.0047	TGFBR3,MYL2,TNNC1,TNNT2,ACTC1,TNNI3,MYH7,TPM1,HAND2,RYR2,ACTA1,NDRG4,MYL3,TTN
GO:0006793	phosphorus metabolic process	21	2086	0.44	0.0002	TGFBR3,CKM,FGF7,NDUFS6,COX6A2,UQCRH,COX5A,UQCR10,MYH7,PTPRS,MPC1,UAP1,UQCRQ,PFKP,ATP5G1,LDHB,ATP5J,NDUFB2,MDH1,NDUFAB1,TTN
GO:0006796	phosphate-containing compound metabolic process	20	2065	0.43	0.00055	TGFBR3,CKM,FGF7,NDUFS6,COX6A2,UQCRH,COX5A,UQCR10,MYH7,PTPRS,MPC1,UQCRQ,PFKP,ATP5G1,LDHB,ATP5J,NDUFB2,MDH1,NDUFAB1,TTN
GO:0048513	animal organ development	27	2926	0.41	3.54e-05	TGFBR3,MYL2,TNNC1,TNNT2,NID1,FGF7,ACTC1,COL6A3,HSPB7,FAIM2,TNNI3,MYH7,PTPRS,TPM1,HAND2,RYR2,ACTA1,ANKRD1,UQCRQ,NDRG4,MYL3,MGST1,XIRP2,LMOD3,CSRP3,TTN,PDLIM5
GO:0003008	system process	17	1827	0.41	0.0035	VCL,MYL2,TNNC1,TNNT2,NDUFS6,ACTC1,TNNI3,MYH7,TPM1,RYR2,ACTA1,NDRG4,MYL3,LMOD3,CSRP3,TTN,PDLIM5
GO:0006996	organelle organization	23	3131	0.31	0.0067	MYL2,TNNT2,RAB7A,FGF7,NDUFS6,SLC25A4,ACTC1,MYOZ2,UQCR10,TPM1,ACTA1,FUNDC2,ANKRD1,SRPX,ATP5G1,XIRP2,ATP5J,LDB3,LMOD3,NDUFB2,CSRP3,NDUFAB1,TTN
GO:0051239	regulation of multicellular organismal process	20	2788	0.3	0.0199	TGFBR3,MYL2,TNNC1,TNNT2,C3,FGF7,HSPB7,TNNI3,MYH7,PTPRS,TPM1,HAND2,RYR2,ANKRD1,NDRG4,MYL3,LMOD3,CSRP3,SLN,PDLIM5
GO:0048731	system development	29	4144	0.29	0.0022	VCL,TGFBR3,MYL2,TNNC1,TNNT2,NID1,FGF7,NDUFS6,ACTC1,COL6A3,HSPB7,FAIM2,TNNI3,MYH7,PTPRS,TPM1,HAND2,RYR2,ACTA1,ANKRD1,UQCRQ,NDRG4,MYL3,MGST1,XIRP2,LMOD3,CSRP3,TTN,PDLIM5
GO:0016043	cellular component organization	35	5163	0.27	0.00055	VCL,TGFBR3,MYL2,TNNT2,C3,NID1,RAB7A,FGF7,NDUFS6,SLC25A4,ACTC1,COL6A3,MYOZ2,GLUL,FLNC,UQCR10,SCARA5,PTPRS,TPM1,ACTA1,FUNDC2,ANKRD1,SRPX,VIT,GPX3,ATP5G1,MGST1,XIRP2,ATP5J,LDB3,LMOD3,NDUFB2,CSRP3,NDUFAB1,TTN
GO:0048856	anatomical structure development	32	5085	0.24	0.0056	VCL,TGFBR3,MYL2,TNNC1,TNNT2,NID1,FGF7,NDUFS6,ACTC1,COL6A3,MYOZ2,HSPB7,FAIM2,FLNC,TNNI3,MYH7,PTPRS,TPM1,HAND2,RYR2,ACTA1,ANKRD1,UQCRQ,NDRG4,MYL3,MGST1,XIRP2,LDB3,LMOD3,CSRP3,TTN,PDLIM5
GO:0009987	cellular process	64	14652	0.08	0.0137	VCL,TGFBR3,CKM,MYL2,TNNC1,TNNT2,C3,NID1,RAB7A,FGF7,NDUFS6,SLC25A4,COX6A2,ACTC1,COL6A3,FSTL1,UQCRFS1,ADH1B,MYOZ2,GLUL,UQCRH,COQ10A,COX5A,FAIM2,C7,FLNC,CFD,UQCR10,TNNI3,SCARA5,MYH7,PTPRS,TPM1,HAND2,MPC1,RYR2,ACTA1,UAP1,FUNDC2,ANKRD1,CYP4B1,FABP3,SRPX,UQCRQ,VIT,PFKP,GPX3,ATP5G1,NDRG4,MYL3,LDHB,MGST1,XIRP2,ATP5J,HIGD1A,LDB3,LMOD3,NDUFB2,CSRP3,MDH1,FKBP5,NDUFAB1,TTN,PDLIM5
Upregulated in Endothelial Cells
GO:0070434	positive regulation of nucleotide-binding oligomerization domain containing 2 signaling pathway	2	2	2.01	0.005	HSPA1B,HSPA1A
GO:0002486	antigen processing and presentation of endogenous peptide antigen via MHC class I via ER pathway, TAP-independent	2	3	1.83	0.0076	HLA-C,HLA-B
GO:0070370	cellular heat acclimation	2	3	1.83	0.0076	HSPA1B,HSPA1A
GO:0071409	cellular response to cycloheximide	2	3	1.83	0.0076	KLF2,KLF4
GO:0070432	regulation of nucleotide-binding oligomerization domain containing 2 signaling pathway	3	5	1.79	0.00063	HSPA1B,HSPA1A,TNFAIP3
GO:0036499	PERK-mediated unfolded protein response	6	12	1.71	3.53e-07	CCL2,CXCL8,HSPA5,ATF3,HERPUD1,DDIT3
GO:0035910	ascending aorta morphogenesis	2	4	1.71	0.0103	HES1,SOX4
GO:1902255	positive regulation of intrinsic apoptotic signaling pathway by p53 class mediator	2	4	1.71	0.0103	UBB,RPL26
GO:0038033	positive regulation of endothelial cell chemotaxis by VEGF-activated vascular endothelial growth factor receptor signaling pathway	2	5	1.61	0.0132	HSPB1,PRKD2
GO:0090063	positive regulation of microtubule nucleation	2	5	1.61	0.0132	HSPA1B,HSPA1A
GO:0002480	antigen processing and presentation of exogenous peptide antigen via MHC class I, TAP-independent	3	8	1.58	0.0016	HLA-F,HLA-C,HLA-B
GO:1903026	negative regulation of RNA polymerase II regulatory region sequence-specific DNA binding	2	6	1.53	0.0165	TMSB4X,DDIT3
GO:0006614	SRP-dependent cotranslational protein targeting to membrane	27	92	1.48	4.26e-26	RPL18A,RPS12,RPS11,RPS23,RPS9,RPLP2,RPL27A,RPL21,RPLP1,RPL39,RPS27,RPL11,RPL34,RPS29,RPL31,RPL23A,RPS24,RPL35A,FAU,RPL18,ENSG00000229117,RPL28,RPL26,RPL36,RPS19,RPS28,RPS10
GO:0042026	protein refolding	4	14	1.47	0.00033	HSP90AA1,HSPA1B,HSPA1A,HSPD1
GO:0007000	nucleolus organization	2	7	1.47	0.02	NOLC1,RPS19
GO:0007253	cytoplasmic sequestering of NF-kappaB	2	7	1.47	0.02	NFKBIA,TMSB4X
GO:0008215	spermine metabolic process	2	7	1.47	0.02	AMD1,SAT1
GO:1902949	positive regulation of tau-protein kinase activity	2	7	1.47	0.02	EGR1,HSP90AA1
GO:0060213	positive regulation of nuclear-transcribed mRNA poly(A) tail shortening	3	11	1.45	0.0031	PABPC1,TOB1,ZFP36
GO:0090084	negative regulation of inclusion body assembly	3	11	1.45	0.0031	DNAJB1,HSPA1B,HSPA1A
GO:0002181	cytoplasmic translation	15	57	1.43	2.66e-14	RPL18A,RPS23,RPLP2,RPL27A,RPLP1,RPL39,RPL11,RPS29,RPL31,RPL35A,RPL18,ENSG00000229117,RPL26,RPL36,RPS28
GO:0048715	negative regulation of oligodendrocyte differentiation	3	12	1.41	0.0037	HES1,ID2,ID4
GO:1990440	positive regulation of transcription from RNA polymerase II promoter in response to endoplasmic reticulum stress	3	12	1.41	0.0037	HSPA5,ATF3,DDIT3
GO:0008216	spermidine metabolic process	2	8	1.41	0.0231	AMD1,SAT1
GO:0071499	cellular response to laminar fluid shear stress	2	8	1.41	0.0231	KLF2,KLF4
GO:0097084	vascular smooth muscle cell development	2	8	1.41	0.0231	HES1,ADM
GO:1903748	negative regulation of establishment of protein localization to mitochondrion	2	8	1.41	0.0231	HSPH1,DNAJA1
GO:0000184	nuclear-transcribed mRNA catabolic process, nonsense-mediated decay	28	118	1.39	1.15e-25	RPL18A,RPS12,RPS11,RPS23,RPS9,PABPC1,RPLP2,RPL27A,RPL21,RPLP1,RPL39,RPS27,RPL11,RPL34,RPS29,RPL31,RPL23A,RPS24,RPL35A,FAU,RPL18,ENSG00000229117,RPL28,RPL26,RPL36,RPS19,RPS28,RPS10
GO:0070972	protein localization to endoplasmic reticulum	29	123	1.38	4.26e-26	PPP1R15A,RPL18A,RPS12,RPS11,RPS23,RPS9,RPLP2,HSPA5,RPL27A,RPL21,RPLP1,RPL39,RPS27,RPL11,RPL34,RPS29,RPL31,RPL23A,RPS24,RPL35A,FAU,RPL18,ENSG00000229117,RPL28,RPL26,RPL36,RPS19,RPS28,RPS10
GO:0000028	ribosomal small subunit assembly	4	17	1.38	0.00059	RPS27,RPS19,RPS28,RPS10
GO:0097201	negative regulation of transcription from RNA polymerase II promoter in response to stress	3	13	1.37	0.0043	DNAJB1,JUN,HSPA1A
GO:0036500	ATF6-mediated unfolded protein response	2	9	1.36	0.0269	HSPA5,DDIT3
GO:0061614	pri-miRNA transcription by RNA polymerase II	2	9	1.36	0.0269	KLF4,ETS1
GO:1903265	positive regulation of tumor necrosis factor-mediated signaling pathway	2	9	1.36	0.0269	HSPA1B,HSPA1A
GO:0071850	mitotic cell cycle arrest	3	14	1.34	0.005	DUSP1,RGCC,CDKN1A
GO:0006413	translational initiation	28	142	1.31	5.67e-24	RPL18A,RPS12,RPS11,RPS23,RPS9,PABPC1,RPLP2,RPL27A,RPL21,RPLP1,RPL39,RPS27,RPL11,RPL34,RPS29,RPL31,RPL23A,RPS24,RPL35A,FAU,RPL18,ENSG00000229117,RPL28,RPL26,RPL36,RPS19,RPS28,RPS10
GO:0015671	oxygen transport	3	15	1.31	0.0058	HBA2,HBA1,HBB
GO:0034616	response to laminar fluid shear stress	3	15	1.31	0.0058	KLF2,KLF4,ETS1
GO:2001028	positive regulation of endothelial cell chemotaxis	3	15	1.31	0.0058	HSPB1,TMSB4X,PRKD2
GO:0014009	glial cell proliferation	2	10	1.31	0.0308	SOX4,AREG
GO:1903897	regulation of PERK-mediated unfolded protein response	2	10	1.31	0.0308	PPP1R15A,HSPA5
GO:1901798	positive regulation of signal transduction by p53 class mediator	4	21	1.29	0.0011	UBB,PMAIP1,HEXIM1,RPL26
GO:0071480	cellular response to gamma radiation	5	27	1.28	0.00019	EGR1,HSPA5,CDKN1A,H2AFX,RPL26
GO:0051131	chaperone-mediated protein complex assembly	3	16	1.28	0.0066	HSP90AA1,HSPA1A,HSPD1
GO:0006983	ER overload response	2	11	1.27	0.0348	HSPA5,DDIT3
GO:0048712	negative regulation of astrocyte differentiation	2	11	1.27	0.0348	ID4,LDLR
GO:0061154	endothelial tube morphogenesis	2	11	1.27	0.0348	RHOB,PRKD2
GO:1902237	positive regulation of endoplasmic reticulum stress-induced intrinsic apoptotic signaling pathway	2	11	1.27	0.0348	PMAIP1,DDIT3
GO:0045686	negative regulation of glial cell differentiation	4	23	1.25	0.0015	HES1,ID2,ID4,LDLR
GO:0035994	response to muscle stretch	3	18	1.23	0.0084	NFKBIA,FOS,JUN
GO:0051412	response to corticosterone	3	18	1.23	0.0084	FOSB,FOS,CDKN1A
GO:0072012	glomerulus vasculature development	3	18	1.23	0.0084	HES1,EGR1,NOTCH3
GO:0033598	mammary gland epithelial cell proliferation	2	12	1.23	0.039	ID2,AREG
GO:0060992	response to fungicide	2	12	1.23	0.039	KLF2,KLF4
GO:1904994	regulation of leukocyte adhesion to vascular endothelial cell	2	12	1.23	0.039	KLF4,ETS1
GO:0071294	cellular response to zinc ion	3	19	1.21	0.0092	MT2A,MT1M,MT1A
GO:0036003	positive regulation of transcription from RNA polymerase II promoter in response to stress	4	26	1.2	0.0021	KLF2,HSPA5,ATF3,DDIT3
GO:0006596	polyamine biosynthetic process	2	13	1.2	0.0436	AMD1,SAT1
GO:0031665	negative regulation of lipopolysaccharide-mediated signaling pathway	2	13	1.2	0.0436	CARD16,TNFAIP3
GO:1900102	negative regulation of endoplasmic reticulum unfolded protein response	2	13	1.2	0.0436	PPP1R15A,HSPA5
GO:0006402	mRNA catabolic process	31	207	1.19	1.45e-23	RPL18A,RPS12,RPS11,RPS23,RPS9,PABPC1,RPLP2,RPL27A,RPL21,RPLP1,RPL39,RPS27,RPL11,HSPA1B,HSPA1A,RPL34,RPS29,RPL31,RPL23A,RPS24,RPL35A,FAU,RPL18,ENSG00000229117,RPL28,RPL26,RPL36,ZFP36,RPS19,RPS28,RPS10
GO:0000956	nuclear-transcribed mRNA catabolic process	29	191	1.19	3.48e-22	RPL18A,RPS12,RPS11,RPS23,RPS9,PABPC1,RPLP2,RPL27A,RPL21,RPLP1,RPL39,RPS27,RPL11,RPL34,RPS29,RPL31,RPL23A,RPS24,RPL35A,FAU,RPL18,ENSG00000229117,RPL28,RPL26,RPL36,ZFP36,RPS19,RPS28,RPS10
GO:0042744	hydrogen peroxide catabolic process	3	20	1.19	0.0103	HBA2,HBA1,HBB
GO:0060716	labyrinthine layer blood vessel development	3	20	1.19	0.0103	HES1,JUNB,HEY1
GO:0043618	regulation of transcription from RNA polymerase II promoter in response to stress	10	67	1.18	1.13e-07	EGR1,KLF2,DNAJB1,UBB,HSPA5,ATF3,JUN,HSPA1A,UBC,DDIT3
GO:0048710	regulation of astrocyte differentiation	4	27	1.18	0.0024	HES1,ID2,ID4,LDLR
GO:0070423	nucleotide-binding oligomerization domain containing signaling pathway	4	27	1.18	0.0024	NFKBIA,UBB,UBC,TNFAIP3
GO:2000678	negative regulation of transcription regulatory region DNA binding	3	21	1.17	0.0112	HEY1,TMSB4X,DDIT3
GO:0044849	estrous cycle	2	14	1.17	0.048	EGR1,ETS1
GO:0048711	positive regulation of astrocyte differentiation	2	14	1.17	0.048	HES1,ID2
GO:0070293	renal absorption	2	14	1.17	0.048	HBB,SGK1
GO:0071285	cellular response to lithium ion	2	14	1.17	0.048	ID2,FABP4
GO:0075733	intracellular transport of virus	2	14	1.17	0.048	UBB,UBC
GO:2001212	regulation of vasculogenesis	2	14	1.17	0.048	HEY1,ADM
GO:0090150	establishment of protein localization to membrane	30	217	1.15	5.27e-22	RPL18A,RPS12,RPS11,RPS23,RPS9,RPLP2,PMAIP1,SYNE3,HSP90AA1,RPL27A,RPL21,RPLP1,RPL39,RPS27,RPL11,RPL34,RPS29,RPL31,RPL23A,RPS24,RPL35A,FAU,RPL18,ENSG00000229117,RPL28,RPL26,RPL36,RPS19,RPS28,RPS10
GO:0045648	positive regulation of erythrocyte differentiation	4	29	1.15	0.0029	ID2,HSPA1B,HSPA1A,ETS1
GO:1900034	regulation of cellular response to heat	6	45	1.14	0.00015	DNAJB1,HSPH1,HSP90AA1,IER5,HSPA1B,HSPA1A
GO:1902235	regulation of endoplasmic reticulum stress-induced intrinsic apoptotic signaling pathway	4	32	1.11	0.0038	PMAIP1,HSPA1A,HERPUD1,DDIT3
GO:0002479	antigen processing and presentation of exogenous peptide antigen via MHC class I, TAP-dependent	3	25	1.09	0.0161	HLA-F,HLA-C,HLA-B
GO:1902895	positive regulation of pri-miRNA transcription by RNA polymerase II	3	25	1.09	0.0161	FOS,JUN,SMARCA4
GO:0043392	negative regulation of DNA binding	6	52	1.07	0.00029	NFKBIA,ID2,HEY1,JUN,TMSB4X,DDIT3
GO:0045646	regulation of erythrocyte differentiation	5	46	1.05	0.0015	ID2,HSPA1B,HSPA1A,ETS1,ZFP36
GO:0042542	response to hydrogen peroxide	12	112	1.04	9.48e-08	DUSP1,KLF2,HBA2,RHOB,HBA1,HBB,HP,JUN,KLF4,ETS1,AREG,TNFAIP3
GO:0060337	type I interferon signaling pathway	7	65	1.04	9.64e-05	EGR1,BST2,HLA-F,IFIT3,HLA-C,HLA-B,IFI27
GO:1905898	positive regulation of response to endoplasmic reticulum stress	4	37	1.04	0.0058	PPP1R15A,PMAIP1,HERPUD1,DDIT3
GO:2001240	negative regulation of extrinsic apoptotic signaling pathway in absence of ligand	4	37	1.04	0.0058	UNC5B,MCL1,HSPA1B,HSPA1A
GO:0035909	aorta morphogenesis	3	28	1.04	0.0201	HES1,SOX4,HEY1
GO:0042255	ribosome assembly	6	58	1.03	0.00048	RPS27,RPL11,RPL23A,RPS19,RPS28,RPS10
GO:0009409	response to cold	5	48	1.03	0.0018	NFKBIA,FOS,HSP90AA1,HSPD1,ADM
GO:0042769	DNA damage response, detection of DNA damage	4	38	1.03	0.0062	SOX4,UBB,DNAJA1,UBC
GO:1904031	positive regulation of cyclin-dependent protein kinase activity	4	38	1.03	0.0062	CCNL1,CKS2,RGCC,CDKN1A
GO:0045736	negative regulation of cyclin-dependent protein serine/threonine kinase activity	3	30	1.01	0.023	HEXIM1,CDKN1A,TNFAIP3
GO:0046685	response to arsenic-containing substance	3	30	1.01	0.023	ZFAND2A,ATF3,CDKN1A
GO:0090023	positive regulation of neutrophil chemotaxis	3	30	1.01	0.023	CXCL8,CXCL1,CXCL2
GO:1902175	regulation of oxidative stress-induced intrinsic apoptotic signaling pathway	3	30	1.01	0.023	HSPB1,HSPH1,MCL1
GO:0006605	protein targeting	31	318	1	8.3e-19	RPL18A,RPS12,RPS11,RPS23,RPS9,UBB,RPLP2,HSP90AA1,RPL27A,RPL21,RPLP1,RPL39,RPS27,RPL11,HSPD1,RPL34,RPS29,RPL31,RPL23A,RPS24,RPL35A,FAU,UBC,RPL18,ENSG00000229117,RPL28,RPL26,RPL36,RPS19,RPS28,RPS10
GO:0071276	cellular response to cadmium ion	3	31	1	0.0243	FOS,JUN,MT1A
GO:0045429	positive regulation of nitric oxide biosynthetic process	4	42	0.99	0.0082	KLF2,HBB,HSP90AA1,KLF4
GO:0071479	cellular response to ionizing radiation	6	64	0.98	0.00076	EGR1,RHOB,HSPA5,CDKN1A,H2AFX,RPL26
GO:0071277	cellular response to calcium ion	6	65	0.98	0.00082	FOSB,JUND,JUNB,FOS,HSPA5,JUN
GO:0001709	cell fate determination	4	43	0.98	0.0087	HES1,MCL1,KLF4,IFRD1
GO:0002474	antigen processing and presentation of peptide antigen via MHC class I	4	43	0.98	0.0087	HLA-F,ACE,HLA-C,HLA-B
GO:0060412	ventricular septum morphogenesis	4	43	0.98	0.0087	HES1,ID2,SOX4,HEY1
GO:0051145	smooth muscle cell differentiation	3	32	0.98	0.0262	HES1,HEY1,ADM
GO:0061418	regulation of transcription from RNA polymerase II promoter in response to hypoxia	3	32	0.98	0.0262	EGR1,UBB,UBC
GO:0090398	cellular senescence	3	32	0.98	0.0262	ID2,CDKN1A,H2AFX
GO:1903573	negative regulation of response to endoplasmic reticulum stress	4	44	0.97	0.0091	PPP1R15A,HSPA5,HSPA1A,HERPUD1
GO:0002755	MyD88-dependent toll-like receptor signaling pathway	3	33	0.97	0.0278	UBB,HSPD1,UBC
GO:0045737	positive regulation of cyclin-dependent protein serine/threonine kinase activity	3	33	0.97	0.0278	CCNL1,CKS2,RGCC
GO:0072594	establishment of protein localization to organelle	35	396	0.96	4.24e-20	NFKBIA,RPL18A,RPS12,RPS11,RPS23,RPS9,UBB,RPLP2,PMAIP1,HSP90AA1,RPL27A,RPL21,RPLP1,RPL39,RPS27,RPL11,HSPD1,RPL34,RPS29,RPL31,RPL23A,RPS24,RPL35A,FAU,UBC,RPL18,DDIT3,ENSG00000229117,RPL28,RPL26,RPL36,RPS19,RPS28,TNFAIP3,RPS10
GO:0032677	regulation of interleukin-8 production	6	67	0.96	0.00094	KLF4,HSPA1B,HSPA1A,TMSB4X,PRKD2,DDIT3
GO:0031397	negative regulation of protein ubiquitination	6	68	0.96	0.001	SOX4,RPL11,HSPA1B,HSPA1A,DNAJA1,TNFAIP3
GO:2001244	positive regulation of intrinsic apoptotic signaling pathway	5	56	0.96	0.0031	UBB,PMAIP1,MCL1,DDIT3,RPL26
GO:0034605	cellular response to heat	4	45	0.96	0.0097	IER5,HSPA1B,HSPA1A,CDKN1A
GO:0006986	response to unfolded protein	13	153	0.94	2.57e-07	CCL2,HSPB1,DNAJB1,CXCL8,HSPH1,HSPA5,HSP90AA1,ATF3,HSPA1A,DNAJA1,HSPD1,HERPUD1,DDIT3
GO:0019731	antibacterial humoral response	4	47	0.94	0.0109	SLPI,RPL39,FAU,ADM
GO:0060711	labyrinthine layer development	4	47	0.94	0.0109	HES1,JUNB,HEY1,ADM
GO:0032757	positive regulation of interleukin-8 production	4	48	0.93	0.0114	HSPA1B,HSPA1A,PRKD2,DDIT3
GO:0035924	cellular response to vascular endothelial growth factor stimulus	3	36	0.93	0.0328	HSPB1,EGR3,PRKD2
GO:0051591	response to cAMP	8	98	0.92	0.00014	DUSP1,FOSB,JUND,JUNB,FOS,HSPA5,JUN,AREG
GO:0000079	regulation of cyclin-dependent protein serine/threonine kinase activity	7	86	0.92	0.00046	CCNL1,HEXIM1,SERTAD1,CKS2,RGCC,CDKN1A,TNFAIP3
GO:0035904	aorta development	4	49	0.92	0.0121	HES1,SOX4,LOXL1,HEY1
GO:2000677	regulation of transcription regulatory region DNA binding	4	49	0.92	0.0121	HEY1,KLF4,TMSB4X,DDIT3
GO:0042149	cellular response to glucose starvation	3	37	0.92	0.0348	ITFG2,HSPA5,PMAIP1
GO:0045746	negative regulation of Notch signaling pathway	3	37	0.92	0.0348	NFKBIA,NOTCH3,HEY1
GO:0006412	translation	29	362	0.91	1.98e-15	RPL18A,RPS12,RPS11,RPS23,RPS9,PABPC1,RPLP2,EEF1A1,RPL27A,RPL21,RPLP1,RPL39,RPS27,RPL11,RPL34,RPS29,RPL31,RPL23A,RPS24,RPL35A,FAU,RPL18,ENSG00000229117,RPL28,RPL26,RPL36,RPS19,RPS28,RPS10
GO:0070301	cellular response to hydrogen peroxide	5	64	0.9	0.005	KLF2,RHOB,KLF4,ETS1,TNFAIP3
GO:0070498	interleukin-1-mediated signaling pathway	4	51	0.9	0.0135	NFKBIA,EGR1,UBB,UBC
GO:0035914	skeletal muscle cell differentiation	4	52	0.9	0.0142	EGR1,FOS,ATF3,MAFF
GO:0006458	'de novo' protein folding	3	39	0.9	0.0387	DNAJB1,HSPH1,HSPD1
GO:0032663	regulation of interleukin-2 production	4	53	0.89	0.0151	CD83,PRKD2,ZFP36,TNFAIP3
GO:0051281	positive regulation of release of sequestered calcium ion into cytosol	3	40	0.89	0.0406	HAP1,CALM1,APLNR
GO:0000302	response to reactive oxygen species	14	189	0.88	3.21e-07	DUSP1,KLF2,HBA2,RHOB,FOS,HBA1,HBB,HP,JUN,KLF4,ETS1,AREG,TRA2B,TNFAIP3
GO:1905897	regulation of response to endoplasmic reticulum stress	6	81	0.88	0.0022	PPP1R15A,HSPA5,PMAIP1,HSPA1A,HERPUD1,DDIT3
GO:0042274	ribosomal small subunit biogenesis	5	68	0.88	0.0062	RPS27,RPS24,RPS19,RPS28,RPS10
GO:2000134	negative regulation of G1/S transition of mitotic cell cycle	7	97	0.87	0.00085	CCL2,SOX4,KLF4,RGCC,CDKN1A,RPL26,KANK2
GO:0043536	positive regulation of blood vessel endothelial cell migration	4	55	0.87	0.0166	HSPB1,TMSB4X,ETS1,PRKD2
GO:0019730	antimicrobial humoral response	10	143	0.86	4.09e-05	CXCL8,ITLN1,SLPI,RPL39,CXCL1,PLA2G2A,CXCL2,FAU,ADM,RPS19
GO:1901216	positive regulation of neuron death	6	85	0.86	0.0027	EGR1,FOS,DDIT4,MCL1,JUN,DDIT3
GO:0030512	negative regulation of transforming growth factor beta receptor signaling pathway	5	70	0.86	0.0068	UBB,HSPA5,ASPN,HSPA1A,UBC
GO:0010803	regulation of tumor necrosis factor-mediated signaling pathway	4	56	0.86	0.0175	HSPA1B,HSPA1A,CARD16,TNFAIP3
GO:0002312	B cell activation involved in immune response	3	42	0.86	0.0448	LGALS1,ITFG2,HSPD1
GO:0017001	antibiotic catabolic process	3	42	0.86	0.0448	HBA2,HBA1,HBB
GO:0051101	regulation of DNA binding	8	116	0.85	0.00039	NFKBIA,HES1,ID2,HEY1,JUN,KLF4,TMSB4X,DDIT3
GO:0032651	regulation of interleukin-1 beta production	4	58	0.85	0.0192	EGR1,HSPB1,CARD16,TNFAIP3
GO:0031952	regulation of protein autophosphorylation	3	43	0.85	0.0471	ACE,CALM1,JUN
GO:0045744	negative regulation of G protein-coupled receptor signaling pathway	3	43	0.85	0.0471	RGS2,CXCL8,ADM
GO:0071248	cellular response to metal ion	11	162	0.84	1.77e-05	ID2,MT2A,FOSB,JUND,FABP4,JUNB,FOS,HSPA5,JUN,MT1M,MT1A
GO:0007179	transforming growth factor beta receptor signaling pathway	6	88	0.84	0.0031	COL1A2,UBB,FOS,LTBP4,JUN,UBC
GO:0043535	regulation of blood vessel endothelial cell migration	6	88	0.84	0.0031	HSPB1,KLF4,RGCC,TMSB4X,ETS1,PRKD2
GO:0009408	response to heat	6	89	0.84	0.0032	HSP90AA1,IER5,HSPA1B,HSPA1A,DNAJA1,CDKN1A
GO:0045639	positive regulation of myeloid cell differentiation	6	89	0.84	0.0032	ID2,FOS,JUN,HSPA1B,HSPA1A,ETS1
GO:1903312	negative regulation of mRNA metabolic process	5	74	0.84	0.0082	PABPC1,SRSF7,TRA2B,TOB1,ZFP36
GO:0006977	DNA damage response, signal transduction by p53 class mediator resulting in cell cycle arrest	4	59	0.84	0.02	SOX4,RGCC,CDKN1A,RPL26
GO:0048844	artery morphogenesis	4	59	0.84	0.02	HES1,SOX4,NOTCH3,HEY1
GO:0015701	bicarbonate transport	3	44	0.84	0.049	HBA2,HBA1,HBB
GO:0045668	negative regulation of osteoblast differentiation	3	44	0.84	0.049	ID2,AREG,TOB1
GO:0046782	regulation of viral transcription	3	44	0.84	0.049	JUN,SMARCA4,ZFP36
GO:0048662	negative regulation of smooth muscle cell proliferation	3	44	0.84	0.049	KLF4,CDKN1A,TNFAIP3
GO:1902373	negative regulation of mRNA catabolic process	3	44	0.84	0.049	PABPC1,TOB1,ZFP36
GO:0061844	antimicrobial humoral immune response mediated by antimicrobial peptide	7	107	0.83	0.0014	CXCL8,RPL39,CXCL1,CXCL2,FAU,ADM,RPS19
GO:0070585	protein localization to mitochondrion	5	75	0.83	0.0085	PMAIP1,HSP90AA1,DNAJA1,HSPD1,DDIT3
GO:0008637	apoptotic mitochondrial changes	4	60	0.83	0.0209	PMAIP1,MCL1,JUN,HSPD1
GO:0009266	response to temperature stimulus	10	155	0.82	7.74e-05	NFKBIA,FOS,HSP90AA1,IER5,HSPA1B,HSPA1A,DNAJA1,HSPD1,CDKN1A,ADM
GO:0048024	regulation of mRNA splicing, via spliceosome	5	77	0.82	0.0092	SRSF7,SON,SRSF3,SRSF2,TRA2B
GO:0006518	peptide metabolic process	31	497	0.81	6.44e-14	RPL18A,RPS12,RPS11,ACE,RPS23,RPS9,PABPC1,RPLP2,HSP90AA1,EEF1A1,RPL27A,RPL21,RPLP1,RPL39,RPS27,RPL11,RPL34,RPS29,RPL31,RPL23A,RPS24,RPL35A,FAU,RPL18,ENSG00000229117,RPL28,RPL26,RPL36,RPS19,RPS28,RPS10
GO:2001242	regulation of intrinsic apoptotic signaling pathway	10	159	0.81	9.45e-05	HSPB1,UBB,HSPH1,PMAIP1,MCL1,HSPA1A,DNAJA1,HERPUD1,DDIT3,RPL26
GO:0090101	negative regulation of transmembrane receptor protein serine/threonine kinase signaling pathway	7	111	0.81	0.0017	NBL1,UBB,HSPA5,ASPN,HSPA1A,TOB1,UBC
GO:0071236	cellular response to antibiotic	7	112	0.81	0.0018	EGR1,KLF2,RHOB,HSPA5,KLF4,ETS1,TNFAIP3
GO:2001243	negative regulation of intrinsic apoptotic signaling pathway	6	96	0.81	0.0044	HSPB1,HSPH1,MCL1,HSPA1A,DNAJA1,HERPUD1
GO:0061077	chaperone-mediated protein folding	4	63	0.81	0.0232	HSPB1,DNAJB1,HSPH1,HSPD1
GO:0051592	response to calcium ion	8	129	0.8	0.00074	DUSP1,FOSB,JUND,JUNB,FOS,HSPA5,CALM1,JUN
GO:0071901	negative regulation of protein serine/threonine kinase activity	8	130	0.8	0.00077	RGS2,DUSP1,HSPB1,HEXIM1,DNAJA1,CDKN1A,TNFAIP3,SPRY1
GO:0060840	artery development	5	81	0.8	0.0109	HES1,SOX4,LOXL1,NOTCH3,HEY1
GO:0070373	negative regulation of ERK1 and ERK2 cascade	4	65	0.8	0.0254	DUSP1,ATF3,KLF4,SPRY1
GO:0034620	cellular response to unfolded protein	7	115	0.79	0.0021	CCL2,CXCL8,HSPA5,ATF3,HSPA1A,HERPUD1,DDIT3
GO:0045444	fat cell differentiation	6	100	0.79	0.0053	RGS2,FABP4,ARID5B,NR4A2,KLF4,ID4
GO:1903313	positive regulation of mRNA metabolic process	4	66	0.79	0.0263	PABPC1,TRA2B,TOB1,ZFP36
GO:0033365	protein localization to organelle	38	649	0.78	2.56e-16	PPP1R15A,NFKBIA,RPL18A,RPS12,RPS11,RPS23,RPS9,UBB,RPLP2,HSPA5,PMAIP1,HSP90AA1,RPL27A,RPL21,RPLP1,RPL39,RPS27,RPL11,DNAJA1,HSPD1,RPL34,RPS29,RPL31,RPL23A,RPS24,RPL35A,FAU,UBC,RPL18,DDIT3,ENSG00000229117,RPL28,RPL26,RPL36,RPS19,RPS28,TNFAIP3,RPS10
GO:0090288	negative regulation of cellular response to growth factor stimulus	8	137	0.78	0.001	NBL1,UBB,HSPA5,ASPN,HSPA1A,TOB1,UBC,SPRY1
GO:0017015	regulation of transforming growth factor beta receptor signaling pathway	6	103	0.78	0.0059	UBB,LTBP4,HSPA5,ASPN,HSPA1A,UBC
GO:0071158	positive regulation of cell cycle arrest	5	85	0.78	0.0127	ID2,SOX4,RGCC,CDKN1A,RPL26
GO:0042273	ribosomal large subunit biogenesis	4	68	0.78	0.0286	RPL11,RPL23A,RPL35A,RPL26
GO:2000573	positive regulation of DNA biosynthetic process	4	68	0.78	0.0286	HSP90AA1,KLF4,RGCC,PRKD2
GO:0051384	response to glucocorticoid	8	138	0.77	0.0011	DUSP1,FOSB,FOS,DDIT4,AREG,CDKN1A,ADM,ZFP36
GO:0001892	embryonic placenta development	5	86	0.77	0.0132	HES1,JUNB,HEY1,KRT19,ADM
GO:0060333	interferon-gamma-mediated signaling pathway	4	69	0.77	0.0296	MT2A,HLA-F,HLA-C,HLA-B
GO:0072655	establishment of protein localization to mitochondrion	4	70	0.77	0.0308	PMAIP1,HSP90AA1,HSPD1,DDIT3
GO:0006959	humoral immune response	14	252	0.76	6.72e-06	CCL2,BST2,CXCL8,ITLN1,SLPI,RPL39,CD83,RGCC,CXCL1,PLA2G2A,CXCL2,FAU,ADM,RPS19
GO:1904018	positive regulation of vasculature development	10	179	0.76	0.00023	EGR1,HSPB1,BTG1,RHOB,CXCL8,KLF4,ETS1,PRKD2,ADM,APLNR
GO:0051100	negative regulation of binding	9	161	0.76	0.00057	NFKBIA,ID2,HSPA5,HEY1,SLPI,JUN,CARD16,TMSB4X,DDIT3
GO:0045766	positive regulation of angiogenesis	9	162	0.76	0.00059	HSPB1,BTG1,RHOB,CXCL8,KLF4,ETS1,PRKD2,ADM,APLNR
GO:0034614	cellular response to reactive oxygen species	7	124	0.76	0.003	KLF2,RHOB,FOS,JUN,KLF4,ETS1,TNFAIP3
GO:0071347	cellular response to interleukin-1	7	124	0.76	0.003	NFKBIA,CCL2,EGR1,KLF2,UBB,CXCL8,UBC
GO:2000278	regulation of DNA biosynthetic process	6	108	0.76	0.0071	DUSP1,HSP90AA1,KLF4,RGCC,CDKN1A,PRKD2
GO:0043407	negative regulation of MAP kinase activity	4	72	0.76	0.0329	RGS2,DUSP1,DNAJA1,SPRY1
GO:0016071	mRNA metabolic process	37	667	0.75	3.58e-15	RPL18A,RPS12,RPS11,RPS23,RPS9,PABPC1,RPLP2,SRSF7,RPL27A,RPL21,RPLP1,SON,RPL39,RPS27,SRSF3,RPL11,HSPA1B,HSPA1A,SRSF2,RPL34,RPS29,RPL31,RPL23A,RPS24,TRA2B,RPL35A,FAU,RPL18,DDIT3,ENSG00000229117,RPL28,RPL26,RPL36,ZFP36,RPS19,RPS28,RPS10
GO:0070555	response to interleukin-1	8	147	0.75	0.0016	NFKBIA,CCL2,EGR1,KLF2,UBB,CXCL8,ETS1,UBC
GO:0032496	response to lipopolysaccharide	16	298	0.74	1.67e-06	NFKBIA,CCL2,JUND,LOXL1,JUNB,FOS,CXCL8,TNFRSF10D,SLPI,JUN,CARD16,CXCL1,CXCL2,ADM,ZFP36,TNFAIP3
GO:2000045	regulation of G1/S transition of mitotic cell cycle	8	148	0.74	0.0016	CCL2,ID2,SOX4,KLF4,RGCC,CDKN1A,RPL26,KANK2
GO:0043488	regulation of mRNA stability	6	113	0.74	0.0085	HSPB1,UBB,PABPC1,HSPA1A,UBC,ZFP36
GO:2000379	positive regulation of reactive oxygen species metabolic process	5	94	0.74	0.0178	KLF2,HBB,HSP90AA1,KLF4,CDKN1A
GO:0021536	diencephalon development	4	75	0.74	0.0365	HES1,HAP1,NR4A2,ETS1
GO:0051702	interaction with symbiont	4	75	0.74	0.0365	CALM1,JUN,HSPD1,SMARCA4
GO:0070098	chemokine-mediated signaling pathway	4	75	0.74	0.0365	CCL2,CXCL8,CXCL1,CXCL2
GO:0046677	response to antibiotic	16	305	0.73	2.21e-06	RGS2,DUSP1,EGR1,KLF2,HBA2,RHOB,HBA1,HSPA5,HBB,HSP90AA1,HP,JUN,KLF4,ETS1,AREG,TNFAIP3
GO:0031396	regulation of protein ubiquitination	10	192	0.73	0.0004	SOX4,UBB,HSPA5,HSP90AA1,RPL11,HSPA1B,HSPA1A,DNAJA1,HERPUD1,TNFAIP3
GO:0061013	regulation of mRNA catabolic process	7	134	0.73	0.0043	HSPB1,UBB,PABPC1,HSPA1A,TOB1,UBC,ZFP36
GO:0010595	positive regulation of endothelial cell migration	5	96	0.73	0.0191	HSPB1,RHOB,TMSB4X,ETS1,PRKD2
GO:0045185	maintenance of protein location	5	96	0.73	0.0191	NFKBIA,NBL1,HSPA5,SYNE3,TMSB4X
GO:0043462	regulation of ATPase activity	4	76	0.73	0.0379	DNAJB1,TNNT3,DNAJA1,TMSB4X
GO:0006979	response to oxidative stress	19	373	0.72	2.75e-07	DUSP1,KLF2,HBA2,BTG1,RHOB,FOS,HBA1,HBB,NR4A2,MSRB3,HP,JUN,KLF4,HSPA1B,HSPA1A,ETS1,AREG,TRA2B,TNFAIP3
GO:0097237	cellular response to toxic substance	10	195	0.72	0.00044	EGR1,KLF2,HBA2,RHOB,HBA1,HBB,HP,KLF4,ETS1,TNFAIP3
GO:0042594	response to starvation	9	175	0.72	0.00097	ITFG2,HSPA5,PMAIP1,ATF3,JUN,CDKN1A,ADM,DDIT3,ZFP36
GO:1903708	positive regulation of hemopoiesis	9	177	0.72	0.001	ID2,FOS,EGR3,NFKBIZ,JUN,HSPA1B,HSPA1A,CD83,ETS1
GO:0043484	regulation of RNA splicing	6	116	0.72	0.0093	SRSF7,SON,SRSF3,HSPA1A,SRSF2,TRA2B
GO:0031124	mRNA 3'-end processing	4	78	0.72	0.0405	PABPC1,SRSF7,SRSF3,SRSF2
GO:1904035	regulation of epithelial cell apoptotic process	4	78	0.72	0.0405	CCL2,RGCC,ZFP36,TNFAIP3
GO:1903311	regulation of mRNA metabolic process	12	238	0.71	9.58e-05	HSPB1,UBB,PABPC1,SRSF7,SON,SRSF3,HSPA1A,SRSF2,TRA2B,TOB1,UBC,ZFP36
GO:1903320	regulation of protein modification by small protein conjugation or removal	11	220	0.71	0.00024	EGR1,SOX4,UBB,HSPA5,HSP90AA1,RPL11,HSPA1B,HSPA1A,DNAJA1,HERPUD1,TNFAIP3
GO:0050729	positive regulation of inflammatory response	6	120	0.71	0.0105	NFKBIA,FABP4,ETS1,PLA2G2A,LDLR,RPS19
GO:0032088	negative regulation of NF-kappaB transcription factor activity	4	80	0.71	0.0435	NFKBIA,KLF4,TMSB4X,TNFAIP3
GO:0030308	negative regulation of cell growth	8	164	0.7	0.0029	RGS2,BST2,BTG1,HSPA1B,HSPA1A,IFRD1,CDKN1A,SMARCA4
GO:0008277	regulation of G protein-coupled receptor signaling pathway	7	142	0.7	0.0057	RGS2,MGLL,CXCL8,CALM1,RGS5,ADM,APLNR
GO:0001936	regulation of endothelial cell proliferation	6	122	0.7	0.0112	CCL2,EGR3,JUN,RGCC,PRKD2,APLNR
GO:0072593	reactive oxygen species metabolic process	5	103	0.7	0.0231	HBA2,DDIT4,HBA1,PMAIP1,HBB
GO:0006898	receptor-mediated endocytosis	10	209	0.69	0.00073	HBA2,CXCL8,HSPH1,HBA1,HBB,HSP90AA1,HP,PRG4,ADM,LDLR
GO:0048660	regulation of smooth muscle cell proliferation	6	126	0.69	0.0127	ID2,NOTCH3,JUN,KLF4,CDKN1A,TNFAIP3
GO:2001237	negative regulation of extrinsic apoptotic signaling pathway	5	104	0.69	0.0238	UNC5B,MCL1,HSPA1B,HSPA1A,TNFAIP3
GO:0001656	metanephros development	4	83	0.69	0.0477	HES1,ID2,EGR1,SPRY1
GO:0034101	erythrocyte homeostasis	4	83	0.69	0.0477	ID2,KLF2,RPS24,RPS19
GO:0044265	cellular macromolecule catabolic process	39	842	0.68	9.53e-14	RPL18A,RPS12,RPS11,RPS23,RPS9,UBB,PABPC1,RPLP2,HSPA5,PMAIP1,RPL27A,RPL21,RPLP1,RPL39,RPS27,RPL11,PSMB9,HSPA1B,HSPA1A,RPL34,RPS29,RPL31,RPL23A,HERPUD1,RPS24,RPL35A,FAU,UBC,RPL18,DDIT3,ENSG00000229117,RPL28,RPL26,RPL36,ZFP36,RPS19,RPS28,TNFAIP3,RPS10
GO:0010035	response to inorganic substance	23	491	0.68	3.74e-08	ID2,DUSP1,MT2A,FOSB,KLF2,HBA2,JUND,FABP4,RHOB,JUNB,FOS,HBA1,HSPA5,HBB,HP,CALM1,JUN,KLF4,MT1M,ETS1,AREG,MT1A,TNFAIP3
GO:0006469	negative regulation of protein kinase activity	12	254	0.68	0.00017	GADD45B,RGS2,DUSP1,HSPB1,FABP4,BGN,HEXIM1,ASPN,DNAJA1,CDKN1A,TNFAIP3,SPRY1
GO:0045926	negative regulation of growth	11	235	0.68	0.0004	RGS2,MT2A,BST2,BTG1,HSPA1B,HSPA1A,MT1M,IFRD1,CDKN1A,SMARCA4,MT1A
GO:0006457	protein folding	10	214	0.68	0.00085	HSPB1,DNAJB1,LTBP4,HSPH1,HSPA5,HSP90AA1,HSPA1B,HSPA1A,DNAJA1,HSPD1
GO:0006364	rRNA processing	9	192	0.68	0.0017	RPS9,RPS27,RPL11,NOLC1,RPS24,RPL35A,RPL26,RPS19,RPS28
GO:0010594	regulation of endothelial cell migration	7	150	0.68	0.0072	HSPB1,RHOB,KLF4,RGCC,TMSB4X,ETS1,PRKD2
GO:0072331	signal transduction by p53 class mediator	6	128	0.68	0.0134	SOX4,DDIT4,PMAIP1,RGCC,CDKN1A,RPL26
GO:0006886	intracellular protein transport	38	836	0.67	4e-13	NFKBIA,RPL18A,RPS12,HSPB1,RPS11,RHOB,RPS23,RPS9,UBB,RPLP2,SRSF7,HSP90AA1,RPL27A,RPL21,RPLP1,RPL39,RPS27,SRSF3,RPL11,HSPD1,SRSF2,RPL34,RPS29,RPL31,RPL23A,HERPUD1,RPS24,RPL35A,FAU,UBC,RPL18,ENSG00000229117,RPL28,RPL26,RPL36,RPS19,RPS28,RPS10
GO:0001568	blood vessel development	21	464	0.67	3.02e-07	CCL2,HES1,EGR1,SOX4,LOXL1,NOTCH3,RHOB,COL1A2,JUNB,CXCL8,EGR3,APOLD1,UNC5B,HEY1,JUN,SAT1,ETS1,PRKD2,ADM,DDIT3,APLNR
GO:1901342	regulation of vasculature development	14	305	0.67	4.76e-05	EGR1,KLF2,HSPB1,BTG1,RHOB,CXCL8,HEY1,KLF4,RGCC,ETS1,PRKD2,ADM,APLNR,TNFAIP3
GO:0051348	negative regulation of transferase activity	14	310	0.67	5.62e-05	GADD45B,RGS2,DUSP1,HSPB1,FABP4,BGN,HEXIM1,RPL11,ASPN,DNAJA1,CDKN1A,ZFP36,TNFAIP3,SPRY1
GO:2001234	negative regulation of apoptotic signaling pathway	10	218	0.67	0.00097	HSPB1,HSPH1,UNC5B,NR4A2,MCL1,HSPA1B,HSPA1A,DNAJA1,HERPUD1,TNFAIP3
GO:0050792	regulation of viral process	8	174	0.67	0.0039	LGALS1,BST2,CXCL8,PABPC1,SLPI,JUN,SMARCA4,ZFP36
GO:0071216	cellular response to biotic stimulus	8	176	0.67	0.0041	NFKBIA,CCL2,CXCL8,HSPA5,CARD16,DDIT3,ZFP36,TNFAIP3
GO:0071478	cellular response to radiation	7	153	0.67	0.0078	EGR1,RHOB,HSPA5,CARD16,CDKN1A,H2AFX,RPL26
GO:0045727	positive regulation of translation	5	110	0.67	0.0286	PPP1R15A,SOX4,RPS9,PABPC1,RPL26
GO:0051090	regulation of DNA-binding transcription factor activity	18	403	0.66	3.28e-06	NFKBIA,ID2,ARID5B,UBB,FOS,SGK1,JUN,KLF4,HSPA1B,HSPA1A,CARD16,RGCC,TMSB4X,PRKD2,SMARCA4,UBC,DDIT3,TNFAIP3
GO:0048514	blood vessel morphogenesis	17	381	0.66	7.03e-06	CCL2,HES1,SOX4,NOTCH3,RHOB,JUNB,CXCL8,EGR3,APOLD1,UNC5B,HEY1,JUN,SAT1,ETS1,PRKD2,ADM,APLNR
GO:0042254	ribosome biogenesis	12	270	0.66	0.00029	RPS9,RPS27,RPL11,RPL34,NOLC1,RPL23A,RPS24,RPL35A,RPL26,RPS19,RPS28,RPS10
GO:0034599	cellular response to oxidative stress	10	222	0.66	0.0011	KLF2,RHOB,FOS,NR4A2,JUN,KLF4,HSPA1B,HSPA1A,ETS1,TNFAIP3
GO:1903039	positive regulation of leukocyte cell-cell adhesion	9	202	0.66	0.0024	LGALS1,CCL2,HES1,EGR3,HSPH1,NFKBIZ,CD83,HSPD1,ETS1
GO:0043409	negative regulation of MAPK cascade	7	158	0.66	0.0089	RGS2,DUSP1,HSPH1,ATF3,KLF4,DNAJA1,SPRY1
GO:2001236	regulation of extrinsic apoptotic signaling pathway	7	158	0.66	0.0089	PMAIP1,UNC5B,ATF3,MCL1,HSPA1B,HSPA1A,TNFAIP3
GO:0010634	positive regulation of epithelial cell migration	6	136	0.66	0.017	HSPB1,RHOB,JUN,TMSB4X,ETS1,PRKD2
GO:0002688	regulation of leukocyte chemotaxis	5	112	0.66	0.0302	CCL2,NBL1,CXCL8,CXCL1,CXCL2
GO:0045667	regulation of osteoblast differentiation	5	112	0.66	0.0302	ID2,JUND,ID4,AREG,TOB1
GO:0009057	macromolecule catabolic process	42	970	0.65	6.26e-14	RPL18A,RPS12,RPS11,RPS23,RPS9,UBB,PABPC1,RPLP2,HSPA5,PMAIP1,BGN,HSP90AA1,RPL27A,RPL21,RPLP1,RPL39,RPS27,RPL11,PSMB9,HSPA1B,HSPA1A,RPL34,RPS29,RPL31,RPL23A,HERPUD1,RPS24,RPL35A,FAU,UBC,RPL18,DDIT3,ENSG00000229117,RPL28,LDLR,RPL26,RPL36,ZFP36,RPS19,RPS28,TNFAIP3,RPS10
GO:0043603	cellular amide metabolic process	32	732	0.65	1.47e-10	RPL18A,RPS12,RPS11,ACE,RPS23,RPS9,PABPC1,RPLP2,HSP90AA1,EEF1A1,RPL27A,RPL21,RPLP1,RPL39,RPS27,RPL11,NEU1,RPL34,RPS29,RPL31,RPL23A,RPS24,RPL35A,FAU,RPL18,ENSG00000229117,RPL28,RPL26,RPL36,RPS19,RPS28,RPS10
GO:0001525	angiogenesis	13	297	0.65	0.00016	CCL2,NOTCH3,RHOB,CXCL8,EGR3,APOLD1,UNC5B,HEY1,JUN,SAT1,ETS1,PRKD2,APLNR
GO:0045765	regulation of angiogenesis	12	277	0.65	0.00037	KLF2,HSPB1,BTG1,RHOB,CXCL8,KLF4,RGCC,ETS1,PRKD2,ADM,APLNR,TNFAIP3
GO:0090287	regulation of cellular response to growth factor stimulus	11	254	0.65	0.00073	HES1,NBL1,UBB,LTBP4,HSPA5,ASPN,HSPA1A,PRKD2,TOB1,UBC,SPRY1
GO:0035821	modification of morphology or physiology of other organism	8	182	0.65	0.0049	CXCL8,SLPI,CALM1,JUN,CXCL1,SMARCA4,CXCL2,RPS19
GO:0009267	cellular response to starvation	6	137	0.65	0.0175	ITFG2,HSPA5,PMAIP1,ATF3,JUN,CDKN1A
GO:0050921	positive regulation of chemotaxis	6	138	0.65	0.018	HSPB1,CXCL8,TMSB4X,CXCL1,PRKD2,CXCL2
GO:0071456	cellular response to hypoxia	6	139	0.65	0.0185	EGR1,UBB,PMAIP1,CARD16,RGCC,UBC
GO:1902107	positive regulation of leukocyte differentiation	6	139	0.65	0.0185	ID2,FOS,EGR3,NFKBIZ,JUN,CD83
GO:0002221	pattern recognition receptor signaling pathway	5	114	0.65	0.0316	NFKBIA,UBB,HSPD1,UBC,TNFAIP3
GO:0071774	response to fibroblast growth factor	5	115	0.65	0.0326	CCL2,CXCL8,EGR3,IER2,ZFP36
GO:0001933	negative regulation of protein phosphorylation	18	422	0.64	5.98e-06	GADD45B,RGS2,DUSP1,HSPB1,FABP4,DDIT4,HSPH1,BGN,HEXIM1,ATF3,CALM1,JUN,KLF4,ASPN,DNAJA1,CDKN1A,TNFAIP3,SPRY1
GO:0010632	regulation of epithelial cell migration	9	209	0.64	0.0029	HSPB1,RHOB,JUN,KLF4,RGCC,TMSB4X,ETS1,PRKD2,EPPK1
GO:0050920	regulation of chemotaxis	8	188	0.64	0.0058	CCL2,HSPB1,NBL1,CXCL8,TMSB4X,CXCL1,PRKD2,CXCL2
GO:0007178	transmembrane receptor protein serine/threonine kinase signaling pathway	8	189	0.64	0.006	EGR1,COL1A2,UBB,FOS,LTBP4,JUN,TOB1,UBC
GO:0050821	protein stabilization	7	166	0.64	0.0109	SOX4,HSP90AA1,RPL11,HSPA1B,HSPA1A,HSPD1,CDKN1A
GO:0051092	positive regulation of NF-kappaB transcription factor activity	6	142	0.64	0.02	UBB,HSPA1B,HSPA1A,CARD16,PRKD2,UBC
GO:0007219	Notch signaling pathway	5	116	0.64	0.0335	HES1,NOTCH3,HEY1,KRT19,RPS19
GO:0050728	negative regulation of inflammatory response	5	117	0.64	0.0345	KLF4,ETS1,LDLR,RPS19,TNFAIP3
GO:0009617	response to bacterium	23	555	0.63	2.88e-07	CCDC80,NFKBIA,CCL2,JUND,LOXL1,JUNB,FOS,CXCL8,TNFRSF10D,SLPI,HP,RPL39,JUN,CARD16,CXCL1,PLA2G2A,HLA-B,CXCL2,FAU,ADM,ZFP36,RPS19,TNFAIP3
GO:0050870	positive regulation of T cell activation	8	193	0.63	0.0066	LGALS1,CCL2,HES1,EGR3,HSPH1,NFKBIZ,CD83,HSPD1
GO:0045598	regulation of fat cell differentiation	5	120	0.63	0.0371	HES1,ID2,ID4,DDIT3,ZFP36
GO:0071695	anatomical structure maturation	5	121	0.63	0.0382	KLF2,FARP2,NR4A2,CDKN1A,DDIT3
GO:0010942	positive regulation of cell death	27	663	0.62	2.37e-08	GADD45B,CCL2,DUSP1,EGR1,SOX4,HBA2,BTG1,RHOB,UBB,FOS,DDIT4,HBA1,PMAIP1,HBB,ATF3,HP,MCL1,JUN,RGCC,DNAJA1,HSPD1,CDKN1A,ADM,UBC,DDIT3,RPL26,IFI27
GO:0090092	regulation of transmembrane receptor protein serine/threonine kinase signaling pathway	9	220	0.62	0.0039	HES1,NBL1,UBB,LTBP4,HSPA5,ASPN,HSPA1A,TOB1,UBC
GO:0071356	cellular response to tumor necrosis factor	8	197	0.62	0.0074	NFKBIA,CCL2,KLF2,FABP4,CXCL8,TNFRSF10D,TMSB4X,ZFP36
GO:0048469	cell maturation	6	146	0.62	0.0218	HES1,ID2,KLF2,FARP2,NR4A2,CDKN1A
GO:0071222	cellular response to lipopolysaccharide	6	146	0.62	0.0218	NFKBIA,CCL2,CXCL8,CARD16,ZFP36,TNFAIP3
GO:1903364	positive regulation of cellular protein catabolic process	6	147	0.62	0.0223	ZFAND2A,HSP90AA1,HSPA1A,HERPUD1,LDLR,TNFAIP3
GO:0007050	cell cycle arrest	6	149	0.62	0.0231	PPP1R15A,DUSP1,CXCL8,RGCC,CDKN1A,DDIT3
GO:0010629	negative regulation of gene expression	67	1670	0.61	8.34e-22	RPL18A,RPS12,HES1,ID2,RGS2,EGR1,FOSB,KLF2,JUND,DNAJB1,FABP4,NOTCH3,RPS11,ARID5B,RPS23,RPS9,JUNB,UBB,PABPC1,RPLP2,SRSF7,HEXIM1,HEY1,ATF3,NR4A2,RPL27A,RPL21,RPLP1,RPL39,RPS27,HIST2H2AA,JUN,RPL11,KLF4,HSPA1B,HSPA1A,CARD16,HIST1H4C,ID4,RTF1,RPL34,RPS29,CDKN1A,RPL31,RPL23A,SMARCA4,RPS24,TRA2B,RPL35A,ZBTB38,TOB1,H2AFX,FAU,UBC,RPL18,DDIT3,ENSG00000229117,RPL28,LDLR,RPL26,RPL36,KANK2,ZFP36,RPS19,RPS28,RP…
GO:0019221	cytokine-mediated signaling pathway	26	655	0.61	7.81e-08	NFKBIA,CCL2,EGR1,MT2A,BST2,HLA-F,COL1A2,JUNB,UBB,FOS,CXCL8,TNFRSF10D,BGN,HSP90AA1,MCL1,IFIT3,ASPN,HLA-C,TMSB4X,CXCL1,CDKN1A,SMARCA4,HLA-B,CXCL2,UBC,IFI27
GO:0070848	response to growth factor	20	507	0.61	4.36e-06	CCL2,EGR1,HSPB1,COL1A2,UBB,FOS,CXCL8,DDIT4,LTBP4,EGR3,HSPA5,HAP1,EEF1A1,JUN,KLF4,PRKD2,TOB1,UBC,IER2,ZFP36
GO:0071363	cellular response to growth factor stimulus	19	477	0.61	7.41e-06	CCL2,EGR1,HSPB1,COL1A2,UBB,FOS,CXCL8,DDIT4,LTBP4,EGR3,HSPA5,HAP1,EEF1A1,JUN,KLF4,PRKD2,TOB1,UBC,ZFP36
GO:0051091	positive regulation of DNA-binding transcription factor activity	10	250	0.61	0.0025	ARID5B,UBB,HSPA1B,HSPA1A,CARD16,RGCC,PRKD2,SMARCA4,UBC,DDIT3
GO:0022618	ribonucleoprotein complex assembly	8	203	0.61	0.0085	RPS23,HSP90AA1,RPS27,RPL11,RPL23A,RPS19,RPS28,RPS10
GO:0051291	protein heterooligomerization	5	126	0.61	0.0435	HBA2,COL1A2,HBA1,HBB,HIST1H4C
GO:0031400	negative regulation of protein modification process	23	592	0.6	7.76e-07	PPP1R15A,GADD45B,RGS2,DUSP1,SOX4,HSPB1,FABP4,DDIT4,HSPH1,BGN,HEXIM1,ATF3,CALM1,JUN,RPL11,KLF4,ASPN,HSPA1B,HSPA1A,DNAJA1,CDKN1A,TNFAIP3,SPRY1
GO:1902532	negative regulation of intracellular signal transduction	20	514	0.6	5.31e-06	ITFG2,RGS2,DUSP1,HSPB1,DDIT4,HSPH1,BGN,ATF3,CALM1,MCL1,KLF4,ASPN,HSPA1A,DNAJA1,TMSB4X,HERPUD1,DDIT3,APLNR,TNFAIP3,SPRY1
GO:2001233	regulation of apoptotic signaling pathway	15	388	0.6	0.00014	HSPB1,UBB,HSPH1,PMAIP1,UNC5B,ATF3,NR4A2,MCL1,HSPA1B,HSPA1A,DNAJA1,HERPUD1,DDIT3,RPL26,TNFAIP3
GO:1901796	regulation of signal transduction by p53 class mediator	5	129	0.6	0.0465	UBB,PMAIP1,HEXIM1,RPL11,RPL26
GO:0032103	positive regulation of response to external stimulus	19	499	0.59	1.31e-05	NFKBIA,HSPB1,FABP4,UBB,CXCL8,HEXIM1,HSPA1B,HSPA1A,TMSB4X,HSPD1,ETS1,CXCL1,PLA2G2A,PRKD2,CXCL2,UBC,LDLR,RPS19,TNFAIP3
GO:0010038	response to metal ion	13	339	0.59	0.00055	ID2,DUSP1,MT2A,FOSB,JUND,FABP4,JUNB,FOS,HSPA5,CALM1,JUN,MT1M,MT1A
GO:0001666	response to hypoxia	11	288	0.59	0.0018	EGR1,UBB,DDIT4,APOLD1,PMAIP1,NR4A2,CARD16,RGCC,ETS1,ADM,UBC
GO:0043901	negative regulation of multi-organism process	8	212	0.59	0.0103	BST2,SLPI,JUN,CARD16,HLA-B,ZFP36,RPS19,TNFAIP3
GO:1901654	response to ketone	7	183	0.59	0.0166	DUSP1,FOSB,KLF2,FOS,DDIT4,KLF4,CDKN1A
GO:0043433	negative regulation of DNA-binding transcription factor activity	6	157	0.59	0.0282	NFKBIA,ID2,KLF4,TMSB4X,DDIT3,TNFAIP3
GO:0097193	intrinsic apoptotic signaling pathway	6	158	0.59	0.0287	PPP1R15A,DDIT4,PMAIP1,MCL1,CDKN1A,DDIT3
GO:0070482	response to oxygen levels	12	321	0.58	0.0012	EGR1,UBB,DDIT4,APOLD1,PMAIP1,NR4A2,CARD16,RGCC,ETS1,CDKN1A,ADM,UBC
GO:0001818	negative regulation of cytokine production	9	245	0.58	0.0071	KLF2,BST2,KLF4,CARD16,CD83,RGCC,TMSB4X,ZFP36,TNFAIP3
GO:0009636	response to toxic substance	17	468	0.57	8.21e-05	RGS2,DUSP1,EGR1,KLF2,HBA2,RHOB,FOS,HBA1,HBB,NR4A2,HP,JUN,KLF4,ETS1,AREG,CDKN1A,TNFAIP3
GO:1903706	regulation of hemopoiesis	15	412	0.57	0.00027	NFKBIA,HES1,ID2,ACE,FOS,EGR3,NFKBIZ,JUN,HSPA1B,HSPA1A,HIST1H4C,CD83,ETS1,HLA-B,ZFP36
GO:0051098	regulation of binding	13	356	0.57	0.00082	NFKBIA,HES1,ID2,HSPA5,HEY1,SLPI,JUN,RPL11,KLF4,CARD16,TMSB4X,HERPUD1,DDIT3
GO:1903037	regulation of leukocyte cell-cell adhesion	10	278	0.57	0.0048	LGALS1,CCL2,HES1,EGR3,HSPH1,NFKBIZ,KLF4,CD83,HSPD1,ETS1
GO:0045637	regulation of myeloid cell differentiation	9	249	0.57	0.0077	NFKBIA,ID2,FOS,JUN,HSPA1B,HSPA1A,HIST1H4C,ETS1,ZFP36
GO:0065004	protein-DNA complex assembly	8	223	0.57	0.0131	UBB,H3F3C,HIST1H4C,BRD2,TCF4,SMARCA4,H2AFX,UBC
GO:0019058	viral life cycle	6	166	0.57	0.0343	CCL2,UBB,HSPA1B,HSPA1A,UBC,LDLR
GO:0034728	nucleosome organization	6	167	0.57	0.0348	H3F3C,PTMA,HIST1H4C,BRD2,SMARCA4,H2AFX
GO:0034097	response to cytokine	37	1035	0.56	6.08e-10	NFKBIA,CCL2,EGR1,MT2A,KLF2,BST2,JUND,FABP4,HLA-F,ARID5B,COL1A2,JUNB,UBB,FOS,CXCL8,TNFRSF10D,HSPA5,SRSF7,BGN,HSP90AA1,MCL1,JUN,IFIT3,SRSF3,KLF4,ASPN,HLA-C,TMSB4X,ETS1,CXCL1,CDKN1A,SMARCA4,HLA-B,CXCL2,UBC,ZFP36,IFI27
GO:0071345	cellular response to cytokine stimulus	34	953	0.56	4.02e-09	NFKBIA,CCL2,EGR1,MT2A,KLF2,BST2,FABP4,HLA-F,ARID5B,COL1A2,JUNB,UBB,FOS,CXCL8,TNFRSF10D,HSPA5,SRSF7,BGN,HSP90AA1,MCL1,IFIT3,SRSF3,KLF4,ASPN,HLA-C,TMSB4X,CXCL1,CDKN1A,SMARCA4,HLA-B,CXCL2,UBC,ZFP36,IFI27
GO:0031349	positive regulation of defense response	13	365	0.56	0.001	NFKBIA,FABP4,UBB,HEXIM1,HSPA1B,HSPA1A,HSPD1,ETS1,PLA2G2A,UBC,LDLR,RPS19,TNFAIP3
GO:0032102	negative regulation of response to external stimulus	11	310	0.56	0.0031	CCL2,NBL1,KLF4,CARD16,ETS1,HLA-B,LDLR,KANK2,RPS19,TNFAIP3,EPPK1
GO:0071824	protein-DNA complex subunit organization	9	253	0.56	0.0084	UBB,H3F3C,PTMA,HIST1H4C,BRD2,TCF4,SMARCA4,H2AFX,UBC
GO:2000377	regulation of reactive oxygen species metabolic process	6	169	0.56	0.0363	KLF2,HBB,HSP90AA1,HP,KLF4,CDKN1A
GO:2001235	positive regulation of apoptotic signaling pathway	6	171	0.56	0.038	UBB,PMAIP1,ATF3,MCL1,DDIT3,RPL26
GO:0034613	cellular protein localization	47	1367	0.55	3.23e-12	PPP1R15A,NFKBIA,RPL18A,RPS12,HSPB1,RPS11,RHOB,RPS23,RPS9,UBB,RPLP2,HSPA5,SRSF7,PMAIP1,SYNE3,HSP90AA1,RPL27A,RPL21,RPLP1,RPL39,RPS27,SRSF3,RPL11,ID4,DNAJA1,TMSB4X,HSPD1,SRSF2,RPL34,RPS29,RPL31,RPL23A,HERPUD1,RPS24,RPL35A,FAU,UBC,RPL18,DDIT3,ENSG00000229117,RPL28,RPL26,RPL36,RPS19,RPS28,TNFAIP3,RPS10
GO:0008285	negative regulation of cell population proliferation	23	669	0.55	5.32e-06	CCL2,HES1,ID2,DUSP1,SOX4,BTG1,CXCL8,DPT,JUN,IFIT3,KLF4,HSPA1B,HSPA1A,RGCC,ETS1,CXCL1,CDKN1A,TOB1,ADM,KANK2,TNFAIP3,SPRY1,EPPK1
GO:1901214	regulation of neuron death	10	288	0.55	0.0059	CCL2,EGR1,UBB,FOS,DDIT4,UNC5B,NR4A2,MCL1,JUN,DDIT3
GO:0045089	positive regulation of innate immune response	9	259	0.55	0.0094	NFKBIA,UBB,HEXIM1,HSPA1B,HSPA1A,HSPD1,UBC,RPS19,TNFAIP3
GO:0051251	positive regulation of lymphocyte activation	9	260	0.55	0.0096	LGALS1,CCL2,HES1,EGR3,HSPH1,NFKBIZ,CD83,HSPD1,CDKN1A
GO:0030522	intracellular receptor signaling pathway	6	173	0.55	0.0394	NFKBIA,UBB,NR4A2,DNAJA1,UBC,TNFAIP3
GO:0010605	negative regulation of macromolecule metabolic process	86	2558	0.54	4.36e-24	PPP1R15A,GADD45B,RPL18A,RPS12,HES1,ID2,RGS2,DUSP1,EGR1,SOX4,FOSB,KLF2,HSPB1,BST2,JUND,DNAJB1,FABP4,NOTCH3,RPS11,ARID5B,RPS23,RPS9,JUNB,UBB,DDIT4,TNFRSF10D,PABPC1,HSPH1,RPLP2,SRSF7,BGN,HEXIM1,HAP1,HEY1,SLPI,ATF3,NR4A2,RPL27A,RPL21,RPLP1,CALM1,RPL39,RPS27,HIST2H2AA,JUN,RPL11,KLF4,ASPN,HSPA1B,HSPA1A,CARD16,HIST1H4C,ID4,DNAJA1,RTF1,SRSF2,RPL34,RPS29,CDKN1A,RPL31,RPL23A,SMARCA4,HERPUD1,RPS24,TRA2B,RPL…
GO:0009968	negative regulation of signal transduction	39	1160	0.54	8.91e-10	PPP1R15A,NFKBIA,ITFG2,RGS2,DUSP1,EGR1,HSPB1,NOTCH3,NBL1,UBB,CXCL8,DDIT4,HSPH1,HSPA5,BGN,UNC5B,HEY1,ATF3,NR4A2,CALM1,MCL1,KLF4,ASPN,HSPA1B,HSPA1A,CARD16,DNAJA1,TMSB4X,SMARCA4,HERPUD1,TOB1,RGS5,ADM,UBC,DDIT3,KANK2,APLNR,TNFAIP3,SPRY1
GO:0045936	negative regulation of phosphate metabolic process	19	562	0.54	6.24e-05	PPP1R15A,GADD45B,RGS2,DUSP1,HSPB1,FABP4,DDIT4,HSPH1,BGN,HEXIM1,ATF3,CALM1,JUN,KLF4,ASPN,DNAJA1,CDKN1A,TNFAIP3,SPRY1
GO:0022613	ribonucleoprotein complex biogenesis	14	409	0.54	0.00084	RPS23,RPS9,HSP90AA1,RPS27,RPL11,RPL34,NOLC1,RPL23A,RPS24,RPL35A,RPL26,RPS19,RPS28,RPS10
GO:0031668	cellular response to extracellular stimulus	8	235	0.54	0.0168	ITFG2,FOS,HSPA5,PMAIP1,ATF3,NR4A2,JUN,CDKN1A
GO:0043281	regulation of cysteine-type endopeptidase activity involved in apoptotic process	7	209	0.54	0.0282	TNFRSF10D,PMAIP1,KLF4,CARD16,HSPD1,HERPUD1,IFI27
GO:0034341	response to interferon-gamma	6	176	0.54	0.0422	CCL2,MT2A,BST2,HLA-F,HLA-C,HLA-B
GO:0008217	regulation of blood pressure	6	177	0.54	0.0431	ID2,ACE,COL1A2,HBB,SGK1,ADM
GO:0043068	positive regulation of programmed cell death	20	610	0.53	5.45e-05	GADD45B,CCL2,DUSP1,SOX4,BTG1,RHOB,UBB,PMAIP1,ATF3,MCL1,JUN,RGCC,DNAJA1,HSPD1,CDKN1A,ADM,UBC,DDIT3,RPL26,IFI27
GO:0071900	regulation of protein serine/threonine kinase activity	16	488	0.53	0.00046	GADD45B,RGS2,DUSP1,HSPB1,CCNL1,UBB,HEXIM1,CALM1,SERTAD1,CKS2,RGCC,DNAJA1,CDKN1A,UBC,TNFAIP3,SPRY1
GO:0043902	positive regulation of multi-organism process	13	394	0.53	0.0019	LGALS1,NFKBIA,UBB,PABPC1,HEXIM1,JUN,HSPA1B,HSPA1A,HSPD1,SMARCA4,UBC,RPS19,TNFAIP3
GO:0034976	response to endoplasmic reticulum stress	8	240	0.53	0.0186	PPP1R15A,CCL2,CXCL8,HSPA5,ATF3,JUN,HERPUD1,DDIT3
GO:0045930	negative regulation of mitotic cell cycle	8	243	0.53	0.0197	CCL2,DUSP1,SOX4,KLF4,RGCC,CDKN1A,RPL26,KANK2
GO:2000116	regulation of cysteine-type endopeptidase activity	8	243	0.53	0.0197	TNFRSF10D,PMAIP1,KLF4,PSMB9,CARD16,HSPD1,HERPUD1,IFI27
GO:0009612	response to mechanical stimulus	7	210	0.53	0.0287	NFKBIA,FOSB,JUND,JUNB,FOS,JUN,ETS1
GO:0044706	multi-multicellular organism process	7	211	0.53	0.0293	RGS2,FOSB,JUNB,FOS,MAFF,ETS1,ADM
GO:0007565	female pregnancy	6	180	0.53	0.0455	RGS2,FOSB,JUNB,FOS,ETS1,ADM
GO:0031348	negative regulation of defense response	6	180	0.53	0.0455	KLF4,ETS1,HLA-B,LDLR,RPS19,TNFAIP3
GO:0060326	cell chemotaxis	6	183	0.53	0.048	CCL2,CXCL8,EGR3,CXCL1,CXCL2,RPS19
GO:0045944	positive regulation of transcription by RNA polymerase II	36	1104	0.52	1e-08	NFKBIA,HES1,EGR1,SOX4,FOSB,KLF2,JUND,NOTCH3,CSRNP1,CCNL1,JUNB,UBB,FOS,EGR3,HSPH1,HSPA5,HEY1,ATF3,NR4A2,MAFF,SERTAD1,IER5,JUN,KLF4,ID4,RGCC,RTF1,ETS1,TCF4,PRKD2,SMARCA4,KLF6,ZBTB38,UBC,DDIT3,IER2
GO:0000122	negative regulation of transcription by RNA polymerase II	26	809	0.52	3.09e-06	HES1,ID2,EGR1,FOSB,KLF2,JUND,DNAJB1,NOTCH3,ARID5B,JUNB,UBB,HEXIM1,HEY1,ATF3,NR4A2,JUN,KLF4,HSPA1A,ID4,RTF1,SMARCA4,UBC,DDIT3,KANK2,ZFP36,IFI27
GO:0035239	tube morphogenesis	20	615	0.52	6.06e-05	CCL2,HES1,ID2,SOX4,NOTCH3,RHOB,JUNB,CXCL8,EGR3,APOLD1,UNC5B,HEY1,JUN,SAT1,ETS1,AREG,PRKD2,ADM,APLNR,SPRY1
GO:0050678	regulation of epithelial cell proliferation	10	311	0.52	0.0091	CCL2,HES1,EGR3,JUN,RGCC,PRKD2,ZFP36,APLNR,TNFAIP3,EPPK1
GO:1903362	regulation of cellular protein catabolic process	8	248	0.52	0.0213	UBB,ZFAND2A,HSP90AA1,RPL11,HSPA1A,HERPUD1,LDLR,TNFAIP3
GO:0021700	developmental maturation	7	216	0.52	0.0319	HES1,ID2,KLF2,FARP2,NR4A2,CDKN1A,DDIT3
GO:0009892	negative regulation of metabolic process	88	2762	0.51	1.95e-23	PPP1R15A,GADD45B,RPL18A,RPS12,HES1,ID2,RGS2,DUSP1,EGR1,SOX4,FOSB,KLF2,HSPB1,BST2,JUND,DNAJB1,FABP4,NOTCH3,RPS11,ARID5B,RPS23,RPS9,JUNB,UBB,DDIT4,TNFRSF10D,PABPC1,HSPH1,RPLP2,SRSF7,BGN,HEXIM1,HAP1,HEY1,SLPI,ATF3,NR4A2,RPL27A,RPL21,RPLP1,HP,CALM1,RPL39,RPS27,MCL1,HIST2H2AA,JUN,RPL11,KLF4,ASPN,HSPA1B,HSPA1A,CARD16,HIST1H4C,ID4,DNAJA1,RTF1,SRSF2,RPL34,RPS29,CDKN1A,RPL31,RPL23A,SMARCA4,HERPUD1,RPS24,T…
GO:0002684	positive regulation of immune system process	28	882	0.51	1.37e-06	LGALS1,NFKBIA,CCL2,HES1,ID2,UBB,FOS,CXCL8,EGR3,HSPH1,NFKBIZ,HEXIM1,HSP90AA1,JUN,HSPA1B,HSPA1A,CD83,RGCC,HSPD1,ETS1,CXCL1,CDKN1A,PRKD2,HLA-B,CXCL2,UBC,RPS19,TNFAIP3
GO:0033993	response to lipid	26	825	0.51	4.36e-06	NFKBIA,CCL2,DUSP1,FOSB,JUND,LOXL1,JUNB,FOS,CXCL8,DDIT4,TNFRSF10D,SLPI,NR4A2,JUN,KLF4,CARD16,DNAJA1,ETS1,AREG,CXCL1,CDKN1A,CXCL2,ADM,LDLR,ZFP36,TNFAIP3
GO:0043065	positive regulation of apoptotic process	19	604	0.51	0.00016	GADD45B,CCL2,DUSP1,SOX4,BTG1,RHOB,UBB,PMAIP1,ATF3,MCL1,JUN,RGCC,DNAJA1,HSPD1,ADM,UBC,DDIT3,RPL26,IFI27
GO:0034248	regulation of cellular amide metabolic process	12	379	0.51	0.0042	PPP1R15A,RGS2,SOX4,HSPB1,RPS9,PABPC1,HAP1,EEF1A1,NOLC1,TOB1,RPL26,ZFP36
GO:0001822	kidney development	8	251	0.51	0.0224	HES1,ID2,EGR1,SOX4,NOTCH3,ARID5B,ACE,SPRY1
GO:0010941	regulation of cell death	50	1638	0.5	2.9e-11	GADD45B,LGALS1,NFKBIA,CCL2,DUSP1,EGR1,SOX4,HSPB1,HBA2,JUND,BTG1,RHOB,JUNB,UBB,FOS,DDIT4,TNFRSF10D,EGR3,HSPH1,HBA1,HSPA5,PMAIP1,HBB,UNC5B,ATF3,NR4A2,HP,SON,SGK1,MCL1,JUN,IFIT3,KLF4,HSPA1B,HSPA1A,CARD16,RGCC,DNAJA1,HSPD1,ETS1,CDKN1A,HERPUD1,ADM,UBC,DDIT3,RPL26,KANK2,ZFP36,TNFAIP3,IFI27
GO:0048585	negative regulation of response to stimulus	46	1483	0.5	1.56e-10	PPP1R15A,NFKBIA,CCL2,ITFG2,RGS2,DUSP1,EGR1,HSPB1,BST2,NOTCH3,NBL1,UBB,CXCL8,DDIT4,HSPH1,HSPA5,BGN,UNC5B,HEY1,ATF3,NR4A2,CALM1,MCL1,KLF4,ASPN,HSPA1B,HSPA1A,CARD16,DNAJA1,TMSB4X,ETS1,SMARCA4,HLA-B,HERPUD1,TOB1,RGS5,ADM,UBC,DDIT3,LDLR,KANK2,RPS19,APLNR,TNFAIP3,SPRY1,EPPK1
GO:0045184	establishment of protein localization	45	1467	0.5	3.77e-10	NFKBIA,RPL18A,RPS12,HSPB1,RPS11,RHOB,RPS23,RPS9,UBB,RPLP2,SRSF7,PMAIP1,HAP1,SYNE3,HSP90AA1,RPL27A,RPL21,RPLP1,RPL39,RPS27,MCL1,SRSF3,RPL11,HSPD1,SRSF2,RPL34,RPS29,RPL31,RPL23A,SELENBP1,HERPUD1,RPS24,RPL35A,FAU,UBC,RPL18,DDIT3,ENSG00000229117,RPL28,RPL26,RPL36,RPS19,RPS28,TNFAIP3,RPS10
GO:0009607	response to biotic stimulus	37	1206	0.5	2.64e-08	CCDC80,NFKBIA,CCL2,EGR1,MT2A,HSPB1,BST2,JUND,HLA-F,LOXL1,JUNB,FOS,CXCL8,DDIT4,TNFRSF10D,ITLN1,HSPA5,PMAIP1,HEXIM1,SLPI,HP,RPL39,JUN,IFIT3,CARD16,HLA-C,CXCL1,PLA2G2A,HLA-B,CXCL2,FAU,ADM,DDIT3,ZFP36,RPS19,TNFAIP3,IFI27
GO:0045786	negative regulation of cell cycle	16	517	0.5	0.00082	PPP1R15A,CCL2,DUSP1,SOX4,RHOB,CXCL8,HEXIM1,KLF4,RGCC,ETS1,CDKN1A,H2AFX,DDIT3,RPL26,KANK2,TNFAIP3
GO:0009314	response to radiation	13	425	0.5	0.0035	ID2,DUSP1,EGR1,JUND,RHOB,JUNB,FOS,HSPA5,JUN,CARD16,CDKN1A,H2AFX,RPL26
GO:0048545	response to steroid hormone	10	324	0.5	0.0113	DUSP1,FOSB,FOS,DDIT4,NR4A2,DNAJA1,AREG,CDKN1A,ADM,ZFP36
GO:0006417	regulation of translation	10	327	0.5	0.012	PPP1R15A,RGS2,SOX4,HSPB1,RPS9,PABPC1,NOLC1,TOB1,RPL26,ZFP36
GO:0044248	cellular catabolic process	50	1646	0.49	3.33e-11	RPL18A,RPS12,HBA2,FABP4,MGLL,RPS11,ACE,RPS23,RPS9,UBB,PABPC1,RPLP2,HBA1,HSPA5,PMAIP1,BGN,HBB,HAP1,HSP90AA1,RPL27A,RPL21,RPLP1,RPL39,RPS27,RPL11,PSMB9,NEU1,HSPA1B,HSPA1A,SAT1,RPL34,RPS29,RPL31,RPL23A,HERPUD1,RPS24,RPL35A,FAU,UBC,RPL18,DDIT3,ENSG00000229117,RPL28,RPL26,RPL36,ZFP36,RPS19,RPS28,TNFAIP3,RPS10
GO:1901575	organic substance catabolic process	48	1609	0.49	1.76e-10	RPL18A,RPS12,FABP4,MGLL,RPS11,ACE,RPS23,RPS9,UBB,PABPC1,RPLP2,HSPA5,PMAIP1,BGN,HSP90AA1,RPL27A,RPL21,RPLP1,RPL39,RPS27,RPL11,PSMB9,NEU1,HSPA1B,HSPA1A,SAT1,RPL34,RPS29,PLA2G2A,RPL31,RPL23A,HERPUD1,RPS24,RPL35A,FAU,UBC,RPL18,DDIT3,ENSG00000229117,RPL28,LDLR,RPL26,RPL36,ZFP36,RPS19,RPS28,TNFAIP3,RPS10
GO:0051707	response to other organism	35	1173	0.49	1.46e-07	CCDC80,NFKBIA,CCL2,EGR1,MT2A,HSPB1,BST2,JUND,HLA-F,LOXL1,JUNB,FOS,CXCL8,DDIT4,TNFRSF10D,ITLN1,PMAIP1,HEXIM1,SLPI,HP,RPL39,JUN,IFIT3,CARD16,HLA-C,CXCL1,PLA2G2A,HLA-B,CXCL2,FAU,ADM,ZFP36,RPS19,TNFAIP3,IFI27
GO:0045859	regulation of protein kinase activity	24	788	0.49	1.99e-05	GADD45B,RGS2,DUSP1,EGR1,HSPB1,FABP4,ACE,CCNL1,UBB,HSPH1,BGN,HEXIM1,HSP90AA1,RPLP1,CALM1,SERTAD1,ASPN,CKS2,RGCC,DNAJA1,CDKN1A,UBC,TNFAIP3,SPRY1
GO:0002764	immune response-regulating signaling pathway	11	365	0.49	0.0088	NFKBIA,UBB,FOS,NFKBIZ,HSP90AA1,CALM1,JUN,HSPD1,PRKD2,UBC,TNFAIP3
GO:0022407	regulation of cell-cell adhesion	11	366	0.49	0.009	LGALS1,CCL2,HES1,EGR3,HSPH1,NFKBIZ,KLF4,CD83,RGCC,HSPD1,ETS1
GO:0097190	apoptotic signaling pathway	9	295	0.49	0.0185	PPP1R15A,DDIT4,TNFRSF10D,PMAIP1,MCL1,JUN,CDKN1A,DDIT3,IFI27
GO:0001655	urogenital system development	9	299	0.49	0.0197	HES1,ID2,EGR1,SOX4,NOTCH3,ARID5B,ACE,ID4,SPRY1
GO:0045165	cell fate commitment	7	230	0.49	0.041	HES1,ID2,NOTCH3,MCL1,KLF4,RTF1,IFRD1
GO:0031330	negative regulation of cellular catabolic process	7	234	0.49	0.0441	DDIT4,PABPC1,HP,MCL1,RPL11,TOB1,ZFP36
GO:0015833	peptide transport	42	1416	0.48	4.67e-09	NFKBIA,RPL18A,RPS12,HSPB1,RPS11,RHOB,RPS23,RPS9,UBB,LTBP4,RPLP2,SRSF7,HAP1,HSP90AA1,RPL27A,RPL21,RPLP1,RPL39,RPS27,MCL1,SRSF3,RPL11,HSPD1,SRSF2,RPL34,RPS29,RPL31,RPL23A,SELENBP1,HERPUD1,RPS24,RPL35A,FAU,UBC,RPL18,ENSG00000229117,RPL28,RPL26,RPL36,RPS19,RPS28,RPS10
GO:0046907	intracellular transport	41	1390	0.48	9.12e-09	NFKBIA,RPL18A,RPS12,HSPB1,RPS11,RHOB,RPS23,RPS9,UBB,RPLP2,SRSF7,HAP1,HSP90AA1,RPL27A,RPL21,RPLP1,RPL39,RPS27,SRSF3,RPL11,HSPD1,SRSF2,RPL34,AREG,RPS29,RPL31,RPL23A,HERPUD1,RPS24,RPL35A,FAU,UBC,RPL18,ENSG00000229117,RPL28,LDLR,RPL26,RPL36,RPS19,RPS28,RPS10
GO:0015031	protein transport	41	1391	0.48	9.22e-09	NFKBIA,RPL18A,RPS12,HSPB1,RPS11,RHOB,RPS23,RPS9,UBB,RPLP2,SRSF7,HAP1,HSP90AA1,RPL27A,RPL21,RPLP1,RPL39,RPS27,MCL1,SRSF3,RPL11,HSPD1,SRSF2,RPL34,RPS29,RPL31,RPL23A,SELENBP1,HERPUD1,RPS24,RPL35A,FAU,UBC,RPL18,ENSG00000229117,RPL28,RPL26,RPL36,RPS19,RPS28,RPS10
GO:0051248	negative regulation of protein metabolic process	32	1075	0.48	6.47e-07	PPP1R15A,GADD45B,RGS2,DUSP1,SOX4,HSPB1,BST2,FABP4,DDIT4,TNFRSF10D,HSPH1,BGN,HEXIM1,HAP1,SLPI,ATF3,CALM1,JUN,RPL11,KLF4,ASPN,HSPA1B,HSPA1A,CARD16,DNAJA1,CDKN1A,HERPUD1,TOB1,LDLR,ZFP36,TNFAIP3,SPRY1
GO:0009628	response to abiotic stimulus	31	1052	0.48	1.27e-06	NFKBIA,ID2,DUSP1,EGR1,FOSB,JUND,RHOB,JUNB,UBB,FOS,DDIT4,HSPA5,APOLD1,PMAIP1,HSP90AA1,NR4A2,IER5,JUN,HSPA1B,HSPA1A,CARD16,RGCC,DNAJA1,HSPD1,ETS1,CDKN1A,NOLC1,H2AFX,ADM,UBC,RPL26
GO:0032269	negative regulation of cellular protein metabolic process	30	1014	0.48	1.88e-06	PPP1R15A,GADD45B,RGS2,DUSP1,SOX4,HSPB1,BST2,FABP4,DDIT4,TNFRSF10D,HSPH1,BGN,HEXIM1,SLPI,ATF3,CALM1,JUN,RPL11,KLF4,ASPN,HSPA1B,HSPA1A,CARD16,DNAJA1,CDKN1A,HERPUD1,TOB1,ZFP36,TNFAIP3,SPRY1
GO:0032101	regulation of response to external stimulus	28	955	0.48	5.77e-06	NFKBIA,CCL2,HSPB1,FABP4,MGLL,NBL1,UBB,CXCL8,HEXIM1,CALM1,KLF4,HSPA1B,HSPA1A,CARD16,TMSB4X,HSPD1,ETS1,CXCL1,PLA2G2A,PRKD2,HLA-B,CXCL2,UBC,LDLR,KANK2,RPS19,TNFAIP3,EPPK1
GO:0043069	negative regulation of programmed cell death	26	873	0.48	1.1e-05	NFKBIA,CCL2,DUSP1,HSPB1,UBB,TNFRSF10D,EGR3,HSPH1,HSPA5,UNC5B,NR4A2,SON,MCL1,JUN,IFIT3,KLF4,HSPA1B,HSPA1A,CARD16,DNAJA1,HSPD1,CDKN1A,HERPUD1,UBC,KANK2,TNFAIP3
GO:0043549	regulation of kinase activity	25	849	0.48	2.11e-05	GADD45B,RGS2,DUSP1,EGR1,HSPB1,FABP4,ACE,CCNL1,UBB,HSPH1,BGN,HEXIM1,HSP90AA1,RPLP1,CALM1,SERTAD1,KLF4,ASPN,CKS2,RGCC,DNAJA1,CDKN1A,UBC,TNFAIP3,SPRY1
GO:0072359	circulatory system development	24	807	0.48	2.92e-05	CCL2,HES1,ID2,EGR1,SOX4,LOXL1,NOTCH3,RHOB,COL1A2,JUNB,CXCL8,EGR3,APOLD1,HEXIM1,UNC5B,HEY1,JUN,SAT1,ETS1,PRKD2,ADM,DDIT3,APLNR,SPRY1
GO:0010608	posttranscriptional regulation of gene expression	13	441	0.48	0.0046	PPP1R15A,RGS2,SOX4,HSPB1,RPS9,UBB,PABPC1,HSPA1A,NOLC1,TOB1,UBC,RPL26,ZFP36
GO:0045785	positive regulation of cell adhesion	11	375	0.48	0.0103	CCDC80,LGALS1,CCL2,HES1,EGR3,HSPH1,NFKBIZ,CD83,HSPD1,ETS1,PRKD2
GO:0050727	regulation of inflammatory response	10	338	0.48	0.0143	NFKBIA,FABP4,MGLL,KLF4,TMSB4X,ETS1,PLA2G2A,LDLR,RPS19,TNFAIP3
GO:0070372	regulation of ERK1 and ERK2 cascade	8	274	0.48	0.0327	CCL2,DUSP1,ATF3,JUN,KLF4,PLA2G2A,PRKD2,SPRY1
GO:0030336	negative regulation of cell migration	7	237	0.48	0.0463	CCL2,BST2,RHOB,NBL1,KLF4,RGCC,EPPK1
GO:0042493	response to drug	26	900	0.47	1.81e-05	LGALS1,NFKBIA,RPL18A,RGS2,DUSP1,EGR1,MT2A,FOSB,KLF2,HBA2,JUND,RHOB,JUNB,FOS,DDIT4,HBA1,HSPA5,HBB,NR4A2,HP,JUN,KLF4,ETS1,AREG,CDKN1A,TNFAIP3
GO:0043066	negative regulation of apoptotic process	25	859	0.47	2.55e-05	NFKBIA,CCL2,DUSP1,HSPB1,UBB,TNFRSF10D,EGR3,HSPH1,HSPA5,UNC5B,NR4A2,SON,MCL1,JUN,IFIT3,KLF4,HSPA1B,HSPA1A,CARD16,DNAJA1,HSPD1,CDKN1A,HERPUD1,UBC,TNFAIP3
GO:0044419	interspecies interaction between organisms	21	724	0.47	0.00017	NFKBIA,CCL2,UBB,CXCL8,SLPI,CALM1,KRT19,JUN,PSMB9,HSPA1B,HSPA1A,HLA-C,HSPD1,CXCL1,SMARCA4,HLA-B,CXCL2,H2AFX,UBC,LDLR,RPS19
GO:0043900	regulation of multi-organism process	19	653	0.47	0.00041	LGALS1,NFKBIA,BST2,UBB,CXCL8,PABPC1,HEXIM1,SLPI,JUN,HSPA1B,HSPA1A,CARD16,HSPD1,SMARCA4,HLA-B,UBC,ZFP36,RPS19,TNFAIP3
GO:0080135	regulation of cellular response to stress	18	618	0.47	0.00063	PPP1R15A,GADD45B,HSPB1,DNAJB1,HSPH1,HSPA5,PMAIP1,HSP90AA1,IER5,MCL1,KLF4,HSPA1B,HSPA1A,DNAJA1,HERPUD1,H2AFX,DDIT3,RPL26
GO:0009991	response to extracellular stimulus	14	486	0.47	0.0037	ITFG2,FOS,HSPA5,PMAIP1,ATF3,NR4A2,JUN,SRSF2,CDKN1A,ADM,DDIT3,LDLR,ZFP36,RPS19
GO:1901990	regulation of mitotic cell cycle phase transition	10	351	0.47	0.0179	CCL2,ID2,DUSP1,SOX4,HSP90AA1,KLF4,RGCC,CDKN1A,RPL26,KANK2
GO:0035690	cellular response to drug	9	310	0.47	0.0231	EGR1,MT2A,KLF2,RHOB,DDIT4,HSPA5,KLF4,ETS1,TNFAIP3
GO:0002521	leukocyte differentiation	9	313	0.47	0.024	LGALS1,ITFG2,ID2,EGR1,SOX4,FARP2,JUNB,JUN,KLF6
GO:0009056	catabolic process	52	1859	0.46	1.8e-10	RPL18A,RPS12,HBA2,FABP4,MGLL,RPS11,ACE,RPS23,RPS9,UBB,PABPC1,RPLP2,HBA1,HSPA5,PMAIP1,BGN,HBB,HAP1,HSP90AA1,RPL27A,RPL21,RPLP1,RPL39,RPS27,RPL11,PSMB9,NEU1,HSPA1B,HSPA1A,SAT1,RPL34,RPS29,PLA2G2A,RPL31,RPL23A,HERPUD1,RPS24,RPL35A,FAU,UBC,RPL18,DDIT3,ENSG00000229117,RPL28,LDLR,RPL26,RPL36,ZFP36,RPS19,RPS28,TNFAIP3,RPS10
GO:0051254	positive regulation of RNA metabolic process	45	1596	0.46	4.43e-09	NFKBIA,HES1,ID2,EGR1,SOX4,FOSB,KLF2,JUND,NOTCH3,CSRNP1,ARID5B,CCNL1,JUNB,UBB,FOS,PABPC1,EGR3,HSPH1,HSPA5,HEY1,ATF3,NR4A2,MAFF,SERTAD1,IER5,JUN,KLF4,HSPA1A,CKS2,ID4,RGCC,RTF1,ETS1,TCF4,NOLC1,PRKD2,SMARCA4,TRA2B,KLF6,ZBTB38,TOB1,UBC,DDIT3,IER2,ZFP36
GO:1901700	response to oxygen-containing compound	40	1427	0.46	5.9e-08	LGALS1,NFKBIA,CCL2,RGS2,DUSP1,EGR1,SOX4,FOSB,KLF2,HBA2,JUND,BTG1,LOXL1,RHOB,COL1A2,JUNB,FOS,CXCL8,DDIT4,TNFRSF10D,HBA1,HSPA5,HBB,SLPI,NR4A2,HP,JUN,KLF4,CARD16,SRSF2,ETS1,AREG,CXCL1,CDKN1A,TRA2B,CXCL2,ADM,LDLR,ZFP36,TNFAIP3
GO:0060548	negative regulation of cell death	27	953	0.46	1.62e-05	NFKBIA,CCL2,DUSP1,SOX4,HSPB1,UBB,TNFRSF10D,EGR3,HSPH1,HSPA5,UNC5B,NR4A2,SON,MCL1,JUN,IFIT3,KLF4,HSPA1B,HSPA1A,CARD16,DNAJA1,HSPD1,CDKN1A,HERPUD1,UBC,KANK2,TNFAIP3
GO:0051338	regulation of transferase activity	27	964	0.46	1.95e-05	GADD45B,RGS2,DUSP1,EGR1,HSPB1,FABP4,ACE,CCNL1,UBB,HSPH1,BGN,HEXIM1,HSP90AA1,RPLP1,CALM1,SERTAD1,RPL11,KLF4,ASPN,CKS2,RGCC,DNAJA1,CDKN1A,UBC,ZFP36,TNFAIP3,SPRY1
GO:0042119	neutrophil activation	14	497	0.46	0.0044	SLC2A3,BST2,CXCL8,HBB,HSP90AA1,EEF1A1,SLPI,HP,NEU1,HSPA1B,HSPA1A,HLA-C,CXCL1,HLA-B
GO:0002446	neutrophil mediated immunity	14	498	0.46	0.0045	SLC2A3,BST2,ACE,HBB,HSP90AA1,EEF1A1,SLPI,HP,NEU1,HSPA1B,HSPA1A,HLA-C,CXCL1,HLA-B
GO:0002683	negative regulation of immune system process	12	425	0.46	0.009	NFKBIA,CCL2,HES1,ID2,BST2,NBL1,HIST1H4C,HLA-B,LDLR,ZFP36,RPS19,TNFAIP3
GO:0010628	positive regulation of gene expression	50	1826	0.45	1.02e-09	PPP1R15A,NFKBIA,HES1,ID2,EGR1,SOX4,FOSB,KLF2,JUND,NOTCH3,CSRNP1,CCNL1,RPS9,JUNB,UBB,FOS,PABPC1,EGR3,HSPH1,HSPA5,HEY1,ATF3,NR4A2,MAFF,SERTAD1,IER5,JUN,RPL11,KLF4,HSPA1B,HSPA1A,CKS2,ID4,RGCC,RTF1,ETS1,TCF4,NOLC1,PRKD2,SMARCA4,TRA2B,KLF6,ZBTB38,TOB1,UBC,DDIT3,LDLR,RPL26,IER2,ZFP36
GO:0042127	regulation of cell population proliferation	44	1594	0.45	1.28e-08	NFKBIA,CCL2,HES1,ID2,DUSP1,EGR1,SOX4,JUND,BTG1,NOTCH3,ACE,RPS9,JUNB,CXCL8,TNFRSF10D,EGR3,ATF3,SERTAD1,IER5,DPT,SGK1,JUN,IFIT3,KLF4,HSPA1B,HSPA1A,ID4,SAT1,RGCC,ETS1,AREG,CXCL1,CDKN1A,NOLC1,PRKD2,CXCL2,TOB1,ADM,KANK2,ZFP36,APLNR,TNFAIP3,SPRY1,EPPK1
GO:0051649	establishment of localization in cell	44	1616	0.45	1.93e-08	NFKBIA,RPL18A,RPS12,HSPB1,RPS11,RHOB,RPS23,RPS9,UBB,RPLP2,SRSF7,PMAIP1,HAP1,HSP90AA1,RPL27A,RPL21,RPLP1,RPL39,RPS27,SRSF3,RPL11,HSPD1,SRSF2,RPL34,AREG,RPS29,RPL31,RPL23A,HERPUD1,RPS24,RPL35A,FAU,UBC,RPL18,DDIT3,ENSG00000229117,RPL28,LDLR,RPL26,RPL36,RPS19,RPS28,RPS10,SPRY1
GO:0043067	regulation of programmed cell death	42	1516	0.45	3.04e-08	GADD45B,LGALS1,NFKBIA,CCL2,DUSP1,EGR1,SOX4,HSPB1,BTG1,RHOB,UBB,TNFRSF10D,EGR3,HSPH1,HSPA5,PMAIP1,UNC5B,ATF3,NR4A2,SON,SGK1,MCL1,JUN,IFIT3,KLF4,HSPA1B,HSPA1A,CARD16,RGCC,DNAJA1,HSPD1,ETS1,CDKN1A,HERPUD1,ADM,UBC,DDIT3,RPL26,KANK2,ZFP36,TNFAIP3,IFI27
GO:0042981	regulation of apoptotic process	41	1501	0.45	7.18e-08	GADD45B,LGALS1,NFKBIA,CCL2,DUSP1,EGR1,SOX4,HSPB1,BTG1,RHOB,UBB,TNFRSF10D,EGR3,HSPH1,HSPA5,PMAIP1,UNC5B,ATF3,NR4A2,SON,SGK1,MCL1,JUN,IFIT3,KLF4,HSPA1B,HSPA1A,CARD16,RGCC,DNAJA1,HSPD1,ETS1,CDKN1A,HERPUD1,ADM,UBC,DDIT3,RPL26,ZFP36,TNFAIP3,IFI27
GO:0002682	regulation of immune system process	38	1391	0.45	2.77e-07	LGALS1,NFKBIA,CCL2,HES1,ID2,BST2,HLA-F,NBL1,ACE,COL1A2,UBB,FOS,CXCL8,EGR3,HSPH1,NFKBIZ,HEXIM1,HSP90AA1,CALM1,JUN,HSPA1B,HSPA1A,HLA-C,HIST1H4C,CD83,RGCC,HSPD1,ETS1,CXCL1,CDKN1A,PRKD2,HLA-B,CXCL2,UBC,LDLR,ZFP36,RPS19,TNFAIP3
GO:0051253	negative regulation of RNA metabolic process	36	1303	0.45	4.99e-07	HES1,ID2,EGR1,FOSB,KLF2,JUND,DNAJB1,FABP4,NOTCH3,ARID5B,JUNB,UBB,PABPC1,SRSF7,HEXIM1,HEY1,ATF3,NR4A2,HIST2H2AA,JUN,KLF4,HSPA1A,HIST1H4C,ID4,RTF1,SRSF2,SMARCA4,TRA2B,ZBTB38,TOB1,H2AFX,UBC,DDIT3,KANK2,ZFP36,IFI27
GO:0014070	response to organic cyclic compound	24	873	0.45	9.86e-05	LGALS1,NFKBIA,CCL2,DUSP1,EGR1,FOSB,KLF2,JUND,JUNB,FOS,DDIT4,HSPA5,PMAIP1,NR4A2,JUN,KLF4,CD83,DNAJA1,SRSF2,ETS1,AREG,CDKN1A,ADM,ZFP36
GO:0035295	tube development	22	793	0.45	0.00021	CCL2,HES1,ID2,SOX4,KLF2,NOTCH3,RHOB,JUNB,CXCL8,EGR3,APOLD1,UNC5B,HEY1,JUN,SAT1,ETS1,AREG,CDKN1A,PRKD2,ADM,APLNR,SPRY1
GO:0001817	regulation of cytokine production	17	615	0.45	0.0017	EGR1,KLF2,HSPB1,BST2,KLF4,HSPA1B,HSPA1A,CARD16,CD83,RGCC,TMSB4X,HSPD1,PRKD2,HLA-B,DDIT3,ZFP36,TNFAIP3
GO:0051249	regulation of lymphocyte activation	11	401	0.45	0.0154	LGALS1,CCL2,HES1,ID2,EGR3,HSPH1,NFKBIZ,CD83,HSPD1,CDKN1A,TNFAIP3
GO:0001558	regulation of cell growth	11	402	0.45	0.0156	RGS2,BST2,BTG1,LTBP4,H3F3C,SGK1,HSPA1B,HSPA1A,IFRD1,CDKN1A,SMARCA4
GO:0045088	regulation of innate immune response	10	361	0.45	0.0206	NFKBIA,UBB,HEXIM1,HSPA1B,HSPA1A,HSPD1,HLA-B,UBC,RPS19,TNFAIP3
GO:0030900	forebrain development	10	366	0.45	0.022	HES1,ID2,DNAJB1,NOTCH3,HAP1,NR4A2,ID4,ETS1,TRA2B,H2AFX
GO:0070887	cellular response to chemical stimulus	72	2672	0.44	1.84e-14	LGALS1,NFKBIA,CCL2,ID2,DUSP1,EGR1,SOX4,MT2A,FOSB,KLF2,HSPB1,HBA2,BST2,JUND,FABP4,HLA-F,RHOB,ARID5B,COL1A2,JUNB,UBB,FOS,CXCL8,DDIT4,TNFRSF10D,LTBP4,ZFAND2A,EGR3,HBA1,HSPA5,SRSF7,PMAIP1,BGN,HBB,HAP1,HSP90AA1,EEF1A1,ATF3,NR4A2,HP,MCL1,JUN,IFIT3,SRSF3,KLF4,ASPN,HSPA1B,HSPA1A,CARD16,HLA-C,RGCC,DNAJA1,MT1M,TMSB4X,ETS1,CXCL1,CDKN1A,PRKD2,SMARCA4,HLA-B,HERPUD1,TRA2B,CXCL2,TOB1,UBC,DDIT3,LDLR,ZFP36,RPS19,…
GO:0009891	positive regulation of biosynthetic process	50	1876	0.44	2.42e-09	PPP1R15A,NFKBIA,CCL2,HES1,ID2,EGR1,SOX4,FOSB,KLF2,HSPB1,JUND,NOTCH3,CSRNP1,ARID5B,CCNL1,RPS9,JUNB,UBB,FOS,PABPC1,EGR3,HSPH1,HSPA5,HBB,HSP90AA1,HEY1,ATF3,NR4A2,MAFF,SERTAD1,IER5,JUN,KLF4,CKS2,ID4,RGCC,TMSB4X,RTF1,ETS1,TCF4,NOLC1,PRKD2,SMARCA4,KLF6,ZBTB38,UBC,DDIT3,LDLR,RPL26,IER2
GO:0045935	positive regulation of nucleobase-containing compound metabolic process	48	1770	0.44	3.49e-09	NFKBIA,HES1,ID2,EGR1,SOX4,FOSB,KLF2,JUND,NOTCH3,CSRNP1,ARID5B,CCNL1,JUNB,UBB,FOS,PABPC1,EGR3,HSPH1,HSPA5,HSP90AA1,HEY1,ATF3,NR4A2,MAFF,SERTAD1,IER5,JUN,KLF4,HSPA1A,CKS2,ID4,RGCC,TMSB4X,RTF1,ETS1,TCF4,NOLC1,PRKD2,SMARCA4,TRA2B,KLF6,ZBTB38,TOB1,H2AFX,UBC,DDIT3,IER2,ZFP36
GO:0010557	positive regulation of macromolecule biosynthetic process	47	1758	0.44	8.18e-09	PPP1R15A,NFKBIA,CCL2,HES1,ID2,EGR1,SOX4,FOSB,KLF2,HSPB1,JUND,NOTCH3,CSRNP1,ARID5B,CCNL1,RPS9,JUNB,UBB,FOS,PABPC1,EGR3,HSPH1,HSPA5,HSP90AA1,HEY1,ATF3,NR4A2,MAFF,SERTAD1,IER5,JUN,KLF4,CKS2,ID4,RGCC,RTF1,ETS1,TCF4,NOLC1,PRKD2,SMARCA4,KLF6,ZBTB38,UBC,DDIT3,RPL26,IER2
GO:0045893	positive regulation of transcription, DNA-templated	39	1435	0.44	2.05e-07	NFKBIA,HES1,ID2,EGR1,SOX4,FOSB,KLF2,JUND,NOTCH3,CSRNP1,CCNL1,JUNB,UBB,FOS,EGR3,HSPH1,HSPA5,HEY1,ATF3,NR4A2,MAFF,SERTAD1,IER5,JUN,KLF4,CKS2,ID4,RGCC,RTF1,ETS1,TCF4,NOLC1,PRKD2,SMARCA4,KLF6,ZBTB38,UBC,DDIT3,IER2
GO:0045934	negative regulation of nucleobase-containing compound metabolic process	38	1424	0.44	4.66e-07	HES1,ID2,DUSP1,EGR1,FOSB,KLF2,JUND,DNAJB1,FABP4,NOTCH3,ARID5B,JUNB,UBB,DDIT4,PABPC1,SRSF7,HEXIM1,HEY1,ATF3,NR4A2,HIST2H2AA,JUN,KLF4,HSPA1A,HIST1H4C,ID4,RTF1,SRSF2,SMARCA4,TRA2B,ZBTB38,TOB1,H2AFX,UBC,DDIT3,KANK2,ZFP36,IFI27
GO:1903507	negative regulation of nucleic acid-templated transcription	33	1220	0.44	2.87e-06	HES1,ID2,EGR1,FOSB,KLF2,JUND,DNAJB1,FABP4,NOTCH3,ARID5B,JUNB,UBB,HEXIM1,HEY1,ATF3,NR4A2,HIST2H2AA,JUN,KLF4,HSPA1A,HIST1H4C,ID4,RTF1,SRSF2,SMARCA4,ZBTB38,TOB1,H2AFX,UBC,DDIT3,KANK2,ZFP36,IFI27
GO:0044092	negative regulation of molecular function	30	1119	0.44	1.19e-05	PPP1R15A,GADD45B,NFKBIA,ID2,RGS2,DUSP1,HSPB1,BST2,FABP4,TNFRSF10D,HSPA5,BGN,HEXIM1,HEY1,SLPI,HP,CALM1,JUN,RPL11,KLF4,ASPN,CARD16,DNAJA1,TMSB4X,CDKN1A,HERPUD1,DDIT3,ZFP36,TNFAIP3,SPRY1
GO:0043086	negative regulation of catalytic activity	22	809	0.44	0.00027	PPP1R15A,GADD45B,RGS2,DUSP1,HSPB1,BST2,FABP4,TNFRSF10D,BGN,HEXIM1,SLPI,HP,RPL11,KLF4,ASPN,CARD16,DNAJA1,CDKN1A,HERPUD1,ZFP36,TNFAIP3,SPRY1
GO:0006366	transcription by RNA polymerase II	21	784	0.44	0.00049	EGR1,SOX4,FOSB,JUND,NOTCH3,CSRNP1,JUNB,FOS,ATF3,NR4A2,MAFF,JUN,KLF4,RTF1,ETS1,TCF4,CDKN1A,TSC22D1,KLF6,DDIT3,IER2
GO:0002520	immune system development	16	601	0.44	0.0034	LGALS1,ITFG2,HES1,ID2,EGR1,SOX4,KLF2,FARP2,ACE,JUNB,JUN,KLF4,HSPD1,KLF6,RPS19,TNFAIP3
GO:0043312	neutrophil degranulation	13	485	0.44	0.009	SLC2A3,BST2,HBB,HSP90AA1,EEF1A1,SLPI,HP,NEU1,HSPA1B,HSPA1A,HLA-C,CXCL1,HLA-B
GO:0010721	negative regulation of cell development	8	298	0.44	0.0473	LGALS1,HES1,ID2,RGS2,NOTCH3,ID4,IFRD1,LDLR
GO:0051172	negative regulation of nitrogen compound metabolic process	60	2307	0.43	5.15e-11	PPP1R15A,GADD45B,HES1,ID2,RGS2,DUSP1,EGR1,SOX4,FOSB,KLF2,HSPB1,BST2,JUND,DNAJB1,FABP4,NOTCH3,ARID5B,JUNB,UBB,DDIT4,TNFRSF10D,PABPC1,HSPH1,SRSF7,BGN,HEXIM1,HAP1,HEY1,SLPI,ATF3,NR4A2,CALM1,HIST2H2AA,JUN,RPL11,KLF4,ASPN,HSPA1B,HSPA1A,CARD16,HIST1H4C,ID4,DNAJA1,RTF1,SRSF2,CDKN1A,SMARCA4,HERPUD1,TRA2B,ZBTB38,TOB1,H2AFX,UBC,DDIT3,LDLR,KANK2,ZFP36,TNFAIP3,SPRY1,IFI27
GO:0071310	cellular response to organic substance	58	2219	0.43	1.13e-10	LGALS1,NFKBIA,CCL2,DUSP1,EGR1,SOX4,MT2A,FOSB,KLF2,HSPB1,BST2,JUND,FABP4,HLA-F,ARID5B,COL1A2,JUNB,UBB,FOS,CXCL8,DDIT4,TNFRSF10D,LTBP4,EGR3,HSPA5,SRSF7,BGN,HAP1,HSP90AA1,EEF1A1,ATF3,NR4A2,MCL1,JUN,IFIT3,SRSF3,KLF4,ASPN,HSPA1A,CARD16,HLA-C,DNAJA1,TMSB4X,CXCL1,CDKN1A,PRKD2,SMARCA4,HLA-B,HERPUD1,TRA2B,CXCL2,TOB1,UBC,DDIT3,LDLR,ZFP36,TNFAIP3,IFI27
GO:0031328	positive regulation of cellular biosynthetic process	49	1846	0.43	4.13e-09	PPP1R15A,NFKBIA,HES1,ID2,EGR1,SOX4,FOSB,KLF2,HSPB1,JUND,NOTCH3,CSRNP1,ARID5B,CCNL1,RPS9,JUNB,UBB,FOS,PABPC1,EGR3,HSPH1,HSPA5,HBB,HSP90AA1,HEY1,ATF3,NR4A2,MAFF,SERTAD1,IER5,JUN,KLF4,CKS2,ID4,RGCC,TMSB4X,RTF1,ETS1,TCF4,NOLC1,PRKD2,SMARCA4,KLF6,ZBTB38,UBC,DDIT3,LDLR,RPL26,IER2
GO:0071705	nitrogen compound transport	44	1690	0.43	6.88e-08	NFKBIA,RPL18A,RPS12,HSPB1,RPS11,RHOB,RPS23,RPS9,UBB,LTBP4,RPLP2,SRSF7,HBB,HAP1,HSP90AA1,RPL27A,RPL21,RPLP1,RPL39,RPS27,MCL1,SRSF3,RPL11,HSPD1,SRSF2,RPL34,RPS29,RPL31,RPL23A,SELENBP1,HERPUD1,RPS24,RPL35A,FAU,UBC,RPL18,ENSG00000229117,RPL28,RPL26,RPL36,ZFP36,RPS19,RPS28,RPS10
GO:1903508	positive regulation of nucleic acid-templated transcription	40	1520	0.43	2.87e-07	NFKBIA,HES1,ID2,EGR1,SOX4,FOSB,KLF2,JUND,NOTCH3,CSRNP1,ARID5B,CCNL1,JUNB,UBB,FOS,EGR3,HSPH1,HSPA5,HEY1,ATF3,NR4A2,MAFF,SERTAD1,IER5,JUN,KLF4,CKS2,ID4,RGCC,RTF1,ETS1,TCF4,NOLC1,PRKD2,SMARCA4,KLF6,ZBTB38,UBC,DDIT3,IER2
GO:1901566	organonitrogen compound biosynthetic process	36	1370	0.43	1.5e-06	RPL18A,RPS12,PHLDA1,RPS11,RPS23,RPS9,PABPC1,RPLP2,BGN,EEF1A1,NR4A2,RPL27A,RPL21,RPLP1,RPL39,RPS27,AMD1,RPL11,SAT1,RPL34,RPS29,RPL31,RPL23A,PRKD2,RPS24,RPL35A,FAU,ADM,RPL18,ENSG00000229117,RPL28,RPL26,RPL36,RPS19,RPS28,RPS10
GO:0045892	negative regulation of transcription, DNA-templated	31	1169	0.43	9.76e-06	HES1,ID2,EGR1,FOSB,KLF2,JUND,DNAJB1,FABP4,NOTCH3,ARID5B,JUNB,UBB,HEXIM1,HEY1,ATF3,NR4A2,HIST2H2AA,JUN,KLF4,HSPA1A,HIST1H4C,ID4,RTF1,SMARCA4,ZBTB38,H2AFX,UBC,DDIT3,KANK2,ZFP36,IFI27
GO:0051726	regulation of cell cycle	30	1129	0.43	1.4e-05	PPP1R15A,GADD45B,CCL2,HES1,ID2,DUSP1,SOX4,JUND,RHOB,CCNL1,JUNB,CXCL8,HEXIM1,HSP90AA1,SON,CALM1,SERTAD1,JUN,KLF4,HSPA1B,HSPA1A,CKS2,RGCC,ETS1,CDKN1A,H2AFX,DDIT3,RPL26,KANK2,TNFAIP3
GO:0002366	leukocyte activation involved in immune response	16	616	0.43	0.0042	SLC2A3,LGALS1,ITFG2,BST2,HBB,HSP90AA1,EEF1A1,SLPI,HP,NEU1,HSPA1B,HSPA1A,HLA-C,HSPD1,CXCL1,HLA-B
GO:0002274	myeloid leukocyte activation	15	574	0.43	0.0057	SLC2A3,BST2,CXCL8,HBB,HSP90AA1,EEF1A1,SLPI,HP,JUN,NEU1,HSPA1B,HSPA1A,HLA-C,CXCL1,HLA-B
GO:0061061	muscle structure development	12	457	0.43	0.0142	LGALS1,HES1,EGR1,ARID5B,FOS,EGR3,HEY1,ATF3,MAFF,KRT19,IFRD1,ADM
GO:0031331	positive regulation of cellular catabolic process	9	343	0.43	0.0373	PABPC1,ZFAND2A,HSP90AA1,HSPA1A,HERPUD1,TOB1,LDLR,ZFP36,TNFAIP3
GO:0010033	response to organic substance	72	2815	0.42	2.35e-13	LGALS1,NFKBIA,CCL2,RGS2,DUSP1,EGR1,SOX4,MT2A,FOSB,KLF2,HSPB1,BST2,JUND,DNAJB1,BTG1,FABP4,HLA-F,LOXL1,ARID5B,COL1A2,JUNB,UBB,FOS,CXCL8,DDIT4,TNFRSF10D,LTBP4,EGR3,HSPH1,HSPA5,SRSF7,PMAIP1,BGN,HAP1,HSP90AA1,EEF1A1,SLPI,ATF3,NR4A2,MCL1,JUN,IFIT3,SRSF3,KLF4,ASPN,HSPA1A,CARD16,HLA-C,CD83,DNAJA1,TMSB4X,HSPD1,SRSF2,ETS1,AREG,CXCL1,CDKN1A,PRKD2,SMARCA4,HLA-B,HERPUD1,TRA2B,CXCL2,TOB1,ADM,UBC,DDIT3,LDLR,IER…
GO:0008104	protein localization	51	1966	0.42	3.52e-09	PPP1R15A,NFKBIA,RPL18A,RPS12,HSPB1,RPS11,RHOB,NBL1,RPS23,RPS9,UBB,RPLP2,HSPA5,SRSF7,PMAIP1,HAP1,SYNE3,HSP90AA1,RPL27A,RPL21,RPLP1,RPL39,RPS27,MCL1,SRSF3,RPL11,ID4,DNAJA1,TMSB4X,HSPD1,SRSF2,RPL34,RPS29,RPL31,RPL23A,SELENBP1,HERPUD1,RPS24,RPL35A,FAU,UBC,RPL18,DDIT3,ENSG00000229117,RPL28,RPL26,RPL36,RPS19,RPS28,TNFAIP3,RPS10
GO:0071702	organic substance transport	52	2040	0.42	3.98e-09	SLC2A3,NFKBIA,RPL18A,RPS12,HSPB1,HBA2,FABP4,RPS11,RHOB,ACE,RPS23,RPS9,UBB,LTBP4,RPLP2,HBA1,APOLD1,SRSF7,HBB,HAP1,HSP90AA1,RPL27A,RPL21,RPLP1,RPL39,RPS27,MCL1,SRSF3,RPL11,HSPD1,SRSF2,RPL34,RPS29,PLA2G2A,RPL31,RPL23A,SELENBP1,HERPUD1,RPS24,RPL35A,FAU,UBC,RPL18,ENSG00000229117,RPL28,LDLR,RPL26,RPL36,ZFP36,RPS19,RPS28,RPS10
GO:0033554	cellular response to stress	40	1553	0.42	4.69e-07	PPP1R15A,NFKBIA,CCL2,ITFG2,ID2,EGR1,SOX4,KLF2,DNAJB1,RHOB,UBB,FOS,CXCL8,DDIT4,HSPA5,PMAIP1,ATF3,NR4A2,IER5,SGK1,MCL1,JUN,KLF4,HSPA1B,HSPA1A,CARD16,HIST1H4C,RGCC,DNAJA1,ETS1,CDKN1A,HERPUD1,ZBTB38,H2AFX,ADM,UBC,DDIT3,RPL26,ZFP36,TNFAIP3
GO:0032270	positive regulation of cellular protein metabolic process	38	1496	0.42	1.44e-06	PPP1R15A,GADD45B,NFKBIA,CCL2,HES1,EGR1,SOX4,ACE,CCNL1,RPS9,UBB,PABPC1,ZFAND2A,HSPH1,ITLN1,HSPA5,PMAIP1,HSP90AA1,RPLP1,CALM1,JUN,KLF4,HSPA1A,CKS2,RGCC,HSPD1,RTF1,AREG,PLA2G2A,CDKN1A,PRKD2,HERPUD1,UBC,LDLR,RPL26,APLNR,TNFAIP3,IFI27
GO:0001932	regulation of protein phosphorylation	35	1370	0.42	4.19e-06	GADD45B,CCL2,HES1,RGS2,DUSP1,EGR1,HSPB1,FABP4,ACE,CCNL1,UBB,DDIT4,HSPH1,ITLN1,BGN,HEXIM1,HSP90AA1,ATF3,RPLP1,CALM1,SERTAD1,JUN,KLF4,ASPN,CKS2,RGCC,DNAJA1,AREG,PLA2G2A,CDKN1A,PRKD2,UBC,APLNR,TNFAIP3,SPRY1
GO:0080134	regulation of response to stress	33	1299	0.42	1.01e-05	PPP1R15A,GADD45B,NFKBIA,HSPB1,DNAJB1,FABP4,MGLL,UBB,HSPH1,HSPA5,PMAIP1,HEXIM1,HSP90AA1,IER5,MCL1,KLF4,HSPA1B,HSPA1A,DNAJA1,TMSB4X,HSPD1,ETS1,PLA2G2A,HLA-B,HERPUD1,H2AFX,UBC,DDIT3,LDLR,RPL26,RPS19,TNFAIP3,EPPK1
GO:0002694	regulation of leukocyte activation	12	470	0.42	0.0171	LGALS1,CCL2,HES1,ID2,EGR3,HSPH1,NFKBIZ,CD83,HSPD1,CDKN1A,LDLR,TNFAIP3
GO:0002831	regulation of response to biotic stimulus	11	426	0.42	0.0216	NFKBIA,UBB,HEXIM1,HSPA1B,HSPA1A,CARD16,HSPD1,HLA-B,UBC,RPS19,TNFAIP3
GO:0002253	activation of immune response	10	393	0.42	0.0315	NFKBIA,UBB,NFKBIZ,HEXIM1,HSP90AA1,RGCC,HSPD1,PRKD2,UBC,TNFAIP3
GO:0052548	regulation of endopeptidase activity	10	393	0.42	0.0315	BST2,TNFRSF10D,PMAIP1,SLPI,KLF4,PSMB9,CARD16,HSPD1,HERPUD1,IFI27
GO:0006950	response to stress	82	3267	0.41	3.46e-15	PPP1R15A,GADD45B,LGALS1,NFKBIA,CCL2,ITFG2,ID2,DUSP1,EGR1,SOX4,MT2A,KLF2,HSPB1,HBA2,BST2,DNAJB1,BTG1,HLA-F,MGLL,RHOB,DOCK6,COL1A2,UBB,FOS,CXCL8,DDIT4,TNFRSF10D,HSPH1,HBA1,HSPA5,APOLD1,NFKBIZ,PMAIP1,HEXIM1,HBB,HSP90AA1,SLPI,ATF3,NR4A2,MAFF,MSRB3,HP,RPL39,IER5,SGK1,MCL1,JUN,IFIT3,KLF4,HSPA1B,HSPA1A,CARD16,HLA-C,HIST1H4C,CD83,RGCC,DNAJA1,HSPD1,ETS1,AREG,CXCL1,PLA2G2A,IFRD1,CDKN1A,NOLC1,HLA-B,HERPUD1,…
GO:0033036	macromolecule localization	57	2268	0.41	7.36e-10	PPP1R15A,NFKBIA,RPL18A,RPS12,HSPB1,FABP4,RPS11,RHOB,NBL1,ACE,RPS23,RPS9,UBB,RPLP2,HSPA5,APOLD1,SRSF7,PMAIP1,HAP1,SYNE3,HSP90AA1,RPL27A,RPL21,RPLP1,RPL39,RPS27,MCL1,SRSF3,RPL11,ID4,DNAJA1,TMSB4X,HSPD1,SRSF2,RPL34,RPS29,PLA2G2A,RPL31,RPL23A,SELENBP1,HERPUD1,RPS24,RPL35A,FAU,UBC,RPL18,DDIT3,ENSG00000229117,RPL28,LDLR,RPL26,RPL36,ZFP36,RPS19,RPS28,TNFAIP3,RPS10
GO:0051247	positive regulation of protein metabolic process	40	1587	0.41	7.76e-07	PPP1R15A,GADD45B,NFKBIA,CCL2,HES1,EGR1,SOX4,KLF2,HSPB1,ACE,CCNL1,RPS9,UBB,PABPC1,ZFAND2A,HSPH1,ITLN1,HSPA5,PMAIP1,HSP90AA1,RPLP1,CALM1,JUN,KLF4,HSPA1A,CKS2,RGCC,HSPD1,RTF1,AREG,PLA2G2A,CDKN1A,PRKD2,HERPUD1,UBC,LDLR,RPL26,APLNR,TNFAIP3,IFI27
GO:2000113	negative regulation of cellular macromolecule biosynthetic process	34	1348	0.41	8.06e-06	HES1,ID2,RGS2,DUSP1,EGR1,FOSB,KLF2,JUND,DNAJB1,FABP4,NOTCH3,ARID5B,JUNB,UBB,HEXIM1,HEY1,ATF3,NR4A2,HIST2H2AA,JUN,KLF4,HSPA1A,HIST1H4C,ID4,RTF1,SMARCA4,ZBTB38,TOB1,H2AFX,UBC,DDIT3,KANK2,ZFP36,IFI27
GO:0051094	positive regulation of developmental process	32	1286	0.41	2.17e-05	HES1,ID2,RGS2,EGR1,HSPB1,JUND,BTG1,RHOB,NBL1,JUNB,FOS,CXCL8,EGR3,HSPA5,NFKBIZ,HAP1,JUN,KLF4,HSPA1B,HSPA1A,ID4,CD83,RGCC,ETS1,TCF4,PLA2G2A,PRKD2,ADM,ZFP36,APLNR,TNFAIP3,SPRY1
GO:0045597	positive regulation of cell differentiation	23	908	0.41	0.00048	HES1,ID2,RGS2,JUND,BTG1,NBL1,JUNB,FOS,EGR3,HSPA5,NFKBIZ,HAP1,JUN,HSPA1B,HSPA1A,ID4,CD83,RGCC,ETS1,TCF4,PLA2G2A,ADM,ZFP36
GO:0048646	anatomical structure formation involved in morphogenesis	21	831	0.41	0.001	CCL2,DUSP1,SOX4,NOTCH3,RHOB,JUNB,CXCL8,EGR3,APOLD1,UNC5B,HEY1,KRT19,JUN,KLF4,SAT1,RTF1,ETS1,NOLC1,PRKD2,ADM,APLNR
GO:0031347	regulation of defense response	17	676	0.41	0.0041	NFKBIA,FABP4,MGLL,UBB,HEXIM1,KLF4,HSPA1B,HSPA1A,TMSB4X,HSPD1,ETS1,PLA2G2A,HLA-B,UBC,LDLR,RPS19,TNFAIP3
GO:0045860	positive regulation of protein kinase activity	13	517	0.41	0.0137	GADD45B,EGR1,ACE,CCNL1,UBB,HSPH1,HSP90AA1,RPLP1,CALM1,CKS2,RGCC,CDKN1A,UBC
GO:0031324	negative regulation of cellular metabolic process	61	2463	0.4	2.02e-10	PPP1R15A,GADD45B,HES1,ID2,RGS2,DUSP1,EGR1,SOX4,FOSB,KLF2,HSPB1,BST2,JUND,DNAJB1,FABP4,NOTCH3,ARID5B,JUNB,UBB,DDIT4,TNFRSF10D,PABPC1,HSPH1,SRSF7,BGN,HEXIM1,HAP1,HEY1,SLPI,ATF3,NR4A2,HP,CALM1,MCL1,HIST2H2AA,JUN,RPL11,KLF4,ASPN,HSPA1B,HSPA1A,CARD16,HIST1H4C,ID4,DNAJA1,RTF1,SRSF2,CDKN1A,SMARCA4,HERPUD1,TRA2B,ZBTB38,TOB1,H2AFX,UBC,DDIT3,KANK2,ZFP36,TNFAIP3,SPRY1,IFI27
GO:0031399	regulation of protein modification process	43	1747	0.4	4.51e-07	PPP1R15A,GADD45B,CCL2,HES1,RGS2,DUSP1,EGR1,SOX4,HSPB1,FABP4,ACE,CCNL1,UBB,DDIT4,HSPH1,ITLN1,HSPA5,BGN,HEXIM1,HSP90AA1,ATF3,RPLP1,CALM1,SERTAD1,JUN,RPL11,KLF4,ASPN,HSPA1B,HSPA1A,CKS2,RGCC,DNAJA1,RTF1,AREG,PLA2G2A,CDKN1A,PRKD2,HERPUD1,UBC,APLNR,TNFAIP3,SPRY1
GO:0031327	negative regulation of cellular biosynthetic process	36	1479	0.4	8.05e-06	HES1,ID2,RGS2,DUSP1,EGR1,FOSB,KLF2,JUND,DNAJB1,FABP4,NOTCH3,ARID5B,JUNB,UBB,DDIT4,HEXIM1,HEY1,ATF3,NR4A2,HIST2H2AA,JUN,KLF4,HSPA1A,HIST1H4C,ID4,RTF1,SRSF2,SMARCA4,ZBTB38,TOB1,H2AFX,UBC,DDIT3,KANK2,ZFP36,IFI27
GO:0010558	negative regulation of macromolecule biosynthetic process	35	1425	0.4	9.61e-06	HES1,ID2,RGS2,DUSP1,EGR1,FOSB,KLF2,JUND,DNAJB1,FABP4,NOTCH3,ARID5B,JUNB,UBB,HEXIM1,HEY1,ATF3,NR4A2,HIST2H2AA,JUN,KLF4,HSPA1A,HIST1H4C,ID4,RTF1,SRSF2,SMARCA4,ZBTB38,TOB1,H2AFX,UBC,DDIT3,KANK2,ZFP36,IFI27
GO:0001775	cell activation	25	1024	0.4	0.0004	SLC2A3,LGALS1,ITFG2,ID2,EGR1,SOX4,BST2,COL1A2,CXCL8,APOLD1,HBB,HSP90AA1,EEF1A1,SLPI,HP,JUN,NEU1,HSPA1B,HSPA1A,HLA-C,RGCC,HSPD1,CXCL1,HLA-B,KLF6
GO:0045321	leukocyte activation	22	894	0.4	0.00098	SLC2A3,LGALS1,ITFG2,ID2,EGR1,SOX4,BST2,CXCL8,HBB,HSP90AA1,EEF1A1,SLPI,HP,JUN,NEU1,HSPA1B,HSPA1A,HLA-C,HSPD1,CXCL1,HLA-B,KLF6
GO:0044403	symbiont process	16	650	0.4	0.0066	NFKBIA,CCL2,UBB,CALM1,KRT19,JUN,PSMB9,HSPA1B,HSPA1A,HLA-C,HSPD1,SMARCA4,HLA-B,H2AFX,UBC,LDLR
GO:0048534	hematopoietic or lymphoid organ development	14	573	0.4	0.0124	LGALS1,ITFG2,HES1,ID2,EGR1,SOX4,KLF2,FARP2,ACE,JUNB,JUN,KLF4,KLF6,RPS19
GO:0030097	hemopoiesis	13	526	0.4	0.0155	LGALS1,ITFG2,ID2,EGR1,SOX4,KLF2,FARP2,ACE,JUNB,JUN,KLF4,KLF6,RPS19
GO:0048519	negative regulation of biological process	119	4953	0.39	4.57e-24	PPP1R15A,GADD45B,LGALS1,NFKBIA,RPL18A,CCL2,ITFG2,RPS12,HES1,ID2,RGS2,DUSP1,EGR1,SOX4,MT2A,FOSB,KLF2,HSPB1,BST2,JUND,DNAJB1,BTG1,FABP4,NOTCH3,RPS11,RHOB,ARID5B,NBL1,ACE,RPS23,RPS9,JUNB,UBB,CXCL8,DDIT4,TNFRSF10D,PABPC1,EGR3,HSPH1,RPLP2,HSPA5,SRSF7,BGN,HEXIM1,HAP1,UNC5B,HEY1,SLPI,ATF3,NR4A2,RPL27A,RPL21,RPLP1,HP,SON,CALM1,RPL39,DPT,RPS27,MCL1,HIST2H2AA,JUN,IFIT3,RPL11,KLF4,ASPN,HSPA1B,HSPA1A,CARD16,…
GO:0051173	positive regulation of nitrogen compound metabolic process	70	2946	0.39	2.16e-11	PPP1R15A,GADD45B,NFKBIA,CCL2,HES1,ID2,EGR1,SOX4,FOSB,KLF2,HSPB1,JUND,NOTCH3,CSRNP1,ARID5B,ACE,CCNL1,RPS9,JUNB,UBB,FOS,PABPC1,ZFAND2A,EGR3,HSPH1,ITLN1,HSPA5,PMAIP1,HBB,HSP90AA1,HEY1,ATF3,NR4A2,MAFF,RPLP1,CALM1,SERTAD1,IER5,JUN,KLF4,HSPA1A,CKS2,ID4,RGCC,TMSB4X,HSPD1,RTF1,ETS1,AREG,TCF4,PLA2G2A,CDKN1A,NOLC1,PRKD2,SMARCA4,HERPUD1,TRA2B,KLF6,ZBTB38,TOB1,H2AFX,UBC,DDIT3,LDLR,RPL26,IER2,ZFP36,APLNR,TNFA…
GO:0051246	regulation of protein metabolic process	64	2668	0.39	1.91e-10	PPP1R15A,GADD45B,NFKBIA,CCL2,HES1,RGS2,DUSP1,EGR1,SOX4,KLF2,HSPB1,BST2,FABP4,ACE,CCNL1,RPS9,UBB,DDIT4,TNFRSF10D,LTBP4,PABPC1,ZFAND2A,HSPH1,ITLN1,HSPA5,PMAIP1,BGN,HEXIM1,HAP1,HSP90AA1,EEF1A1,SLPI,ATF3,RPLP1,CALM1,SERTAD1,JUN,RPL11,KLF4,PSMB9,ASPN,HSPA1B,HSPA1A,CARD16,CKS2,RGCC,DNAJA1,HSPD1,RTF1,AREG,PLA2G2A,CDKN1A,NOLC1,PRKD2,HERPUD1,TOB1,UBC,LDLR,RPL26,ZFP36,APLNR,TNFAIP3,SPRY1,IFI27
GO:0032268	regulation of cellular protein metabolic process	59	2486	0.39	2.45e-09	PPP1R15A,GADD45B,NFKBIA,CCL2,HES1,RGS2,DUSP1,EGR1,SOX4,HSPB1,BST2,FABP4,ACE,CCNL1,RPS9,UBB,DDIT4,TNFRSF10D,PABPC1,ZFAND2A,HSPH1,ITLN1,HSPA5,PMAIP1,BGN,HEXIM1,HSP90AA1,SLPI,ATF3,RPLP1,CALM1,SERTAD1,JUN,RPL11,KLF4,ASPN,HSPA1B,HSPA1A,CARD16,CKS2,RGCC,DNAJA1,HSPD1,RTF1,AREG,PLA2G2A,CDKN1A,NOLC1,PRKD2,HERPUD1,TOB1,UBC,LDLR,RPL26,ZFP36,APLNR,TNFAIP3,SPRY1,IFI27
GO:0002376	immune system process	57	2370	0.39	3.46e-09	SLC2A3,LGALS1,NFKBIA,CCL2,ITFG2,HES1,ID2,EGR1,SOX4,MT2A,KLF2,BST2,HLA-F,FARP2,ACE,COL1A2,JUNB,UBB,CXCL8,DDIT4,TNFRSF10D,ITLN1,NFKBIZ,PMAIP1,HEXIM1,HBB,HSP90AA1,EEF1A1,SLPI,HP,RPL39,JUN,IFIT3,KLF4,PSMB9,NEU1,HSPA1B,HSPA1A,HLA-C,CD83,RGCC,HSPD1,ETS1,CXCL1,PLA2G2A,PRKD2,HLA-B,PRG4,RPS24,KLF6,CXCL2,FAU,ADM,UBC,RPS19,TNFAIP3,IFI27
GO:0006955	immune response	37	1560	0.39	9.69e-06	SLC2A3,LGALS1,CCL2,ITFG2,EGR1,MT2A,BST2,HLA-F,CXCL8,TNFRSF10D,ITLN1,HEXIM1,HBB,HSP90AA1,EEF1A1,SLPI,HP,RPL39,IFIT3,NEU1,HSPA1B,HSPA1A,HLA-C,CD83,RGCC,HSPD1,ETS1,CXCL1,PLA2G2A,PRKD2,HLA-B,PRG4,CXCL2,FAU,ADM,RPS19,IFI27
GO:0050776	regulation of immune response	21	873	0.39	0.0018	NFKBIA,BST2,HLA-F,COL1A2,UBB,FOS,NFKBIZ,HEXIM1,HSP90AA1,CALM1,JUN,HSPA1B,HSPA1A,HLA-C,RGCC,HSPD1,PRKD2,HLA-B,UBC,RPS19,TNFAIP3
GO:0010243	response to organonitrogen compound	21	876	0.39	0.0019	NFKBIA,RGS2,DUSP1,EGR1,FOSB,KLF2,JUND,BTG1,COL1A2,JUNB,FOS,HSPA5,NR4A2,JUN,KLF4,AREG,CDKN1A,HERPUD1,ADM,LDLR,TNFAIP3
GO:0030334	regulation of cell migration	18	753	0.39	0.0048	CCL2,HSPB1,BST2,RHOB,NBL1,ACE,CXCL8,HSPA5,SGK1,JUN,KLF4,RGCC,TMSB4X,ETS1,CXCL1,PRKD2,CXCL2,EPPK1
GO:0000278	mitotic cell cycle	15	628	0.39	0.011	ID2,SOX4,PHLDA1,RHOB,HSP90AA1,SON,SMC4,CKS2,ID4,RGCC,SRSF2,CDKN1A,NOLC1,RPL26,SPRY1
GO:0002443	leukocyte mediated immunity	15	632	0.39	0.0114	SLC2A3,BST2,ACE,HBB,HSP90AA1,EEF1A1,SLPI,HP,NEU1,HSPA1B,HSPA1A,HLA-C,HSPD1,CXCL1,HLA-B
GO:0050778	positive regulation of immune response	14	589	0.39	0.0151	NFKBIA,UBB,NFKBIZ,HEXIM1,HSP90AA1,HSPA1B,HSPA1A,RGCC,HSPD1,PRKD2,HLA-B,UBC,RPS19,TNFAIP3
GO:0031667	response to nutrient levels	11	455	0.39	0.0308	ITFG2,HSPA5,PMAIP1,ATF3,JUN,SRSF2,CDKN1A,ADM,DDIT3,LDLR,ZFP36
GO:0051641	cellular localization	51	2180	0.38	8.97e-08	PPP1R15A,NFKBIA,RPL18A,RPS12,HSPB1,RPS11,RHOB,RPS23,RPS9,UBB,RPLP2,HSPA5,SRSF7,PMAIP1,HAP1,SYNE3,HSP90AA1,RPL27A,RPL21,RPLP1,RPL39,RPS27,SRSF3,RPL11,ID4,DNAJA1,TMSB4X,HSPD1,SRSF2,RPL34,AREG,RPS29,RPL31,RPL23A,HERPUD1,RPS24,RPL35A,FAU,UBC,RPL18,DDIT3,ENSG00000229117,RPL28,LDLR,RPL26,RPL36,RPS19,RPS28,TNFAIP3,RPS10,SPRY1
GO:0006952	defense response	29	1234	0.38	0.00018	CCL2,EGR1,MT2A,BST2,HLA-F,MGLL,FOS,CXCL8,DDIT4,TNFRSF10D,NFKBIZ,PMAIP1,HEXIM1,SLPI,HP,RPL39,JUN,IFIT3,HLA-C,CD83,CXCL1,PLA2G2A,HLA-B,CXCL2,FAU,ADM,RPS19,TNFAIP3,IFI27
GO:0051241	negative regulation of multicellular organismal process	26	1098	0.38	0.00045	LGALS1,NFKBIA,HES1,ID2,RGS2,KLF2,BST2,NOTCH3,KLF4,ASPN,CARD16,HIST1H4C,ID4,CD83,RGCC,TMSB4X,AREG,IFRD1,TOB1,ADM,DDIT3,LDLR,ZFP36,RPS19,TNFAIP3,EPPK1
GO:1901701	cellular response to oxygen-containing compound	21	896	0.38	0.0024	LGALS1,NFKBIA,CCL2,EGR1,SOX4,KLF2,RHOB,COL1A2,FOS,CXCL8,DDIT4,HSPA5,NR4A2,JUN,KLF4,CARD16,ETS1,TRA2B,LDLR,ZFP36,TNFAIP3
GO:0045055	regulated exocytosis	16	691	0.38	0.0107	SLC2A3,ISLR,BST2,HBB,HSP90AA1,EEF1A1,SLPI,HP,CALM1,NEU1,HSPA1B,HSPA1A,HLA-C,TMSB4X,CXCL1,HLA-B
GO:0031325	positive regulation of cellular metabolic process	70	3060	0.37	1.13e-10	PPP1R15A,GADD45B,NFKBIA,CCL2,HES1,ID2,EGR1,SOX4,FOSB,KLF2,HSPB1,JUND,NOTCH3,CSRNP1,ARID5B,ACE,CCNL1,RPS9,JUNB,UBB,FOS,PABPC1,ZFAND2A,EGR3,HSPH1,ITLN1,HSPA5,PMAIP1,HBB,HSP90AA1,HEY1,ATF3,NR4A2,MAFF,RPLP1,CALM1,SERTAD1,IER5,JUN,KLF4,HSPA1A,CKS2,ID4,RGCC,TMSB4X,HSPD1,RTF1,ETS1,AREG,TCF4,PLA2G2A,CDKN1A,NOLC1,PRKD2,SMARCA4,HERPUD1,TRA2B,KLF6,ZBTB38,TOB1,H2AFX,UBC,DDIT3,LDLR,RPL26,IER2,ZFP36,APLNR,TNFA…
GO:0010604	positive regulation of macromolecule metabolic process	70	3081	0.37	1.49e-10	PPP1R15A,GADD45B,NFKBIA,CCL2,HES1,ID2,EGR1,SOX4,FOSB,KLF2,HSPB1,JUND,NOTCH3,CSRNP1,ARID5B,ACE,CCNL1,RPS9,JUNB,UBB,FOS,PABPC1,ZFAND2A,EGR3,HSPH1,ITLN1,HSPA5,PMAIP1,HSP90AA1,HEY1,ATF3,NR4A2,MAFF,RPLP1,CALM1,SERTAD1,IER5,JUN,RPL11,KLF4,HSPA1B,HSPA1A,CKS2,ID4,RGCC,HSPD1,RTF1,ETS1,AREG,TCF4,PLA2G2A,CDKN1A,NOLC1,PRKD2,SMARCA4,HERPUD1,TRA2B,KLF6,ZBTB38,TOB1,H2AFX,UBC,DDIT3,LDLR,RPL26,IER2,ZFP36,APLNR,TN…
GO:0007166	cell surface receptor signaling pathway	50	2198	0.37	2.95e-07	NFKBIA,CCL2,HES1,EGR1,SOX4,MT2A,HSPB1,BST2,HLA-F,NOTCH3,FARP2,CSRNP1,ARID5B,COL1A2,JUNB,UBB,FOS,CXCL8,DDIT4,TNFRSF10D,LTBP4,NFKBIZ,BGN,HAP1,UNC5B,HSP90AA1,HEY1,NR4A2,CALM1,KRT19,MCL1,JUN,IFIT3,KLF4,ASPN,HLA-C,TMSB4X,RTF1,AREG,CXCL1,CDKN1A,PRKD2,SMARCA4,HLA-B,CXCL2,TOB1,UBC,DDIT3,RPS19,IFI27
GO:2000026	regulation of multicellular organismal development	43	1876	0.37	2.68e-06	LGALS1,NFKBIA,HES1,ID2,RGS2,EGR1,KLF2,HSPB1,BTG1,NOTCH3,RHOB,NBL1,ACE,FOS,CXCL8,EGR3,HSPA5,APOLD1,NFKBIZ,HAP1,HEY1,MAFF,JUN,KLF4,ASPN,HSPA1B,HSPA1A,HIST1H4C,ID4,CD83,RGCC,ETS1,TCF4,IFRD1,PRKD2,HLA-B,ADM,DDIT3,LDLR,ZFP36,APLNR,TNFAIP3,SPRY1
GO:0045595	regulation of cell differentiation	39	1695	0.37	9.61e-06	LGALS1,NFKBIA,HES1,ID2,RGS2,JUND,BTG1,NOTCH3,NBL1,JUNB,FOS,LTBP4,EGR3,HSPA5,APOLD1,NFKBIZ,HAP1,HEY1,MAFF,JUN,KLF4,HSPA1B,HSPA1A,HIST1H4C,ID4,CD83,RGCC,ETS1,AREG,TCF4,PLA2G2A,IFRD1,HLA-B,TOB1,ADM,DDIT3,LDLR,ZFP36,RPS19
GO:1902531	regulation of intracellular signal transduction	40	1764	0.37	9.61e-06	GADD45B,NFKBIA,CCL2,ITFG2,HES1,RGS2,DUSP1,HSPB1,FARP2,RHOB,UBB,DDIT4,HSPH1,PMAIP1,BGN,HEXIM1,HAP1,UNC5B,HSP90AA1,ATF3,CALM1,MCL1,JUN,RPL11,KLF4,ASPN,HSPA1B,HSPA1A,CARD16,DNAJA1,TMSB4X,PLA2G2A,PRKD2,HERPUD1,UBC,DDIT3,RPL26,APLNR,TNFAIP3,SPRY1
GO:0044093	positive regulation of molecular function	39	1713	0.37	1.19e-05	PPP1R15A,GADD45B,CCL2,HES1,RGS2,EGR1,DNAJB1,ARID5B,ACE,CCNL1,UBB,HSPH1,PMAIP1,HAP1,HSP90AA1,NR4A2,RPLP1,CALM1,SGK1,JUN,RPL11,KLF4,HSPA1B,HSPA1A,CARD16,CKS2,RGCC,DNAJA1,TMSB4X,HSPD1,CXCL1,CDKN1A,PRKD2,SMARCA4,HERPUD1,RGS5,UBC,DDIT3,IFI27
GO:0019220	regulation of phosphate metabolic process	38	1657	0.37	1.41e-05	PPP1R15A,GADD45B,CCL2,HES1,RGS2,DUSP1,EGR1,HSPB1,FABP4,ACE,CCNL1,UBB,DDIT4,HSPH1,ITLN1,BGN,HEXIM1,HSP90AA1,ATF3,RPLP1,CALM1,SERTAD1,JUN,KLF4,ASPN,CKS2,RGCC,DNAJA1,TMSB4X,AREG,PLA2G2A,CDKN1A,PRKD2,UBC,LDLR,APLNR,TNFAIP3,SPRY1
GO:0006915	apoptotic process	21	915	0.37	0.0031	PPP1R15A,GADD45B,LGALS1,NFKBIA,PHLDA1,RHOB,CSRNP1,DDIT4,TNFRSF10D,HSPA5,PMAIP1,UNC5B,SGK1,MCL1,JUN,HSPD1,CDKN1A,DDIT3,KANK2,TNFAIP3,IFI27
GO:0002252	immune effector process	21	927	0.37	0.0035	SLC2A3,LGALS1,ITFG2,BST2,ACE,DDIT4,PMAIP1,HBB,HSP90AA1,EEF1A1,SLPI,HP,IFIT3,NEU1,HSPA1B,HSPA1A,HLA-C,RGCC,HSPD1,CXCL1,HLA-B
GO:0031329	regulation of cellular catabolic process	17	743	0.37	0.0091	HSPB1,UBB,DDIT4,PABPC1,ZFAND2A,HSP90AA1,EEF1A1,HP,MCL1,RPL11,HSPA1A,HERPUD1,TOB1,UBC,LDLR,ZFP36,TNFAIP3
GO:0007167	enzyme linked receptor protein signaling pathway	16	698	0.37	0.0114	EGR1,HSPB1,CSRNP1,ARID5B,COL1A2,UBB,FOS,DDIT4,LTBP4,HAP1,HSP90AA1,JUN,AREG,PRKD2,TOB1,UBC
GO:0040008	regulation of growth	15	663	0.37	0.0165	RGS2,MT2A,BST2,BTG1,LTBP4,H3F3C,SGK1,HSPA1B,HSPA1A,MT1M,IFRD1,CDKN1A,SMARCA4,MT1A,EPPK1
GO:0007346	regulation of mitotic cell cycle	14	608	0.37	0.019	CCL2,HES1,ID2,DUSP1,SOX4,HSP90AA1,KLF4,HSPA1B,HSPA1A,CKS2,RGCC,CDKN1A,RPL26,KANK2
GO:1903047	mitotic cell cycle process	13	564	0.37	0.0237	ID2,SOX4,PHLDA1,RHOB,HSP90AA1,SON,SMC4,CKS2,ID4,RGCC,CDKN1A,RPL26,SPRY1
GO:0016032	viral process	13	571	0.37	0.0259	NFKBIA,CCL2,UBB,KRT19,PSMB9,HSPA1B,HSPA1A,HLA-C,HSPD1,HLA-B,H2AFX,UBC,LDLR
GO:0006954	inflammatory response	11	482	0.37	0.0424	CCL2,MGLL,FOS,CXCL8,TNFRSF10D,NFKBIZ,HP,JUN,CXCL1,CXCL2,TNFAIP3
GO:0051272	positive regulation of cellular component movement	11	482	0.37	0.0424	HSPB1,RHOB,CXCL8,HSPA5,JUN,TMSB4X,ETS1,CXCL1,PRKD2,CXCL2,RPS19
GO:0071396	cellular response to lipid	11	486	0.37	0.0443	NFKBIA,CCL2,CXCL8,DDIT4,NR4A2,KLF4,CARD16,DNAJA1,LDLR,ZFP36,TNFAIP3
GO:0010468	regulation of gene expression	101	4533	0.36	1.78e-16	PPP1R15A,NFKBIA,RPL18A,RPS12,HES1,ID2,RGS2,EGR1,SOX4,FOSB,KLF2,HSPB1,JUND,DNAJB1,BTG1,FABP4,NOTCH3,RPS11,CSRNP1,ARID5B,NBL1,CCNL1,RPS23,RPS9,JUNB,UBB,FOS,PABPC1,EGR3,HSPH1,RPLP2,HSPA5,NFKBIZ,SRSF7,HEXIM1,HEY1,EEF1A1,ATF3,NR4A2,MAFF,RPL27A,RPL21,RPLP1,SON,SERTAD1,RPL39,IER5,SGK1,RPS27,HIST2H2AA,JUN,SRSF3,RPL11,KLF4,HSPA1B,HSPA1A,CARD16,CKS2,HIST1H4C,ID4,RGCC,TMSB4X,HSPD1,RTF1,SRSF2,ETS1,RPL34,BRD2…
GO:0016070	RNA metabolic process	77	3430	0.36	1.37e-11	RPL18A,RPS12,HES1,ID2,EGR1,SOX4,FOSB,KLF2,JUND,NOTCH3,RPS11,CSRNP1,ARID5B,CCNL1,RPS23,RPS9,JUNB,FOS,PABPC1,EGR3,RPLP2,NFKBIZ,SRSF7,HEXIM1,HEY1,EEF1A1,ATF3,NR4A2,PTMA,MAFF,RPL27A,RPL21,RPLP1,SON,SERTAD1,RPL39,IER5,RPS27,JUN,SRSF3,RPL11,KLF4,HSPA1B,HSPA1A,HIST1H4C,ID4,RTF1,SRSF2,ETS1,RPL34,BRD2,RPS29,TCF4,CDKN1A,NOLC1,RPL31,RPL23A,SMARCA4,TSC22D1,RPS24,TRA2B,RPL35A,KLF6,ZBTB38,FAU,RPL18,DDIT3,ENSG0…
GO:0009893	positive regulation of metabolic process	73	3280	0.36	1.12e-10	PPP1R15A,GADD45B,NFKBIA,CCL2,HES1,ID2,EGR1,SOX4,FOSB,KLF2,HSPB1,JUND,NOTCH3,CSRNP1,ARID5B,ACE,CCNL1,RPS9,JUNB,UBB,FOS,PABPC1,ZFAND2A,EGR3,HSPH1,ITLN1,HSPA5,PMAIP1,HBB,HSP90AA1,HEY1,ATF3,NR4A2,MAFF,RPLP1,CALM1,SERTAD1,IER5,JUN,RPL11,KLF4,HSPA1B,HSPA1A,CKS2,ID4,RGCC,TMSB4X,HSPD1,RTF1,ETS1,AREG,TCF4,PLA2G2A,CDKN1A,NOLC1,PRKD2,SMARCA4,HERPUD1,TRA2B,KLF6,ZBTB38,TOB1,H2AFX,UBC,DDIT3,LDLR,RPL26,IER2,ZFP…
GO:0009605	response to external stimulus	48	2152	0.36	9.93e-07	CCDC80,NFKBIA,CCL2,ITFG2,ID2,EGR1,MT2A,FOSB,HSPB1,BST2,JUND,HLA-F,LOXL1,JUNB,FOS,CXCL8,DDIT4,TNFRSF10D,EGR3,ITLN1,HSPA5,PMAIP1,HEXIM1,UNC5B,SLPI,ATF3,NR4A2,HP,RPL39,JUN,IFIT3,CARD16,HLA-C,SRSF2,ETS1,CXCL1,PLA2G2A,CDKN1A,HLA-B,CXCL2,FAU,ADM,DDIT3,LDLR,ZFP36,RPS19,TNFAIP3,IFI27
GO:0009719	response to endogenous stimulus	30	1353	0.36	0.00036	CCL2,DUSP1,EGR1,FOSB,KLF2,JUND,BTG1,COL1A2,JUNB,UBB,FOS,CXCL8,DDIT4,LTBP4,EGR3,HSPA5,EEF1A1,NR4A2,JUN,KLF4,DNAJA1,ETS1,AREG,CDKN1A,TOB1,ADM,UBC,LDLR,IER2,ZFP36
GO:1901698	response to nitrogen compound	22	988	0.36	0.0032	NFKBIA,RGS2,DUSP1,EGR1,FOSB,KLF2,JUND,BTG1,COL1A2,JUNB,FOS,HSPA5,PMAIP1,NR4A2,JUN,KLF4,AREG,CDKN1A,HERPUD1,ADM,LDLR,TNFAIP3
GO:0001934	positive regulation of protein phosphorylation	21	941	0.36	0.0041	GADD45B,CCL2,HES1,EGR1,ACE,CCNL1,UBB,HSPH1,ITLN1,HSP90AA1,RPLP1,CALM1,JUN,CKS2,RGCC,AREG,PLA2G2A,CDKN1A,PRKD2,UBC,APLNR
GO:0051270	regulation of cellular component movement	20	886	0.36	0.0047	CCL2,HSPB1,BST2,RHOB,NBL1,ACE,CXCL8,HSPA5,HAP1,SGK1,JUN,KLF4,RGCC,TMSB4X,ETS1,CXCL1,PRKD2,CXCL2,RPS19,EPPK1
GO:0098542	defense response to other organism	19	859	0.36	0.0075	CCL2,EGR1,MT2A,BST2,HLA-F,DDIT4,PMAIP1,HEXIM1,SLPI,HP,RPL39,IFIT3,HLA-C,PLA2G2A,HLA-B,FAU,ADM,RPS19,IFI27
GO:0008283	cell population proliferation	15	676	0.36	0.0191	ID2,EGR1,SOX4,BST2,ACE,JUNB,DDIT4,RPS27,CKS2,ID4,HSPD1,AREG,CXCL1,RPL23A,PRG4
GO:0030155	regulation of cell adhesion	14	623	0.36	0.022	CCDC80,LGALS1,CCL2,HES1,CXCL8,EGR3,HSPH1,NFKBIZ,KLF4,CD83,RGCC,HSPD1,ETS1,PRKD2
GO:0051347	positive regulation of transferase activity	14	630	0.36	0.0233	GADD45B,EGR1,ACE,CCNL1,UBB,HSPH1,HSP90AA1,RPLP1,CALM1,KLF4,CKS2,RGCC,CDKN1A,UBC
GO:0050793	regulation of developmental process	53	2416	0.35	3.05e-07	LGALS1,NFKBIA,CCL2,HES1,ID2,RGS2,EGR1,KLF2,HSPB1,JUND,BTG1,NOTCH3,RHOB,NBL1,ACE,JUNB,FOS,CXCL8,LTBP4,EGR3,HSPA5,APOLD1,NFKBIZ,HAP1,SYNE3,HEY1,MAFF,JUN,KLF4,ASPN,HSPA1B,HSPA1A,HIST1H4C,ID4,CD83,RGCC,ETS1,AREG,TCF4,PLA2G2A,IFRD1,PRKD2,HLA-B,TOB1,ADM,DDIT3,LDLR,ZFP36,RPS19,APLNR,TNFAIP3,SPRY1,EPPK1
GO:0050790	regulation of catalytic activity	49	2249	0.35	1.38e-06	PPP1R15A,GADD45B,CCL2,RGS2,DUSP1,EGR1,HSPB1,BST2,DNAJB1,FABP4,TNNT3,ACE,CCNL1,UBB,TNFRSF10D,HSPH1,PMAIP1,BGN,HEXIM1,HSP90AA1,SLPI,NR4A2,RPLP1,HP,CALM1,SERTAD1,SGK1,JUN,RPL11,KLF4,PSMB9,ASPN,HSPA1A,CARD16,CKS2,RGCC,DNAJA1,TMSB4X,HSPD1,CXCL1,CDKN1A,PRKD2,HERPUD1,RGS5,UBC,ZFP36,TNFAIP3,SPRY1,IFI27
GO:0051240	positive regulation of multicellular organismal process	34	1551	0.35	0.00013	HES1,ID2,RGS2,EGR1,HSPB1,JUND,BTG1,RHOB,NBL1,FOS,CXCL8,EGR3,HSPA5,NFKBIZ,HAP1,JUN,KLF4,HSPA1B,HSPA1A,ID4,CD83,RGCC,TMSB4X,HSPD1,ETS1,TCF4,PRKD2,ADM,DDIT3,LDLR,RPS19,APLNR,TNFAIP3,SPRY1
GO:0031401	positive regulation of protein modification process	25	1149	0.35	0.0019	PPP1R15A,GADD45B,CCL2,HES1,EGR1,SOX4,ACE,CCNL1,UBB,HSPH1,ITLN1,HSPA5,HSP90AA1,RPLP1,CALM1,JUN,CKS2,RGCC,RTF1,AREG,PLA2G2A,CDKN1A,PRKD2,UBC,APLNR
GO:0045937	positive regulation of phosphate metabolic process	23	1052	0.35	0.0031	PPP1R15A,GADD45B,CCL2,HES1,EGR1,ACE,CCNL1,UBB,HSPH1,ITLN1,HSP90AA1,RPLP1,CALM1,JUN,CKS2,RGCC,TMSB4X,AREG,PLA2G2A,CDKN1A,PRKD2,UBC,APLNR
GO:0008284	positive regulation of cell population proliferation	19	878	0.35	0.009	HES1,ID2,EGR1,SOX4,NOTCH3,RPS9,EGR3,ATF3,SERTAD1,JUN,ID4,ETS1,AREG,CDKN1A,NOLC1,PRKD2,ADM,APLNR,TNFAIP3
GO:0034622	cellular protein-containing complex assembly	18	832	0.35	0.0112	RPS23,UBB,HSP90AA1,H3F3C,RPS27,RPL11,HSPA1A,HIST1H4C,HSPD1,BRD2,TCF4,RPL23A,SMARCA4,H2AFX,UBC,RPS19,RPS28,RPS10
GO:0006887	exocytosis	17	774	0.35	0.0126	SLC2A3,ISLR,BST2,HBB,HAP1,HSP90AA1,EEF1A1,SLPI,HP,CALM1,NEU1,HSPA1B,HSPA1A,HLA-C,TMSB4X,CXCL1,HLA-B
GO:0060322	head development	15	692	0.35	0.0221	HES1,ID2,RGS2,DNAJB1,NOTCH3,CSRNP1,ARID5B,DDIT4,HSPA5,HAP1,NR4A2,ID4,ETS1,TRA2B,H2AFX
GO:0051704	multi-organism process	54	2514	0.34	4.21e-07	CCDC80,NFKBIA,CCL2,RGS2,EGR1,MT2A,FOSB,HSPB1,BST2,JUND,BTG1,HLA-F,LOXL1,ACE,JUNB,UBB,FOS,CXCL8,DDIT4,TNFRSF10D,ITLN1,PMAIP1,HEXIM1,SLPI,MAFF,HP,CALM1,KRT19,RPL39,JUN,IFIT3,PSMB9,HSPA1B,HSPA1A,CARD16,HLA-C,DNAJA1,HSPD1,ETS1,BRD2,CXCL1,PLA2G2A,SMARCA4,HLA-B,CXCL2,H2AFX,FAU,ADM,UBC,LDLR,ZFP36,RPS19,TNFAIP3,IFI27
GO:0008219	cell death	23	1080	0.34	0.0041	PPP1R15A,GADD45B,LGALS1,NFKBIA,PHLDA1,RHOB,CSRNP1,DDIT4,TNFRSF10D,HSPA5,PMAIP1,UNC5B,KRT19,SGK1,MCL1,JUN,HSPD1,CDKN1A,PRKD2,DDIT3,KANK2,TNFAIP3,IFI27
GO:0012501	programmed cell death	22	1042	0.34	0.0058	PPP1R15A,GADD45B,LGALS1,NFKBIA,PHLDA1,RHOB,CSRNP1,DDIT4,TNFRSF10D,HSPA5,PMAIP1,UNC5B,KRT19,SGK1,MCL1,JUN,HSPD1,CDKN1A,DDIT3,KANK2,TNFAIP3,IFI27
GO:0006974	cellular response to DNA damage stimulus	16	749	0.34	0.0198	PPP1R15A,SOX4,UBB,DDIT4,PMAIP1,SGK1,MCL1,HIST1H4C,RGCC,DNAJA1,CDKN1A,ZBTB38,H2AFX,UBC,DDIT3,RPL26
GO:0042221	response to chemical	87	4153	0.33	6.63e-12	LGALS1,NFKBIA,RPL18A,CCL2,ID2,RGS2,DUSP1,EGR1,SOX4,MT2A,FOSB,KLF2,HSPB1,HBA2,BST2,JUND,DNAJB1,BTG1,FABP4,HLA-F,LOXL1,RHOB,ARID5B,COL1A2,JUNB,UBB,FOS,CXCL8,DDIT4,TNFRSF10D,LTBP4,ZFAND2A,EGR3,HSPH1,HBA1,HSPA5,SRSF7,PMAIP1,BGN,HBB,HAP1,UNC5B,HSP90AA1,EEF1A1,SLPI,ATF3,NR4A2,HP,CALM1,MCL1,JUN,IFIT3,SRSF3,KLF4,ASPN,HSPA1B,HSPA1A,CARD16,HLA-C,CD83,RGCC,DNAJA1,MT1M,TMSB4X,HSPD1,SRSF2,ETS1,AREG,CXCL1,CDKN…
GO:0090304	nucleic acid metabolic process	82	3941	0.33	7.19e-11	RPL18A,RPS12,HES1,ID2,EGR1,SOX4,FOSB,KLF2,JUND,NOTCH3,RPS11,CSRNP1,ARID5B,CCNL1,RPS23,RPS9,JUNB,UBB,FOS,PABPC1,EGR3,RPLP2,NFKBIZ,SRSF7,HEXIM1,HSP90AA1,HEY1,EEF1A1,ATF3,NR4A2,PTMA,MAFF,RPL27A,RPL21,RPLP1,SON,SERTAD1,RPL39,IER5,RPS27,JUN,SRSF3,RPL11,KLF4,HSPA1B,HSPA1A,HIST1H4C,ID4,HSPD1,RTF1,SRSF2,ETS1,RPL34,BRD2,RPS29,TCF4,CDKN1A,NOLC1,RPL31,RPL23A,SMARCA4,TSC22D1,RPS24,TRA2B,RPL35A,KLF6,ZBTB38,H2…
GO:0044271	cellular nitrogen compound biosynthetic process	74	3528	0.33	1.02e-09	RPL18A,RPS12,HES1,ID2,EGR1,SOX4,FOSB,KLF2,JUND,NOTCH3,RPS11,CSRNP1,ARID5B,CCNL1,RPS23,RPS9,JUNB,UBB,FOS,PABPC1,EGR3,RPLP2,NFKBIZ,HEXIM1,HSP90AA1,HEY1,EEF1A1,ATF3,NR4A2,PTMA,MAFF,RPL27A,RPL21,RPLP1,SERTAD1,RPL39,IER5,RPS27,AMD1,JUN,RPL11,KLF4,HIST1H4C,ID4,SAT1,RTF1,ETS1,RPL34,BRD2,RPS29,TCF4,CDKN1A,RPL31,RPL23A,SMARCA4,TSC22D1,RPS24,RPL35A,KLF6,ZBTB38,FAU,ADM,UBC,RPL18,DDIT3,ENSG00000229117,RPL28,…
GO:0034645	cellular macromolecule biosynthetic process	73	3518	0.33	2.38e-09	RPL18A,RPS12,HES1,ID2,EGR1,SOX4,FOSB,KLF2,JUND,NOTCH3,PHLDA1,RPS11,CSRNP1,ARID5B,CCNL1,RPS23,RPS9,JUNB,UBB,FOS,PABPC1,EGR3,RPLP2,NFKBIZ,BGN,HEXIM1,HSP90AA1,HEY1,EEF1A1,ATF3,NR4A2,PTMA,MAFF,RPL27A,RPL21,RPLP1,SERTAD1,RPL39,IER5,RPS27,JUN,RPL11,KLF4,HIST1H4C,ID4,RTF1,ETS1,RPL34,BRD2,RPS29,TCF4,CDKN1A,RPL31,RPL23A,SMARCA4,TSC22D1,RPS24,RPL35A,KLF6,ZBTB38,FAU,UBC,RPL18,DDIT3,ENSG00000229117,RPL28,RPL…
GO:0048584	positive regulation of response to stimulus	43	2054	0.33	2.35e-05	PPP1R15A,GADD45B,NFKBIA,CCL2,HES1,SOX4,HSPB1,FABP4,UBB,CXCL8,NFKBIZ,PMAIP1,HEXIM1,HAP1,UNC5B,HSP90AA1,ATF3,CALM1,IER5,MCL1,JUN,HSPA1B,HSPA1A,CARD16,RGCC,TMSB4X,HSPD1,ETS1,CXCL1,PLA2G2A,PRKD2,SMARCA4,HLA-B,HERPUD1,CXCL2,TOB1,H2AFX,UBC,DDIT3,LDLR,RPL26,RPS19,TNFAIP3
GO:0043085	positive regulation of catalytic activity	29	1381	0.33	0.0011	PPP1R15A,GADD45B,CCL2,RGS2,EGR1,DNAJB1,ACE,CCNL1,UBB,HSPH1,PMAIP1,HSP90AA1,NR4A2,RPLP1,CALM1,JUN,KLF4,HSPA1A,CKS2,RGCC,DNAJA1,TMSB4X,HSPD1,CXCL1,CDKN1A,PRKD2,RGS5,UBC,IFI27
GO:0071495	cellular response to endogenous stimulus	23	1106	0.33	0.0054	CCL2,DUSP1,EGR1,FOSB,KLF2,JUND,COL1A2,JUNB,UBB,FOS,CXCL8,DDIT4,LTBP4,EGR3,HSPA5,EEF1A1,NR4A2,JUN,KLF4,DNAJA1,TOB1,UBC,ZFP36
GO:1902533	positive regulation of intracellular signal transduction	20	959	0.33	0.0099	GADD45B,CCL2,HES1,UBB,PMAIP1,HEXIM1,HAP1,UNC5B,HSP90AA1,CALM1,MCL1,JUN,HSPA1B,HSPA1A,CARD16,PLA2G2A,PRKD2,UBC,DDIT3,RPL26
GO:0060255	regulation of macromolecule metabolic process	125	6072	0.32	5.43e-20	PPP1R15A,GADD45B,NFKBIA,RPL18A,CCL2,RPS12,HES1,ID2,RGS2,DUSP1,EGR1,SOX4,FOSB,KLF2,HSPB1,BST2,JUND,DNAJB1,BTG1,FABP4,NOTCH3,RPS11,CSRNP1,ARID5B,NBL1,ACE,CCNL1,RPS23,RPS9,JUNB,UBB,FOS,DDIT4,TNFRSF10D,LTBP4,PABPC1,ZFAND2A,EGR3,HSPH1,RPLP2,ITLN1,HSPA5,NFKBIZ,SRSF7,PMAIP1,BGN,HEXIM1,HAP1,HSP90AA1,HEY1,EEF1A1,SLPI,ATF3,NR4A2,MAFF,RPL27A,RPL21,RPLP1,SON,CALM1,SERTAD1,RPL39,IER5,SGK1,RPS27,HIST2H2AA,JUN,…
GO:0010467	gene expression	76	3733	0.32	1.89e-09	RPL18A,RPS12,HES1,ID2,EGR1,SOX4,FOSB,KLF2,JUND,NOTCH3,RPS11,CSRNP1,ARID5B,ACE,CCNL1,RPS23,RPS9,JUNB,FOS,PABPC1,EGR3,RPLP2,NFKBIZ,SRSF7,HEXIM1,HEY1,EEF1A1,ATF3,NR4A2,PTMA,MAFF,RPL27A,RPL21,RPLP1,SON,SERTAD1,RPL39,IER5,RPS27,JUN,SRSF3,RPL11,KLF4,HIST1H4C,ID4,HSPD1,RTF1,SRSF2,ETS1,RPL34,BRD2,RPS29,TCF4,CDKN1A,NOLC1,RPL31,RPL23A,SMARCA4,TSC22D1,RPS24,TRA2B,RPL35A,KLF6,ZBTB38,FAU,RPL18,DDIT3,ENSG00000…
GO:0065009	regulation of molecular function	68	3322	0.32	2.2e-08	PPP1R15A,GADD45B,NFKBIA,CCL2,HES1,ID2,RGS2,DUSP1,EGR1,HSPB1,BST2,DNAJB1,FABP4,FARP2,TNNT3,ARID5B,NBL1,ACE,DOCK6,CCNL1,UBB,FOS,CXCL8,TNFRSF10D,HSPH1,HSPA5,PMAIP1,BGN,HEXIM1,HAP1,HSP90AA1,HEY1,SLPI,NR4A2,RPLP1,HP,CALM1,SERTAD1,SGK1,JUN,RPL11,KLF4,PSMB9,ASPN,HSPA1B,HSPA1A,CARD16,CKS2,RGCC,DNAJA1,TMSB4X,HSPD1,AREG,CXCL1,CDKN1A,PRKD2,SMARCA4,HERPUD1,CXCL2,RGS5,ADM,UBC,DDIT3,ZFP36,TNFAIP3,SPRY1,FXYD6,I…
GO:0051239	regulation of multicellular organismal process	57	2788	0.32	7.51e-07	LGALS1,NFKBIA,HES1,ID2,RGS2,EGR1,KLF2,HSPB1,BST2,JUND,BTG1,NOTCH3,MGLL,RHOB,TNNT3,NBL1,ACE,FOS,CXCL8,EGR3,HSPA5,APOLD1,NFKBIZ,HAP1,HEY1,NR4A2,MAFF,CALM1,SGK1,JUN,KLF4,ASPN,HSPA1B,HSPA1A,CARD16,HIST1H4C,ID4,CD83,RGCC,TMSB4X,HSPD1,ETS1,AREG,TCF4,IFRD1,PRKD2,HLA-B,TOB1,ADM,DDIT3,LDLR,ZFP36,RPS19,APLNR,TNFAIP3,SPRY1,EPPK1
GO:0030162	regulation of proteolysis	15	742	0.32	0.0351	BST2,UBB,TNFRSF10D,LTBP4,ZFAND2A,PMAIP1,SLPI,RPL11,KLF4,PSMB9,HSPA1A,CARD16,HSPD1,HERPUD1,IFI27
GO:0045596	negative regulation of cell differentiation	14	683	0.32	0.0394	LGALS1,NFKBIA,HES1,ID2,RGS2,NOTCH3,HIST1H4C,ID4,AREG,IFRD1,TOB1,DDIT3,LDLR,ZFP36
GO:0048523	negative regulation of cellular process	89	4454	0.31	3.75e-11	PPP1R15A,GADD45B,LGALS1,NFKBIA,CCL2,ITFG2,HES1,ID2,RGS2,DUSP1,EGR1,SOX4,FOSB,KLF2,HSPB1,BST2,JUND,DNAJB1,BTG1,FABP4,NOTCH3,RHOB,ARID5B,NBL1,ACE,JUNB,UBB,CXCL8,DDIT4,TNFRSF10D,PABPC1,EGR3,HSPH1,HSPA5,SRSF7,BGN,HEXIM1,HAP1,UNC5B,HEY1,SLPI,ATF3,NR4A2,HP,SON,CALM1,DPT,MCL1,HIST2H2AA,JUN,IFIT3,RPL11,KLF4,ASPN,HSPA1B,HSPA1A,CARD16,HIST1H4C,ID4,RGCC,DNAJA1,TMSB4X,HSPD1,RTF1,SRSF2,ETS1,AREG,CXCL1,IFRD1,C…
GO:0006357	regulation of transcription by RNA polymerase II	52	2633	0.31	8.79e-06	NFKBIA,HES1,ID2,EGR1,SOX4,FOSB,KLF2,JUND,DNAJB1,NOTCH3,CSRNP1,ARID5B,NBL1,CCNL1,JUNB,UBB,FOS,EGR3,HSPH1,HSPA5,NFKBIZ,HEXIM1,HEY1,ATF3,NR4A2,MAFF,SERTAD1,IER5,JUN,KLF4,HSPA1A,CKS2,ID4,RGCC,HSPD1,RTF1,ETS1,BRD2,TCF4,CDKN1A,PRKD2,SMARCA4,TSC22D1,KLF6,ZBTB38,TOB1,UBC,DDIT3,IER2,KANK2,ZFP36,IFI27
GO:0043933	protein-containing complex subunit organization	35	1770	0.31	0.00068	HES1,HBA2,FARP2,RPS23,COL1A2,UBB,DDIT4,HBA1,ITLN1,HBB,HSP90AA1,H3F3C,PTMA,SMC4,DPT,RPS27,RPL11,HSPA1A,HIST1H4C,HSPD1,BRD2,AREG,TCF4,PLA2G2A,RPL23A,SMARCA4,SLC9A3R2,TRA2B,H2AFX,UBC,DDIT3,RPS19,RPS28,TNFAIP3,RPS10
GO:0065003	protein-containing complex assembly	30	1514	0.31	0.0021	HES1,HBA2,FARP2,RPS23,COL1A2,UBB,HBA1,ITLN1,HBB,HSP90AA1,H3F3C,RPS27,RPL11,HSPA1A,HIST1H4C,HSPD1,BRD2,AREG,TCF4,RPL23A,SMARCA4,SLC9A3R2,TRA2B,H2AFX,UBC,DDIT3,RPS19,RPS28,TNFAIP3,RPS10
GO:0032940	secretion by cell	19	959	0.31	0.0192	SLC2A3,ISLR,BST2,LTBP4,HBB,HAP1,HSP90AA1,EEF1A1,SLPI,HP,CALM1,NEU1,HSPA1B,HSPA1A,HLA-C,TMSB4X,CXCL1,HLA-B,ADM
GO:0022603	regulation of anatomical structure morphogenesis	19	961	0.31	0.0195	CCL2,HES1,KLF2,HSPB1,BTG1,RHOB,CXCL8,SYNE3,HEY1,KLF4,ASPN,RGCC,ETS1,IFRD1,PRKD2,ADM,APLNR,TNFAIP3,SPRY1
GO:0051093	negative regulation of developmental process	18	910	0.31	0.0231	LGALS1,NFKBIA,HES1,ID2,RGS2,KLF2,NOTCH3,KLF4,ASPN,HIST1H4C,ID4,RGCC,AREG,IFRD1,TOB1,DDIT3,LDLR,ZFP36
GO:0019222	regulation of metabolic process	128	6516	0.3	6.22e-19	PPP1R15A,GADD45B,NFKBIA,RPL18A,CCL2,RPS12,HES1,ID2,RGS2,DUSP1,EGR1,SOX4,FOSB,KLF2,HSPB1,BST2,JUND,DNAJB1,BTG1,FABP4,NOTCH3,RPS11,CSRNP1,ARID5B,NBL1,ACE,CCNL1,RPS23,RPS9,JUNB,UBB,FOS,DDIT4,TNFRSF10D,LTBP4,PABPC1,ZFAND2A,EGR3,HSPH1,RPLP2,ITLN1,HSPA5,NFKBIZ,SRSF7,PMAIP1,BGN,HEXIM1,HBB,HAP1,HSP90AA1,HEY1,EEF1A1,SLPI,ATF3,NR4A2,MAFF,RPL27A,RPL21,RPLP1,HP,SON,CALM1,SERTAD1,RPL39,IER5,SGK1,RPS27,MCL1,HI…
GO:0048522	positive regulation of cellular process	95	4898	0.3	2.01e-11	PPP1R15A,GADD45B,LGALS1,NFKBIA,CCL2,HES1,ID2,RGS2,DUSP1,EGR1,SOX4,FOSB,KLF2,HSPB1,HBA2,JUND,BTG1,NOTCH3,RHOB,CSRNP1,ARID5B,NBL1,ACE,CCNL1,RPS9,JUNB,UBB,FOS,CXCL8,DDIT4,PABPC1,ZFAND2A,EGR3,HSPH1,HBA1,ITLN1,HSPA5,NFKBIZ,PMAIP1,HEXIM1,HBB,HAP1,UNC5B,HSP90AA1,HEY1,H3F3C,ATF3,NR4A2,MAFF,RPLP1,HP,CALM1,SERTAD1,IER5,MCL1,JUN,KLF4,HSPA1B,HSPA1A,CARD16,CKS2,ID4,CD83,RGCC,DNAJA1,TMSB4X,HSPD1,RTF1,ETS1,AREG…
GO:0048583	regulation of response to stimulus	76	3882	0.3	9.59e-09	PPP1R15A,GADD45B,NFKBIA,CCL2,ITFG2,HES1,RGS2,DUSP1,EGR1,SOX4,HSPB1,BST2,DNAJB1,FABP4,HLA-F,NOTCH3,FARP2,MGLL,RHOB,NBL1,COL1A2,UBB,FOS,CXCL8,DDIT4,LTBP4,HSPH1,HSPA5,NFKBIZ,PMAIP1,BGN,HEXIM1,HAP1,UNC5B,HSP90AA1,HEY1,ATF3,NR4A2,CALM1,IER5,MCL1,JUN,RPL11,KLF4,ASPN,HSPA1B,HSPA1A,CARD16,HLA-C,RGCC,DNAJA1,TMSB4X,HSPD1,ETS1,AREG,CXCL1,PLA2G2A,PRKD2,SMARCA4,HLA-B,HERPUD1,CXCL2,TOB1,RGS5,H2AFX,ADM,UBC,DDIT…
GO:0009966	regulation of signal transduction	59	3033	0.3	2.01e-06	PPP1R15A,GADD45B,NFKBIA,CCL2,ITFG2,HES1,RGS2,DUSP1,EGR1,SOX4,HSPB1,NOTCH3,FARP2,MGLL,RHOB,NBL1,UBB,CXCL8,DDIT4,LTBP4,HSPH1,HSPA5,PMAIP1,BGN,HEXIM1,HAP1,UNC5B,HSP90AA1,HEY1,ATF3,NR4A2,CALM1,MCL1,JUN,RPL11,KLF4,ASPN,HSPA1B,HSPA1A,CARD16,DNAJA1,TMSB4X,AREG,CXCL1,PLA2G2A,PRKD2,SMARCA4,HERPUD1,CXCL2,TOB1,RGS5,ADM,UBC,DDIT3,RPL26,KANK2,APLNR,TNFAIP3,SPRY1
GO:0046903	secretion	21	1070	0.3	0.014	SLC2A3,ISLR,BST2,ACE,LTBP4,HBB,HAP1,HSP90AA1,EEF1A1,SLPI,HP,CALM1,NEU1,HSPA1B,HSPA1A,HLA-C,TMSB4X,CXCL1,PLA2G2A,HLA-B,ADM
GO:0006396	RNA processing	16	825	0.3	0.0387	CCNL1,RPS9,PABPC1,SRSF7,SON,RPS27,SRSF3,RPL11,SRSF2,NOLC1,RPS24,TRA2B,RPL35A,RPL26,RPS19,RPS28
GO:0030182	neuron differentiation	18	940	0.29	0.0296	HES1,ID2,SOX4,NOTCH3,FARP2,NBL1,UBB,DDIT4,HSPA5,UNC5B,HSP90AA1,NR4A2,SGK1,JUN,ID4,AREG,ADM,IER2
GO:0022402	cell cycle process	17	890	0.29	0.0357	PPP1R15A,ID2,DUSP1,SOX4,PHLDA1,RHOB,CXCL8,HSP90AA1,SON,SMC4,CKS2,ID4,RGCC,CDKN1A,DDIT3,RPL26,SPRY1
GO:0048518	positive regulation of biological process	101	5459	0.28	3.26e-11	PPP1R15A,CCDC80,GADD45B,LGALS1,NFKBIA,CCL2,HES1,ID2,RGS2,DUSP1,EGR1,SOX4,FOSB,KLF2,HSPB1,HBA2,JUND,BTG1,FABP4,NOTCH3,RHOB,CSRNP1,ARID5B,NBL1,ACE,CCNL1,RPS9,JUNB,UBB,FOS,CXCL8,DDIT4,PABPC1,ZFAND2A,EGR3,HSPH1,HBA1,ITLN1,HSPA5,NFKBIZ,PMAIP1,HEXIM1,HBB,HAP1,UNC5B,HSP90AA1,HEY1,H3F3C,ATF3,NR4A2,MAFF,RPLP1,HP,CALM1,SERTAD1,IER5,SGK1,MCL1,JUN,RPL11,KLF4,HSPA1B,HSPA1A,CARD16,CKS2,ID4,CD83,RGCC,DNAJA1,TMS…
GO:0006139	nucleobase-containing compound metabolic process	84	4551	0.28	1.08e-08	RPL18A,RPS12,HES1,ID2,EGR1,SOX4,FOSB,KLF2,JUND,NOTCH3,RPS11,CSRNP1,ARID5B,CCNL1,RPS23,RPS9,JUNB,UBB,FOS,PABPC1,EGR3,RPLP2,NFKBIZ,SRSF7,HEXIM1,HSP90AA1,HEY1,EEF1A1,ATF3,NR4A2,PTMA,MAFF,RPL27A,RPL21,RPLP1,SON,SERTAD1,RPL39,IER5,RPS27,AMD1,JUN,SRSF3,RPL11,KLF4,HSPA1B,HSPA1A,HIST1H4C,ID4,HSPD1,RTF1,SRSF2,ETS1,RPL34,BRD2,RPS29,TCF4,CDKN1A,NOLC1,RPL31,RPL23A,SMARCA4,TSC22D1,RPS24,TRA2B,RPL35A,KLF6,ZBTB…
GO:0051234	establishment of localization	79	4248	0.28	3.66e-08	SLC2A3,NFKBIA,RPL18A,RPS12,HSPB1,ISLR,HBA2,BST2,FABP4,RPS11,RHOB,ACE,RPS23,RPS9,UBB,CXCL8,LTBP4,HSPH1,RPLP2,HBA1,HSPA5,APOLD1,SRSF7,PMAIP1,HBB,HAP1,SYNE3,HSP90AA1,EEF1A1,SLPI,RPL27A,RPL21,RPLP1,HP,CALM1,RPL39,SGK1,RPS27,MCL1,SRSF3,RPL11,NEU1,HSPA1B,HSPA1A,HLA-C,DNAJA1,TMSB4X,HSPD1,SRSF2,RPL34,AREG,CXCL1,RPS29,PLA2G2A,RPL31,RPL23A,SELENBP1,HLA-B,PRG4,HERPUD1,RPS24,RPL35A,FAU,ADM,UBC,RPL18,DDIT3,EN…
GO:0006810	transport	76	4130	0.28	1.41e-07	SLC2A3,NFKBIA,RPL18A,RPS12,HSPB1,ISLR,HBA2,BST2,FABP4,RPS11,RHOB,ACE,RPS23,RPS9,UBB,CXCL8,LTBP4,HSPH1,RPLP2,HBA1,HSPA5,APOLD1,SRSF7,PMAIP1,HBB,HAP1,HSP90AA1,EEF1A1,SLPI,RPL27A,RPL21,RPLP1,HP,CALM1,RPL39,SGK1,RPS27,MCL1,SRSF3,RPL11,NEU1,HSPA1B,HSPA1A,HLA-C,DNAJA1,TMSB4X,HSPD1,SRSF2,RPL34,AREG,CXCL1,RPS29,PLA2G2A,RPL31,RPL23A,SELENBP1,HLA-B,PRG4,HERPUD1,RPS24,RPL35A,FAU,ADM,UBC,RPL18,DDIT3,ENSG0000…
GO:0051336	regulation of hydrolase activity	23	1238	0.28	0.0165	PPP1R15A,CCL2,RGS2,BST2,DNAJB1,TNNT3,TNFRSF10D,PMAIP1,SLPI,CALM1,JUN,KLF4,PSMB9,HSPA1A,CARD16,DNAJA1,TMSB4X,HSPD1,PRKD2,HERPUD1,RGS5,SPRY1,IFI27
GO:0009725	response to hormone	16	854	0.28	0.0488	DUSP1,EGR1,FOSB,JUND,BTG1,JUNB,FOS,DDIT4,NR4A2,JUN,DNAJA1,ETS1,AREG,CDKN1A,ADM,ZFP36
GO:0051252	regulation of RNA metabolic process	71	3890	0.27	7.32e-07	NFKBIA,HES1,ID2,EGR1,SOX4,FOSB,KLF2,HSPB1,JUND,DNAJB1,BTG1,FABP4,NOTCH3,CSRNP1,ARID5B,NBL1,CCNL1,JUNB,UBB,FOS,PABPC1,EGR3,HSPH1,HSPA5,NFKBIZ,SRSF7,HEXIM1,HEY1,EEF1A1,ATF3,NR4A2,MAFF,SON,SERTAD1,IER5,SGK1,HIST2H2AA,JUN,SRSF3,KLF4,HSPA1B,HSPA1A,CARD16,CKS2,HIST1H4C,ID4,RGCC,TMSB4X,HSPD1,RTF1,SRSF2,ETS1,BRD2,TCF4,CDKN1A,NOLC1,PRKD2,SMARCA4,TSC22D1,TRA2B,KLF6,ZBTB38,TOB1,H2AFX,UBC,DDIT3,IER2,KANK2,ZF…
GO:0009653	anatomical structure morphogenesis	36	1992	0.27	0.0025	CCL2,HES1,ID2,DUSP1,SOX4,KLF2,NOTCH3,RHOB,CSRNP1,ARID5B,NBL1,COL1A2,JUNB,UBB,CXCL8,EGR3,HSPA5,APOLD1,UNC5B,HSP90AA1,HEY1,NR4A2,KRT19,SGK1,JUN,KLF4,ID4,SAT1,RTF1,ETS1,AREG,NOLC1,PRKD2,ADM,APLNR,SPRY1
GO:0035556	intracellular signal transduction	28	1528	0.27	0.0084	PPP1R15A,NFKBIA,CCL2,DUSP1,SOX4,HSPB1,FARP2,RHOB,DOCK6,COL1A2,UBB,CXCL8,DDIT4,PMAIP1,CALM1,SGK1,MCL1,JUN,RGCC,CXCL1,CDKN1A,PRKD2,ADM,UBC,DDIT3,RPL26,ZFP36,TNFAIP3
GO:0051171	regulation of nitrogen compound metabolic process	103	5827	0.26	2.31e-10	PPP1R15A,GADD45B,NFKBIA,CCL2,HES1,ID2,RGS2,DUSP1,EGR1,SOX4,FOSB,KLF2,HSPB1,BST2,JUND,DNAJB1,BTG1,FABP4,NOTCH3,CSRNP1,ARID5B,NBL1,ACE,CCNL1,RPS9,JUNB,UBB,FOS,DDIT4,TNFRSF10D,LTBP4,PABPC1,ZFAND2A,EGR3,HSPH1,ITLN1,HSPA5,NFKBIZ,SRSF7,PMAIP1,BGN,HEXIM1,HBB,HAP1,HSP90AA1,HEY1,EEF1A1,SLPI,ATF3,NR4A2,MAFF,RPLP1,SON,CALM1,SERTAD1,IER5,SGK1,HIST2H2AA,JUN,SRSF3,RPL11,KLF4,PSMB9,ASPN,HSPA1B,HSPA1A,CARD16,CKS…
GO:0051179	localization	94	5233	0.26	1.99e-09	SLC2A3,PPP1R15A,NFKBIA,RPL18A,CCL2,RPS12,HES1,HSPB1,ISLR,HBA2,BST2,BTG1,FABP4,RPS11,RHOB,ARID5B,NBL1,ACE,RPS23,COL1A2,RPS9,UBB,CXCL8,DDIT4,TNFRSF10D,LTBP4,EGR3,HSPH1,RPLP2,HBA1,HSPA5,APOLD1,SRSF7,PMAIP1,HBB,HAP1,SYNE3,HSP90AA1,EEF1A1,SLPI,NR4A2,RPL27A,RPL21,RPLP1,HP,CALM1,RPL39,SGK1,RPS27,MCL1,SRSF3,RPL11,NEU1,HSPA1B,HSPA1A,HLA-C,ID4,DNAJA1,TMSB4X,HSPD1,SRSF2,ETS1,RPL34,AREG,CXCL1,RPS29,PLA2G2A,R…
GO:0009889	regulation of biosynthetic process	77	4337	0.26	4.51e-07	PPP1R15A,NFKBIA,CCL2,HES1,ID2,RGS2,DUSP1,EGR1,SOX4,FOSB,KLF2,HSPB1,JUND,DNAJB1,BTG1,FABP4,NOTCH3,CSRNP1,ARID5B,NBL1,CCNL1,RPS9,JUNB,UBB,FOS,DDIT4,PABPC1,EGR3,HSPH1,HSPA5,NFKBIZ,HEXIM1,HBB,HSP90AA1,HEY1,EEF1A1,ATF3,NR4A2,MAFF,SERTAD1,IER5,SGK1,HIST2H2AA,JUN,KLF4,HSPA1B,HSPA1A,CARD16,CKS2,HIST1H4C,ID4,RGCC,TMSB4X,HSPD1,RTF1,SRSF2,ETS1,BRD2,TCF4,CDKN1A,NOLC1,PRKD2,SMARCA4,TSC22D1,KLF6,ZBTB38,TOB1,H2…
GO:0031326	regulation of cellular biosynthetic process	76	4266	0.26	5.01e-07	PPP1R15A,NFKBIA,HES1,ID2,RGS2,DUSP1,EGR1,SOX4,FOSB,KLF2,HSPB1,JUND,DNAJB1,BTG1,FABP4,NOTCH3,CSRNP1,ARID5B,NBL1,CCNL1,RPS9,JUNB,UBB,FOS,DDIT4,PABPC1,EGR3,HSPH1,HSPA5,NFKBIZ,HEXIM1,HBB,HSP90AA1,HEY1,EEF1A1,ATF3,NR4A2,MAFF,SERTAD1,IER5,SGK1,HIST2H2AA,JUN,KLF4,HSPA1B,HSPA1A,CARD16,CKS2,HIST1H4C,ID4,RGCC,TMSB4X,HSPD1,RTF1,SRSF2,ETS1,BRD2,TCF4,CDKN1A,NOLC1,PRKD2,SMARCA4,TSC22D1,KLF6,ZBTB38,TOB1,H2AFX,U…
GO:0019219	regulation of nucleobase-containing compound metabolic process	74	4133	0.26	6.99e-07	NFKBIA,HES1,ID2,DUSP1,EGR1,SOX4,FOSB,KLF2,HSPB1,JUND,DNAJB1,BTG1,FABP4,NOTCH3,CSRNP1,ARID5B,NBL1,CCNL1,JUNB,UBB,FOS,DDIT4,PABPC1,EGR3,HSPH1,HSPA5,NFKBIZ,SRSF7,HEXIM1,HSP90AA1,HEY1,EEF1A1,ATF3,NR4A2,MAFF,SON,SERTAD1,IER5,SGK1,HIST2H2AA,JUN,SRSF3,KLF4,HSPA1B,HSPA1A,CARD16,CKS2,HIST1H4C,ID4,RGCC,TMSB4X,HSPD1,RTF1,SRSF2,ETS1,BRD2,TCF4,CDKN1A,NOLC1,PRKD2,SMARCA4,TSC22D1,TRA2B,KLF6,ZBTB38,TOB1,H2AFX,UB…
GO:0010556	regulation of macromolecule biosynthetic process	74	4143	0.26	7.59e-07	PPP1R15A,NFKBIA,CCL2,HES1,ID2,RGS2,DUSP1,EGR1,SOX4,FOSB,KLF2,HSPB1,JUND,DNAJB1,BTG1,FABP4,NOTCH3,CSRNP1,ARID5B,NBL1,CCNL1,RPS9,JUNB,UBB,FOS,PABPC1,EGR3,HSPH1,HSPA5,NFKBIZ,HEXIM1,HSP90AA1,HEY1,EEF1A1,ATF3,NR4A2,MAFF,SERTAD1,IER5,SGK1,HIST2H2AA,JUN,KLF4,HSPA1B,HSPA1A,CARD16,CKS2,HIST1H4C,ID4,RGCC,TMSB4X,HSPD1,RTF1,SRSF2,ETS1,BRD2,TCF4,CDKN1A,NOLC1,PRKD2,SMARCA4,TSC22D1,KLF6,ZBTB38,TOB1,H2AFX,UBC,DD…
GO:2000112	regulation of cellular macromolecule biosynthetic process	72	4050	0.26	1.49e-06	PPP1R15A,NFKBIA,HES1,ID2,RGS2,DUSP1,EGR1,SOX4,FOSB,KLF2,HSPB1,JUND,DNAJB1,BTG1,FABP4,NOTCH3,CSRNP1,ARID5B,NBL1,CCNL1,RPS9,JUNB,UBB,FOS,PABPC1,EGR3,HSPH1,HSPA5,NFKBIZ,HEXIM1,HSP90AA1,HEY1,EEF1A1,ATF3,NR4A2,MAFF,SERTAD1,IER5,SGK1,HIST2H2AA,JUN,KLF4,HSPA1B,HSPA1A,CARD16,CKS2,HIST1H4C,ID4,RGCC,TMSB4X,HSPD1,RTF1,ETS1,BRD2,TCF4,CDKN1A,NOLC1,PRKD2,SMARCA4,TSC22D1,KLF6,ZBTB38,TOB1,H2AFX,UBC,DDIT3,RPL26,I…
GO:1903506	regulation of nucleic acid-templated transcription	65	3683	0.26	1.02e-05	NFKBIA,HES1,ID2,EGR1,SOX4,FOSB,KLF2,JUND,DNAJB1,BTG1,FABP4,NOTCH3,CSRNP1,ARID5B,NBL1,CCNL1,JUNB,UBB,FOS,EGR3,HSPH1,HSPA5,NFKBIZ,HEXIM1,HEY1,EEF1A1,ATF3,NR4A2,MAFF,SERTAD1,IER5,SGK1,HIST2H2AA,JUN,KLF4,HSPA1B,HSPA1A,CARD16,CKS2,HIST1H4C,ID4,RGCC,TMSB4X,HSPD1,RTF1,SRSF2,ETS1,BRD2,TCF4,CDKN1A,NOLC1,PRKD2,SMARCA4,TSC22D1,KLF6,ZBTB38,TOB1,H2AFX,UBC,DDIT3,IER2,KANK2,ZFP36,TNFAIP3,IFI27
GO:0048699	generation of neurons	25	1422	0.26	0.0206	LGALS1,HES1,ID2,RGS2,SOX4,NOTCH3,FARP2,NBL1,UBB,DDIT4,HSPA5,HAP1,UNC5B,HSP90AA1,NR4A2,SGK1,JUN,KLF4,ID4,AREG,TCF4,IFRD1,ADM,LDLR,IER2
GO:0044249	cellular biosynthetic process	79	4567	0.25	7.67e-07	RPL18A,RPS12,HES1,ID2,EGR1,SOX4,FOSB,KLF2,JUND,NOTCH3,MGLL,PHLDA1,RPS11,CSRNP1,ARID5B,CCNL1,RPS23,RPS9,JUNB,UBB,FOS,PABPC1,EGR3,RPLP2,NFKBIZ,BGN,HEXIM1,HSP90AA1,HEY1,EEF1A1,ATF3,NR4A2,PTMA,MAFF,RPL27A,RPL21,RPLP1,SERTAD1,RPL39,IER5,RPS27,AMD1,JUN,RPL11,KLF4,HIST1H4C,ID4,SAT1,RTF1,ETS1,RPL34,BRD2,RPS29,TCF4,PLA2G2A,CDKN1A,RPL31,RPL23A,PRKD2,SMARCA4,TSC22D1,RPS24,RPL35A,KLF6,ZBTB38,FAU,ADM,UBC,RPL1…
GO:0006355	regulation of transcription, DNA-templated	64	3661	0.25	1.73e-05	NFKBIA,HES1,ID2,EGR1,SOX4,FOSB,KLF2,JUND,DNAJB1,BTG1,FABP4,NOTCH3,CSRNP1,ARID5B,NBL1,CCNL1,JUNB,UBB,FOS,EGR3,HSPH1,HSPA5,NFKBIZ,HEXIM1,HEY1,EEF1A1,ATF3,NR4A2,MAFF,SERTAD1,IER5,SGK1,HIST2H2AA,JUN,KLF4,HSPA1B,HSPA1A,CARD16,CKS2,HIST1H4C,ID4,RGCC,TMSB4X,HSPD1,RTF1,ETS1,BRD2,TCF4,CDKN1A,NOLC1,PRKD2,SMARCA4,TSC22D1,KLF6,ZBTB38,TOB1,H2AFX,UBC,DDIT3,IER2,KANK2,ZFP36,TNFAIP3,IFI27
GO:0080090	regulation of primary metabolic process	102	5982	0.24	2.79e-09	PPP1R15A,GADD45B,NFKBIA,CCL2,HES1,ID2,RGS2,DUSP1,EGR1,SOX4,FOSB,KLF2,HSPB1,BST2,JUND,DNAJB1,BTG1,FABP4,NOTCH3,CSRNP1,ARID5B,NBL1,ACE,CCNL1,RPS9,JUNB,UBB,FOS,DDIT4,TNFRSF10D,LTBP4,PABPC1,ZFAND2A,EGR3,HSPH1,ITLN1,HSPA5,NFKBIZ,SRSF7,PMAIP1,BGN,HEXIM1,HAP1,HSP90AA1,HEY1,EEF1A1,SLPI,ATF3,NR4A2,MAFF,RPLP1,SON,CALM1,SERTAD1,IER5,SGK1,HIST2H2AA,JUN,SRSF3,RPL11,KLF4,PSMB9,ASPN,HSPA1B,HSPA1A,CARD16,CKS2,HI…
GO:0031323	regulation of cellular metabolic process	103	6082	0.24	3.02e-09	PPP1R15A,GADD45B,NFKBIA,CCL2,HES1,ID2,RGS2,DUSP1,EGR1,SOX4,FOSB,KLF2,HSPB1,BST2,JUND,DNAJB1,BTG1,FABP4,NOTCH3,CSRNP1,ARID5B,NBL1,ACE,CCNL1,RPS9,JUNB,UBB,FOS,DDIT4,TNFRSF10D,PABPC1,ZFAND2A,EGR3,HSPH1,ITLN1,HSPA5,NFKBIZ,SRSF7,PMAIP1,BGN,HEXIM1,HBB,HAP1,HSP90AA1,HEY1,EEF1A1,SLPI,ATF3,NR4A2,MAFF,RPLP1,HP,SON,CALM1,SERTAD1,IER5,SGK1,MCL1,HIST2H2AA,JUN,SRSF3,RPL11,KLF4,ASPN,HSPA1B,HSPA1A,CARD16,CKS2,HI…
GO:0034641	cellular nitrogen compound metabolic process	87	5126	0.24	2.49e-07	RPL18A,RPS12,HES1,ID2,EGR1,SOX4,FOSB,KLF2,JUND,NOTCH3,RPS11,CSRNP1,ARID5B,ACE,CCNL1,RPS23,RPS9,JUNB,UBB,FOS,PABPC1,EGR3,RPLP2,NFKBIZ,SRSF7,HEXIM1,HSP90AA1,HEY1,EEF1A1,ATF3,NR4A2,PTMA,MAFF,RPL27A,RPL21,RPLP1,SON,SERTAD1,RPL39,IER5,RPS27,AMD1,JUN,SRSF3,RPL11,KLF4,NEU1,HSPA1B,HSPA1A,HIST1H4C,ID4,SAT1,HSPD1,RTF1,SRSF2,ETS1,RPL34,BRD2,RPS29,TCF4,CDKN1A,NOLC1,RPL31,RPL23A,SMARCA4,TSC22D1,RPS24,TRA2B,RP…
GO:1901360	organic cyclic compound metabolic process	85	4963	0.24	2.75e-07	RPL18A,RPS12,HES1,ID2,EGR1,SOX4,FOSB,KLF2,JUND,NOTCH3,RPS11,CSRNP1,ARID5B,CCNL1,RPS23,RPS9,JUNB,UBB,FOS,PABPC1,EGR3,RPLP2,NFKBIZ,SRSF7,HEXIM1,HSP90AA1,HEY1,EEF1A1,ATF3,NR4A2,PTMA,MAFF,RPL27A,RPL21,RPLP1,SON,SERTAD1,RPL39,IER5,RPS27,AMD1,JUN,SRSF3,RPL11,KLF4,HSPA1B,HSPA1A,HIST1H4C,ID4,HSPD1,RTF1,SRSF2,ETS1,RPL34,BRD2,RPS29,TCF4,CDKN1A,NOLC1,RPL31,RPL23A,SMARCA4,TSC22D1,RPS24,TRA2B,RPL35A,KLF6,ZBTB…
GO:1901576	organic substance biosynthetic process	79	4656	0.24	1.67e-06	RPL18A,RPS12,HES1,ID2,EGR1,SOX4,FOSB,KLF2,JUND,NOTCH3,MGLL,PHLDA1,RPS11,CSRNP1,ARID5B,CCNL1,RPS23,RPS9,JUNB,UBB,FOS,PABPC1,EGR3,RPLP2,NFKBIZ,BGN,HEXIM1,HSP90AA1,HEY1,EEF1A1,ATF3,NR4A2,PTMA,MAFF,RPL27A,RPL21,RPLP1,SERTAD1,RPL39,IER5,RPS27,AMD1,JUN,RPL11,KLF4,HIST1H4C,ID4,SAT1,RTF1,ETS1,RPL34,BRD2,RPS29,TCF4,PLA2G2A,CDKN1A,RPL31,RPL23A,PRKD2,SMARCA4,TSC22D1,RPS24,RPL35A,KLF6,ZBTB38,FAU,ADM,UBC,RPL1…
GO:0022008	neurogenesis	26	1519	0.24	0.0231	LGALS1,CCL2,HES1,ID2,RGS2,SOX4,NOTCH3,FARP2,NBL1,UBB,DDIT4,HSPA5,HAP1,UNC5B,HSP90AA1,NR4A2,SGK1,JUN,KLF4,ID4,AREG,TCF4,IFRD1,ADM,LDLR,IER2
GO:0016192	vesicle-mediated transport	28	1699	0.23	0.0262	SLC2A3,ISLR,HBA2,BST2,RHOB,UBB,CXCL8,HSPH1,HBA1,HBB,HAP1,HSP90AA1,EEF1A1,SLPI,HP,CALM1,NEU1,HSPA1B,HSPA1A,HLA-C,TMSB4X,AREG,CXCL1,HLA-B,PRG4,ADM,UBC,LDLR
GO:0044267	cellular protein metabolic process	57	3603	0.21	0.0011	PPP1R15A,LGALS1,NFKBIA,RPL18A,CCL2,RPS12,DUSP1,BTG1,LOXL1,RPS11,TRIM7,ARID5B,RPS23,RPS9,UBB,LTBP4,PABPC1,RPLP2,HSPA5,PMAIP1,BGN,HSP90AA1,EEF1A1,RPL27A,RPL21,RPLP1,MSRB3,CALM1,RPL39,SGK1,RPS27,RPL11,PSMB9,HIST1H4C,RTF1,RPL34,RPS29,CDKN1A,RPL31,RPL23A,PRKD2,HERPUD1,RPS24,RPL35A,FAU,UBC,RPL18,DDIT3,ENSG00000229117,RPL28,RPL26,RPL36,ZFP36,RPS19,RPS28,TNFAIP3,RPS10
GO:0048513	animal organ development	46	2926	0.21	0.0058	LGALS1,NFKBIA,CCL2,ITFG2,HES1,ID2,RGS2,EGR1,SOX4,KLF2,DNAJB1,NOTCH3,FARP2,CSRNP1,ARID5B,ACE,COL1A2,JUNB,FOS,CXCL8,DDIT4,EGR3,HSPA5,HEXIM1,HAP1,HEY1,ATF3,NR4A2,MAFF,KRT19,JUN,KLF4,ASPN,ID4,ETS1,AREG,CDKN1A,NOLC1,SMARCA4,TRA2B,KLF6,H2AFX,ADM,RPS19,APLNR,SPRY1
GO:0009888	tissue development	26	1626	0.21	0.0445	HES1,ID2,DUSP1,EGR1,SOX4,KLF2,RHOB,ARID5B,JUNB,FOS,HEY1,ATF3,MAFF,KRT19,JUN,KLF4,ASPN,ID4,RTF1,AREG,IFRD1,CDKN1A,NOLC1,PRKD2,ADM,SPRY1
GO:0050896	response to stimulus	122	7824	0.2	1.5e-09	SLC2A3,PPP1R15A,CCDC80,GADD45B,LGALS1,NFKBIA,RPL18A,CCL2,ITFG2,HES1,ID2,RGS2,DUSP1,EGR1,SOX4,MT2A,FOSB,KLF2,HSPB1,HBA2,BST2,JUND,DNAJB1,BTG1,FABP4,HLA-F,LOXL1,NOTCH3,FARP2,MGLL,RHOB,CSRNP1,ARID5B,DOCK6,COL1A2,JUNB,UBB,FOS,CXCL8,DDIT4,TNFRSF10D,LTBP4,ZFAND2A,EGR3,HSPH1,HBA1,ITLN1,HSPA5,APOLD1,NFKBIZ,SRSF7,PMAIP1,BGN,HEXIM1,HBB,HAP1,UNC5B,HSP90AA1,HEY1,EEF1A1,SLPI,ATF3,NR4A2,MAFF,MSRB3,HP,CALM1,KRT…
GO:0051716	cellular response to stimulus	97	6212	0.2	1.06e-06	PPP1R15A,LGALS1,NFKBIA,CCL2,ITFG2,HES1,ID2,DUSP1,EGR1,SOX4,MT2A,FOSB,KLF2,HSPB1,HBA2,BST2,JUND,DNAJB1,FABP4,HLA-F,NOTCH3,FARP2,RHOB,CSRNP1,ARID5B,DOCK6,COL1A2,JUNB,UBB,FOS,CXCL8,DDIT4,TNFRSF10D,LTBP4,ZFAND2A,EGR3,HBA1,HSPA5,NFKBIZ,SRSF7,PMAIP1,BGN,HBB,HAP1,UNC5B,HSP90AA1,HEY1,EEF1A1,ATF3,NR4A2,HP,CALM1,KRT19,IER5,SGK1,MCL1,JUN,IFIT3,SRSF3,KLF4,ASPN,HSPA1B,HSPA1A,CARD16,HLA-C,HIST1H4C,CD83,RGCC,DN…
GO:0048731	system development	64	4144	0.2	0.00076	LGALS1,NFKBIA,CCL2,ITFG2,HES1,ID2,RGS2,EGR1,SOX4,KLF2,DNAJB1,LOXL1,NOTCH3,FARP2,RHOB,CSRNP1,ARID5B,NBL1,ACE,COL1A2,JUNB,UBB,FOS,CXCL8,DDIT4,EGR3,HSPA5,APOLD1,HEXIM1,HAP1,UNC5B,HSP90AA1,HEY1,ATF3,NR4A2,MAFF,KRT19,SGK1,JUN,KLF4,ASPN,ID4,SAT1,HSPD1,ETS1,AREG,CXCL1,TCF4,IFRD1,CDKN1A,NOLC1,PRKD2,SMARCA4,TRA2B,KLF6,H2AFX,ADM,DDIT3,LDLR,IER2,RPS19,APLNR,TNFAIP3,SPRY1
GO:0006351	transcription, DNA-templated	40	2569	0.2	0.0132	HES1,ID2,EGR1,SOX4,FOSB,KLF2,JUND,NOTCH3,CSRNP1,ARID5B,CCNL1,JUNB,FOS,EGR3,NFKBIZ,HEXIM1,HEY1,EEF1A1,ATF3,NR4A2,PTMA,MAFF,SERTAD1,IER5,JUN,KLF4,HIST1H4C,ID4,RTF1,ETS1,BRD2,TCF4,CDKN1A,SMARCA4,TSC22D1,KLF6,ZBTB38,DDIT3,IER2,KANK2
GO:0032879	regulation of localization	39	2524	0.2	0.0165	NFKBIA,CCL2,RGS2,SOX4,HSPB1,BST2,RHOB,NBL1,ACE,CXCL8,HSPH1,ITLN1,HSPA5,PMAIP1,HAP1,HSP90AA1,CALM1,SGK1,JUN,KLF4,HSPA1A,CARD16,RGCC,DNAJA1,TMSB4X,ETS1,CXCL1,CDKN1A,NOLC1,PRKD2,CXCL2,DDIT3,LDLR,ZFP36,RPS19,APLNR,FXYD6,IFI27,EPPK1
GO:0007399	nervous system development	34	2206	0.2	0.0282	LGALS1,CCL2,HES1,ID2,RGS2,SOX4,DNAJB1,NOTCH3,FARP2,NBL1,UBB,FOS,DDIT4,EGR3,HSPA5,HAP1,UNC5B,HSP90AA1,NR4A2,SGK1,JUN,KLF4,ID4,ETS1,AREG,CXCL1,TCF4,IFRD1,SMARCA4,TRA2B,H2AFX,ADM,LDLR,IER2
GO:0044260	cellular macromolecule metabolic process	98	6413	0.19	2.44e-06	PPP1R15A,LGALS1,NFKBIA,RPL18A,CCL2,RPS12,HES1,ID2,DUSP1,EGR1,SOX4,FOSB,KLF2,JUND,BTG1,LOXL1,NOTCH3,PHLDA1,RPS11,CSRNP1,TRIM7,ARID5B,CCNL1,RPS23,RPS9,JUNB,UBB,FOS,CXCL8,LTBP4,PABPC1,EGR3,RPLP2,HSPA5,NFKBIZ,PMAIP1,BGN,HEXIM1,HSP90AA1,HEY1,EEF1A1,ATF3,NR4A2,PTMA,MAFF,RPL27A,RPL21,RPLP1,MSRB3,CALM1,SERTAD1,RPL39,IER5,SGK1,RPS27,JUN,RPL11,KLF4,PSMB9,HSPA1B,HSPA1A,HIST1H4C,ID4,HSPD1,RTF1,ETS1,RPL34,BRD…
GO:0007275	multicellular organism development	71	4726	0.19	0.0006	GADD45B,LGALS1,NFKBIA,CCL2,ITFG2,HES1,ID2,RGS2,DUSP1,EGR1,SOX4,KLF2,BST2,DNAJB1,LOXL1,NOTCH3,FARP2,RHOB,CSRNP1,ARID5B,NBL1,ACE,COL1A2,JUNB,UBB,FOS,CXCL8,DDIT4,TNFRSF10D,LTBP4,EGR3,HSPA5,APOLD1,HEXIM1,HAP1,UNC5B,HSP90AA1,HEY1,ATF3,NR4A2,MAFF,KRT19,SGK1,MCL1,JUN,KLF4,ASPN,ID4,SAT1,HSPD1,RTF1,ETS1,AREG,CXCL1,TCF4,IFRD1,CDKN1A,NOLC1,PRKD2,SMARCA4,TRA2B,KLF6,H2AFX,ADM,DDIT3,LDLR,IER2,RPS19,APLNR,TNFAI…
GO:0019538	protein metabolic process	63	4194	0.19	0.0018	PPP1R15A,LGALS1,NFKBIA,RPL18A,CCL2,RPS12,DUSP1,BTG1,LOXL1,PHLDA1,RPS11,TRIM7,ARID5B,ACE,RPS23,RPS9,UBB,LTBP4,PABPC1,RPLP2,HSPA5,APOLD1,PMAIP1,BGN,HSP90AA1,EEF1A1,RPL27A,RPL21,RPLP1,MSRB3,CALM1,RPL39,SGK1,RPS27,RPL11,PSMB9,HIST1H4C,RGCC,HSPD1,RTF1,RPL34,RPS29,CDKN1A,RPL31,RPL23A,PRKD2,HERPUD1,RPS24,RPL35A,FAU,UBC,RPL18,DDIT3,ENSG00000229117,RPL28,LDLR,RPL26,RPL36,ZFP36,RPS19,RPS28,TNFAIP3,RPS10
GO:0065008	regulation of biological quality	53	3559	0.18	0.0069	PPP1R15A,LGALS1,NFKBIA,CCL2,ID2,RGS2,EGR1,SOX4,MT2A,KLF2,HSPB1,FABP4,NBL1,ACE,DOCK6,COL1A2,RPS9,UBB,LTBP4,PABPC1,HSPA5,PMAIP1,HBB,HAP1,SYNE3,HSP90AA1,MAFF,CALM1,SGK1,MCL1,JUN,RPL11,KLF4,HSPA1B,HSPA1A,HIST1H4C,TMSB4X,HSPD1,ETS1,IFRD1,CDKN1A,SMARCA4,HERPUD1,RPS24,TRA2B,ADM,UBC,DDIT3,LDLR,ZFP36,RPS19,APLNR,TNFAIP3
GO:0034654	nucleobase-containing compound biosynthetic process	45	3031	0.18	0.016	HES1,ID2,EGR1,SOX4,FOSB,KLF2,JUND,NOTCH3,CSRNP1,ARID5B,CCNL1,JUNB,UBB,FOS,EGR3,NFKBIZ,HEXIM1,HSP90AA1,HEY1,EEF1A1,ATF3,NR4A2,PTMA,MAFF,SERTAD1,IER5,AMD1,JUN,KLF4,HIST1H4C,ID4,RTF1,ETS1,BRD2,TCF4,CDKN1A,SMARCA4,TSC22D1,KLF6,ZBTB38,ADM,UBC,DDIT3,IER2,KANK2
GO:0050789	regulation of biological process	162	11116	0.17	1.51e-14	PPP1R15A,CCDC80,GADD45B,LGALS1,NFKBIA,RPL18A,CCL2,ITFG2,RPS12,HES1,ID2,RGS2,DUSP1,EGR1,SOX4,MT2A,FOSB,KLF2,HSPB1,HBA2,BST2,JUND,DNAJB1,BTG1,FABP4,HLA-F,NOTCH3,FARP2,MGLL,RPS11,RHOB,CSRNP1,TNNT3,ARID5B,NBL1,ACE,DOCK6,CCNL1,RPS23,COL1A2,RPS9,JUNB,UBB,FOS,CXCL8,DDIT4,TNFRSF10D,LTBP4,PABPC1,ZFAND2A,EGR3,HSPH1,RPLP2,HBA1,ITLN1,HSPA5,APOLD1,NFKBIZ,SRSF7,PMAIP1,BGN,HEXIM1,HBB,HAP1,SYNE3,UNC5B,HSP90AA1,H…
GO:0043170	macromolecule metabolic process	108	7453	0.17	4.37e-06	PPP1R15A,LGALS1,NFKBIA,RPL18A,CCL2,RPS12,HES1,ID2,DUSP1,EGR1,SOX4,FOSB,KLF2,JUND,BTG1,LOXL1,NOTCH3,PHLDA1,RPS11,CSRNP1,TRIM7,ARID5B,ACE,CCNL1,RPS23,RPS9,JUNB,UBB,FOS,CXCL8,LTBP4,PABPC1,EGR3,RPLP2,HSPA5,APOLD1,NFKBIZ,SRSF7,PMAIP1,BGN,HEXIM1,HSP90AA1,HEY1,EEF1A1,ATF3,NR4A2,PTMA,MAFF,RPL27A,RPL21,RPLP1,MSRB3,SON,CALM1,SERTAD1,RPL39,IER5,SGK1,RPS27,JUN,SRSF3,RPL11,KLF4,PSMB9,HSPA1B,HSPA1A,HIST1H4C,ID…
GO:0007165	signal transduction	68	4738	0.17	0.0031	PPP1R15A,NFKBIA,CCL2,HES1,DUSP1,EGR1,SOX4,MT2A,HSPB1,BST2,HLA-F,NOTCH3,FARP2,RHOB,CSRNP1,ARID5B,DOCK6,COL1A2,JUNB,UBB,FOS,CXCL8,DDIT4,TNFRSF10D,LTBP4,HSPA5,NFKBIZ,PMAIP1,BGN,HAP1,UNC5B,HSP90AA1,HEY1,ATF3,NR4A2,CALM1,KRT19,SGK1,MCL1,JUN,IFIT3,KLF4,ASPN,HLA-C,CD83,RGCC,DNAJA1,TMSB4X,HSPD1,RTF1,AREG,CXCL1,CDKN1A,PRKD2,SMARCA4,HLA-B,HERPUD1,CXCL2,TOB1,ADM,UBC,DDIT3,RPL26,ZFP36,RPS19,APLNR,TNFAIP3,IFI…
GO:0048869	cellular developmental process	51	3533	0.17	0.0142	GADD45B,LGALS1,CCL2,ITFG2,HES1,ID2,RGS2,EGR1,SOX4,KLF2,JUND,FABP4,NOTCH3,FARP2,RHOB,ARID5B,NBL1,ACE,JUNB,UBB,FOS,DDIT4,HSPA5,APOLD1,HAP1,UNC5B,HSP90AA1,HEY1,ATF3,NR4A2,MAFF,KRT19,SGK1,MCL1,JUN,KLF4,ID4,RTF1,AREG,TCF4,IFRD1,CDKN1A,NOLC1,KLF6,H2AFX,ADM,LDLR,IER2,RPS19,APLNR,SPRY1
GO:0030154	cell differentiation	50	3457	0.17	0.0151	GADD45B,LGALS1,CCL2,ITFG2,HES1,ID2,RGS2,EGR1,SOX4,KLF2,JUND,FABP4,NOTCH3,FARP2,RHOB,ARID5B,NBL1,ACE,JUNB,UBB,FOS,DDIT4,HSPA5,APOLD1,HAP1,UNC5B,HSP90AA1,HEY1,ATF3,NR4A2,MAFF,KRT19,SGK1,MCL1,JUN,KLF4,ID4,RTF1,AREG,TCF4,IFRD1,CDKN1A,NOLC1,KLF6,ADM,LDLR,IER2,RPS19,APLNR,SPRY1
GO:0044085	cellular component biogenesis	37	2556	0.17	0.0446	HES1,HBA2,FARP2,RPS23,COL1A2,RPS9,UBB,HBA1,ITLN1,HBB,HSP90AA1,H3F3C,KRT19,RPS27,RPL11,HSPA1A,HIST1H4C,HSPD1,RPL34,BRD2,AREG,TCF4,NOLC1,RPL23A,SMARCA4,SLC9A3R2,RPS24,TRA2B,RPL35A,H2AFX,UBC,DDIT3,RPL26,RPS19,RPS28,TNFAIP3,RPS10
GO:0048856	anatomical structure development	72	5085	0.16	0.0028	GADD45B,LGALS1,NFKBIA,CCL2,ITFG2,HES1,ID2,RGS2,DUSP1,EGR1,SOX4,KLF2,BST2,JUND,DNAJB1,LOXL1,NOTCH3,FARP2,RHOB,CSRNP1,ARID5B,NBL1,ACE,COL1A2,JUNB,UBB,FOS,CXCL8,DDIT4,TNFRSF10D,LTBP4,EGR3,HSPA5,APOLD1,HEXIM1,HAP1,UNC5B,HSP90AA1,HEY1,ATF3,NR4A2,MAFF,KRT19,SGK1,MCL1,JUN,KLF4,ASPN,ID4,SAT1,HSPD1,RTF1,ETS1,AREG,CXCL1,TCF4,IFRD1,CDKN1A,NOLC1,PRKD2,SMARCA4,TRA2B,KLF6,H2AFX,ADM,DDIT3,LDLR,IER2,RPS19,APLNR,…
GO:0032502	developmental process	73	5401	0.14	0.0081	GADD45B,LGALS1,NFKBIA,CCL2,ITFG2,HES1,ID2,RGS2,DUSP1,EGR1,SOX4,KLF2,BST2,JUND,DNAJB1,FABP4,LOXL1,NOTCH3,FARP2,RHOB,CSRNP1,ARID5B,NBL1,ACE,COL1A2,JUNB,UBB,FOS,CXCL8,DDIT4,TNFRSF10D,LTBP4,EGR3,HSPA5,APOLD1,HEXIM1,HAP1,UNC5B,HSP90AA1,HEY1,ATF3,NR4A2,MAFF,KRT19,SGK1,MCL1,JUN,KLF4,ASPN,ID4,SAT1,HSPD1,RTF1,ETS1,AREG,CXCL1,TCF4,IFRD1,CDKN1A,NOLC1,PRKD2,SMARCA4,TRA2B,KLF6,H2AFX,ADM,DDIT3,LDLR,IER2,RPS19,…
GO:1901564	organonitrogen compound metabolic process	71	5281	0.14	0.0105	PPP1R15A,LGALS1,NFKBIA,RPL18A,CCL2,RPS12,DUSP1,BTG1,LOXL1,PHLDA1,RPS11,TRIM7,ARID5B,ACE,RPS23,RPS9,UBB,LTBP4,PABPC1,RPLP2,HSPA5,APOLD1,PMAIP1,BGN,HSP90AA1,EEF1A1,NR4A2,RPL27A,RPL21,RPLP1,MSRB3,CALM1,RPL39,SGK1,RPS27,AMD1,RPL11,PSMB9,NEU1,HSPA1B,HSPA1A,HIST1H4C,SAT1,RGCC,HSPD1,RTF1,RPL34,RPS29,PLA2G2A,CDKN1A,RPL31,RPL23A,PRKD2,HERPUD1,RPS24,RPL35A,FAU,ADM,UBC,RPL18,DDIT3,ENSG00000229117,RPL28,LDLR…
GO:0023052	signaling	69	5108	0.14	0.0111	PPP1R15A,NFKBIA,CCL2,HES1,DUSP1,EGR1,SOX4,MT2A,HSPB1,BST2,HLA-F,NOTCH3,FARP2,RHOB,CSRNP1,ARID5B,DOCK6,COL1A2,JUNB,UBB,FOS,CXCL8,DDIT4,TNFRSF10D,LTBP4,EGR3,HSPA5,NFKBIZ,PMAIP1,BGN,HAP1,UNC5B,HSP90AA1,HEY1,ATF3,NR4A2,CALM1,KRT19,SGK1,MCL1,JUN,IFIT3,KLF4,ASPN,HLA-C,CD83,RGCC,DNAJA1,TMSB4X,HSPD1,RTF1,AREG,CXCL1,CDKN1A,PRKD2,SMARCA4,HLA-B,HERPUD1,CXCL2,TOB1,ADM,UBC,DDIT3,RPL26,ZFP36,RPS19,APLNR,TNFAIP…
GO:0007154	cell communication	70	5219	0.14	0.0119	PPP1R15A,NFKBIA,CCL2,ITFG2,HES1,DUSP1,EGR1,SOX4,MT2A,HSPB1,BST2,HLA-F,NOTCH3,FARP2,RHOB,CSRNP1,ARID5B,DOCK6,COL1A2,JUNB,UBB,FOS,CXCL8,DDIT4,TNFRSF10D,LTBP4,EGR3,HSPA5,NFKBIZ,PMAIP1,BGN,HAP1,UNC5B,HSP90AA1,HEY1,ATF3,NR4A2,CALM1,KRT19,SGK1,MCL1,JUN,IFIT3,KLF4,ASPN,HLA-C,CD83,RGCC,DNAJA1,TMSB4X,HSPD1,RTF1,AREG,CXCL1,CDKN1A,PRKD2,SMARCA4,HLA-B,HERPUD1,CXCL2,TOB1,ADM,UBC,DDIT3,RPL26,ZFP36,RPS19,APLNR,…
GO:0044237	cellular metabolic process	117	8797	0.13	7.79e-05	SLC2A3,PPP1R15A,LGALS1,NFKBIA,RPL18A,CCL2,RPS12,HES1,ID2,DUSP1,EGR1,SOX4,FOSB,KLF2,HBA2,JUND,BTG1,FABP4,LOXL1,NOTCH3,MGLL,PHLDA1,RPS11,CSRNP1,TRIM7,ARID5B,ACE,CCNL1,RPS23,RPS9,JUNB,UBB,FOS,CXCL8,DDIT4,LTBP4,PABPC1,EGR3,RPLP2,HBA1,HSPA5,NFKBIZ,SRSF7,PMAIP1,BGN,HEXIM1,HBB,HAP1,HSP90AA1,HEY1,EEF1A1,ATF3,NR4A2,PTMA,MAFF,RPL27A,RPL21,RPLP1,MSRB3,SON,CALM1,SERTAD1,RPL39,IER5,SGK1,RPS27,AMD1,JUN,SRSF3,R…
GO:0006807	nitrogen compound metabolic process	111	8349	0.13	0.00021	PPP1R15A,LGALS1,NFKBIA,RPL18A,CCL2,RPS12,HES1,ID2,DUSP1,EGR1,SOX4,FOSB,KLF2,JUND,BTG1,LOXL1,NOTCH3,PHLDA1,RPS11,CSRNP1,TRIM7,ARID5B,ACE,CCNL1,RPS23,RPS9,JUNB,UBB,FOS,LTBP4,PABPC1,EGR3,RPLP2,HSPA5,APOLD1,NFKBIZ,SRSF7,PMAIP1,BGN,HEXIM1,HSP90AA1,HEY1,EEF1A1,ATF3,NR4A2,PTMA,MAFF,RPL27A,RPL21,RPLP1,MSRB3,SON,CALM1,SERTAD1,RPL39,IER5,SGK1,RPS27,AMD1,JUN,SRSF3,RPL11,KLF4,PSMB9,NEU1,HSPA1B,HSPA1A,HIST1H4…
GO:0071840	cellular component organization or biogenesis	71	5342	0.13	0.0134	PPP1R15A,CCDC80,CCL2,HES1,TMSB10,ID2,KLF2,HBA2,FARP2,ARID5B,NBL1,RPS23,COL1A2,RPS9,UBB,DDIT4,HBA1,ITLN1,PMAIP1,BGN,HBB,HAP1,SYNE3,UNC5B,HSP90AA1,H3F3C,NR4A2,PTMA,SON,SMC4,KRT19,DPT,SGK1,RPS27,MCL1,HIST2H2AA,JUN,RPL11,HSPA1A,CKS2,HIST1H4C,TMSB4X,HSPD1,RTF1,ETS1,RPL34,BRD2,AREG,CXCL1,TCF4,PLA2G2A,IFRD1,NOLC1,RPL23A,SMARCA4,SLC9A3R2,RPS24,TRA2B,RPL35A,H2AFX,ADM,UBC,DDIT3,LDLR,RPL26,RPS19,RPS28,TNFAI…
GO:0050794	regulation of cellular process	134	10484	0.12	4.01e-05	PPP1R15A,GADD45B,LGALS1,NFKBIA,CCL2,ITFG2,HES1,ID2,RGS2,DUSP1,EGR1,SOX4,MT2A,FOSB,KLF2,HSPB1,HBA2,BST2,JUND,DNAJB1,BTG1,FABP4,HLA-F,NOTCH3,FARP2,MGLL,RHOB,CSRNP1,ARID5B,NBL1,ACE,DOCK6,CCNL1,COL1A2,RPS9,JUNB,UBB,FOS,CXCL8,DDIT4,TNFRSF10D,LTBP4,PABPC1,ZFAND2A,EGR3,HSPH1,HBA1,ITLN1,HSPA5,APOLD1,NFKBIZ,SRSF7,PMAIP1,BGN,HEXIM1,HBB,HAP1,SYNE3,UNC5B,HSP90AA1,HEY1,EEF1A1,H3F3C,SLPI,ATF3,NR4A2,MAFF,RPLP1,…
GO:0044238	primary metabolic process	113	8808	0.12	0.00082	SLC2A3,PPP1R15A,LGALS1,NFKBIA,RPL18A,CCL2,RPS12,HES1,ID2,DUSP1,EGR1,SOX4,FOSB,KLF2,JUND,BTG1,FABP4,LOXL1,NOTCH3,MGLL,PHLDA1,RPS11,CSRNP1,TRIM7,ARID5B,ACE,CCNL1,RPS23,RPS9,JUNB,UBB,FOS,LTBP4,PABPC1,EGR3,RPLP2,HSPA5,APOLD1,NFKBIZ,SRSF7,PMAIP1,BGN,HEXIM1,HSP90AA1,HEY1,EEF1A1,ATF3,NR4A2,PTMA,MAFF,RPL27A,RPL21,RPLP1,MSRB3,SON,CALM1,SERTAD1,RPL39,IER5,SGK1,RPS27,AMD1,JUN,SRSF3,RPL11,KLF4,PSMB9,NEU1,HSP…
GO:0032501	multicellular organismal process	84	6507	0.12	0.0103	GADD45B,LGALS1,NFKBIA,CCL2,ITFG2,HES1,ID2,RGS2,DUSP1,EGR1,SOX4,FOSB,KLF2,BST2,JUND,DNAJB1,BTG1,FABP4,LOXL1,NOTCH3,FARP2,RHOB,CSRNP1,TNNT3,ARID5B,NBL1,ACE,DOCK6,COL1A2,JUNB,UBB,FOS,CXCL8,DDIT4,TNFRSF10D,LTBP4,EGR3,HSPA5,APOLD1,BGN,HEXIM1,HBB,HAP1,UNC5B,HSP90AA1,HEY1,ATF3,NR4A2,MAFF,CALM1,KRT19,SGK1,MCL1,JUN,KLF4,ASPN,ID4,SAT1,RGCC,DNAJA1,HSPD1,RTF1,ETS1,BRD2,AREG,CXCL1,TCF4,PLA2G2A,IFRD1,CDKN1A,NO…
GO:0016043	cellular component organization	66	5163	0.12	0.0394	PPP1R15A,CCDC80,CCL2,HES1,TMSB10,ID2,KLF2,HBA2,FARP2,ARID5B,NBL1,RPS23,COL1A2,UBB,DDIT4,HBA1,ITLN1,PMAIP1,BGN,HBB,HAP1,SYNE3,UNC5B,HSP90AA1,H3F3C,NR4A2,PTMA,SON,SMC4,KRT19,DPT,SGK1,RPS27,MCL1,HIST2H2AA,JUN,RPL11,HSPA1A,CKS2,HIST1H4C,TMSB4X,HSPD1,RTF1,ETS1,BRD2,AREG,CXCL1,TCF4,PLA2G2A,IFRD1,NOLC1,RPL23A,SMARCA4,SLC9A3R2,TRA2B,H2AFX,ADM,UBC,DDIT3,LDLR,RPS19,RPS28,TNFAIP3,RPS10,SPRY1,EPPK1
GO:0008152	metabolic process	121	9569	0.11	0.00059	SLC2A3,PPP1R15A,LGALS1,NFKBIA,RPL18A,CCL2,RPS12,HES1,ID2,DUSP1,EGR1,SOX4,FOSB,KLF2,HBA2,JUND,BTG1,FABP4,LOXL1,NOTCH3,MGLL,PHLDA1,RPS11,CSRNP1,TRIM7,ARID5B,ACE,CCNL1,RPS23,RPS9,JUNB,UBB,FOS,CXCL8,DDIT4,LTBP4,PABPC1,EGR3,RPLP2,HBA1,HSPA5,APOLD1,NFKBIZ,SRSF7,PMAIP1,BGN,HEXIM1,HBB,HAP1,HSP90AA1,HEY1,EEF1A1,ATF3,NR4A2,PTMA,MAFF,RPL27A,RPL21,RPLP1,MSRB3,SON,CALM1,SERTAD1,RPL39,IER5,SGK1,RPS27,AMD1,JUN,…
GO:0071704	organic substance metabolic process	115	9135	0.11	0.0015	SLC2A3,PPP1R15A,LGALS1,NFKBIA,RPL18A,CCL2,RPS12,HES1,ID2,DUSP1,EGR1,SOX4,FOSB,KLF2,JUND,BTG1,FABP4,LOXL1,NOTCH3,MGLL,PHLDA1,RPS11,CSRNP1,TRIM7,ARID5B,ACE,CCNL1,RPS23,RPS9,JUNB,UBB,FOS,CXCL8,LTBP4,PABPC1,EGR3,RPLP2,HSPA5,APOLD1,NFKBIZ,SRSF7,PMAIP1,BGN,HEXIM1,HSP90AA1,HEY1,EEF1A1,ATF3,NR4A2,PTMA,MAFF,RPL27A,RPL21,RPLP1,MSRB3,SON,CALM1,SERTAD1,RPL39,IER5,SGK1,RPS27,AMD1,JUN,SRSF3,RPL11,KLF4,PSMB9,NE…
Downregulated in Endothelial Cells
GO:0032972	regulation of muscle filament sliding speed	2	2	2.13	0.0031	TNNC1,TNNT2
GO:1901877	negative regulation of calcium ion binding	2	2	2.13	0.0031	PLN,SLN
GO:0035995	detection of muscle stretch	3	4	2	0.0002	TCAP,CSRP3,TTN
GO:0030240	skeletal muscle thin filament assembly	4	6	1.95	1.08e-05	ACTC1,TCAP,ACTA1,TTN
GO:0030241	skeletal muscle myosin thick filament assembly	2	3	1.95	0.0049	TCAP,TTN
GO:0048769	sarcomerogenesis	2	3	1.95	0.0049	TCAP,TTN
GO:2000984	negative regulation of ATP citrate synthase activity	2	3	1.95	0.0049	GBAS,CHCHD10
GO:0030043	actin filament fragmentation	2	4	1.83	0.0072	DSTN,CFL2
GO:1901897	regulation of relaxation of cardiac muscle	3	7	1.76	0.00059	HRC,CAMK2D,PLN
GO:0086029	Purkinje myocyte to ventricular cardiac muscle cell signaling	2	5	1.73	0.0095	CASQ2,RYR2
GO:0090131	mesenchyme migration	2	5	1.73	0.0095	ACTC1,ACTA1
GO:0098735	positive regulation of the force of heart contraction	2	5	1.73	0.0095	MYL2,RYR2
GO:0055003	cardiac myofibril assembly	6	16	1.7	2.45e-07	MYL2,ACTC1,TCAP,NEBL,CSRP3,TTN
GO:0048739	cardiac muscle fiber development	3	8	1.7	0.00078	TCAP,NEXN,TTN
GO:0030049	muscle filament sliding	14	38	1.69	7.58e-17	MYL2,TNNC1,TNNT2,ACTC1,TCAP,TNNI3,MYH7,TPM1,ACTA1,DES,TPM2,MYL3,ACTN2,TTN
GO:0006122	mitochondrial electron transport, ubiquinol to cytochrome c	4	12	1.65	7.68e-05	UQCRC1,UQCRH,UQCR10,UQCRQ
GO:1901077	regulation of relaxation of muscle	4	12	1.65	7.68e-05	HRC,CAMK2D,PLN,SLN
GO:1901844	regulation of cell communication by electrical coupling involved in cardiac conduction	3	9	1.65	0.00098	HRC,CAMK2D,TRDN
GO:1901894	regulation of calcium-transporting ATPase activity	3	9	1.65	0.00098	PLN,RYR2,SLN
GO:0061732	mitochondrial acetyl-CoA biosynthetic process from pyruvate	2	6	1.65	0.012	DLD,MPC1
GO:0086073	bundle of His cell-Purkinje myocyte adhesion involved in cell communication	2	6	1.65	0.012	PKP2,DSP
GO:0010649	regulation of cell communication by electrical coupling	4	13	1.62	9.8e-05	HRC,CASQ2,CAMK2D,TRDN
GO:0030239	myofibril assembly	17	59	1.59	6.45e-19	MYL2,CASQ2,ACTC1,CFL2,MYOZ2,TCAP,MYOM1,TPM1,ACTA1,ANKRD1,NEBL,PRKAR1A,LDB3,LMOD2,CSRP3,ACTN2,TTN
GO:0045214	sarcomere organization	11	38	1.59	2.39e-12	CASQ2,CFL2,TCAP,MYOM1,TPM1,ANKRD1,PRKAR1A,LDB3,LMOD2,ACTN2,TTN
GO:0014808	release of sequestered calcium ion into cytosol by sarcoplasmic reticulum	2	7	1.58	0.015	RYR2,TRDN
GO:0014883	transition between fast and slow fiber	2	7	1.58	0.015	TNNC1,MYH7
GO:0086036	regulation of cardiac muscle cell membrane potential	2	7	1.58	0.015	PLN,TRDN
GO:0035994	response to muscle stretch	5	18	1.57	1.15e-05	TCAP,RYR2,ANKRD1,CSRP3,TTN
GO:0070296	sarcoplasmic reticulum calcium ion transport	3	11	1.56	0.0015	RYR2,SLN,TRDN
GO:0010881	regulation of cardiac muscle contraction by regulation of the release of sequestered calcium ion	5	19	1.55	1.4e-05	HRC,CASQ2,CAMK2D,PLN,RYR2
GO:0002026	regulation of the force of heart contraction	7	27	1.54	1.3e-07	MYL2,CAMK2D,MYH7,PLN,RYR2,MYL3,CSRP3
GO:0003300	cardiac muscle hypertrophy	7	28	1.53	1.57e-07	TCAP,MYH7,SORBS2,RYR2,CSRP3,TTN,PDLIM5
GO:0010882	regulation of cardiac muscle contraction by calcium ion signaling	6	24	1.53	1.62e-06	HRC,CASQ2,CAMK2D,TNNI3,PLN,RYR2
GO:0032780	negative regulation of ATPase activity	4	16	1.53	0.00019	TNNT2,ATPIF1,TNNI3,PLN
GO:0051045	negative regulation of membrane protein ectodomain proteolysis	2	8	1.53	0.0182	TIMP3,TIMP4
GO:0061049	cell growth involved in cardiac muscle cell development	2	8	1.53	0.0182	SORBS2,PDLIM5
GO:0071313	cellular response to caffeine	2	8	1.53	0.0182	CASQ2,RYR2
GO:0090281	negative regulation of calcium ion import	2	8	1.53	0.0182	PLN,SLN
GO:2000480	negative regulation of cAMP-dependent protein kinase activity	2	8	1.53	0.0182	PRKAR1A,PKIA
GO:0055008	cardiac muscle tissue morphogenesis	15	63	1.5	8.17e-16	PKP2,MYL2,TNNC1,TNNT2,ACTC1,TCAP,TNNI3,MYH7,TPM1,RYR2,ANKRD1,DSP,MYL3,XIRP2,TTN
GO:0042776	mitochondrial ATP synthesis coupled proton transport	4	17	1.5	0.00022	ATP5B,ATP5C1,ATP5F1,ATP5A1
GO:0006119	oxidative phosphorylation	23	100	1.49	2.71e-23	UQCRC1,DLD,NDUFB3,NDUFA10,ATP5B,SDHA,COX6A2,UQCRH,GBAS,COX5A,NDUFA12,NDUFB1,UQCR10,NDUFA4,NDUFV3,ATP5C1,ATP5F1,UQCRQ,ATP5A1,NDUFA5,CHCHD10,COX7C,NDUFAB1
GO:0006085	acetyl-CoA biosynthetic process	3	13	1.49	0.0022	DLD,ACAT1,MPC1
GO:0030836	positive regulation of actin filament depolymerization	3	13	1.49	0.0022	DSTN,CFL2,ACTN2
GO:0071688	striated muscle myosin thick filament assembly	3	13	1.49	0.0022	TCAP,MYOM1,TTN
GO:0055013	cardiac muscle cell development	11	49	1.48	2.42e-11	MYL2,ACTC1,TCAP,NEXN,SORBS2,NEBL,FHL2,CSRP3,ACTN2,TTN,PDLIM5
GO:0042775	mitochondrial ATP synthesis coupled electron transport	17	78	1.47	2.85e-17	UQCRC1,DLD,NDUFB3,NDUFA10,SDHA,COX6A2,UQCRH,COX5A,NDUFA12,NDUFB1,UQCR10,NDUFA4,NDUFV3,UQCRQ,NDUFA5,COX7C,NDUFAB1
GO:0010880	regulation of release of sequestered calcium ion into cytosol by sarcoplasmic reticulum	6	27	1.47	2.79e-06	HRC,CASQ2,CAMK2D,PLN,RYR2,TRDN
GO:1901881	positive regulation of protein depolymerization	4	18	1.47	0.00027	DSTN,CFL2,SLN,ACTN2
GO:0046487	glyoxylate metabolic process	2	9	1.47	0.0212	GOT2,IDH2
GO:2001135	regulation of endocytic recycling	2	9	1.47	0.0212	NDRG4,ACTN2
GO:0051284	positive regulation of sequestering of calcium ion	3	14	1.46	0.0026	CASQ2,RYR2,TRDN
GO:0055010	ventricular cardiac muscle tissue morphogenesis	10	48	1.45	5.05e-10	PKP2,MYL2,TNNC1,TNNT2,TNNI3,MYH7,TPM1,RYR2,DSP,MYL3
GO:0060048	cardiac muscle contraction	15	73	1.44	4.93e-15	PKP2,MYL2,TNNC1,TNNT2,CASQ2,ACTC1,TCAP,CAMK2D,TNNI3,MYH7,TPM1,RYR2,MYL3,CSRP3,TTN
GO:0070252	actin-mediated cell contraction	17	84	1.43	7.58e-17	PKP2,MYL2,TNNC1,TNNT2,ACTC1,TCAP,CAMK2D,TNNI3,MYH7,TPM1,RYR2,ACTA1,DES,TPM2,MYL3,ACTN2,TTN
GO:0006123	mitochondrial electron transport, cytochrome c to oxygen	3	15	1.43	0.003	COX6A2,COX5A,COX7C
GO:0098911	regulation of ventricular cardiac muscle cell action potential	3	15	1.43	0.003	PKP2,RYR2,DSP
GO:0001765	membrane raft assembly	2	10	1.43	0.0248	CAV2,ANXA2
GO:0002934	desmosome organization	2	10	1.43	0.0248	PKP2,DSP
GO:0060047	heart contraction	16	81	1.42	8.64e-16	PKP2,MYL2,TNNC1,TNNT2,CASQ2,ACTC1,TCAP,CAMK2D,TNNI3,MYH7,TPM1,RYR2,MYL3,CSRP3,TRDN,TTN
GO:0055002	striated muscle cell development	23	121	1.41	3.36e-22	CAV2,MYL2,CASQ2,ACTC1,CFL2,MYOZ2,TCAP,FLNC,NEXN,SORBS2,MYOM1,TPM1,ACTA1,ANKRD1,NEBL,PRKAR1A,FHL2,LDB3,LMOD2,CSRP3,ACTN2,TTN,PDLIM5
GO:0003015	heart process	17	92	1.39	2.52e-16	PKP2,MYL2,TNNC1,TNNT2,CASQ2,ACTC1,TCAP,CAMK2D,TNNI3,MYH7,PLN,TPM1,RYR2,MYL3,CSRP3,TRDN,TTN
GO:0006120	mitochondrial electron transport, NADH to ubiquinone	8	44	1.39	1.17e-07	DLD,NDUFB3,NDUFA10,NDUFB1,NDUFA4,NDUFV3,NDUFA5,NDUFAB1
GO:0015986	ATP synthesis coupled proton transport	5	27	1.39	5.74e-05	ATP5B,ATP5G3,ATP5C1,ATP5F1,ATP5A1
GO:0060314	regulation of ryanodine-sensitive calcium-release channel activity	5	27	1.39	5.74e-05	HRC,CASQ2,CAMK2D,PLN,TRDN
GO:0006107	oxaloacetate metabolic process	2	11	1.39	0.0285	GOT2,MDH1
GO:0006600	creatine metabolic process	2	11	1.39	0.0285	CKM,CKMT2
GO:0010737	protein kinase A signaling	2	11	1.39	0.0285	MYOM1,TTN
GO:0043501	skeletal muscle adaptation	2	11	1.39	0.0285	ACTA1,TRIM63
GO:0060315	negative regulation of ryanodine-sensitive calcium-release channel activity	2	11	1.39	0.0285	CASQ2,TRDN
GO:0003009	skeletal muscle contraction	5	28	1.38	6.59e-05	TNNC1,TCAP,TNNI3,MYH7,MB
GO:1903115	regulation of actin filament-based movement	7	41	1.36	1.31e-06	PKP2,TNNC1,TNNT2,CAMK2D,PLN,RYR2,DSP
GO:0006103	2-oxoglutarate metabolic process	3	18	1.35	0.0045	DLD,GOT2,IDH2
GO:0048738	cardiac muscle tissue development	25	154	1.34	1.77e-22	PKP2,MYL2,TNNC1,TNNT2,ACTC1,TCAP,NEXN,TNNI3,MYH7,SORBS2,PLN,TPM1,RYR2,ANKRD1,NEBL,DSP,PRKAR1A,NDRG4,MYL3,FHL2,XIRP2,CSRP3,ACTN2,TTN,PDLIM5
GO:0006941	striated muscle contraction	18	111	1.34	2.06e-16	PKP2,MYL2,TNNC1,TNNT2,CASQ2,ACTC1,TCAP,CAMK2D,TNNI3,MYH7,MYOM1,TPM1,RYR2,SMPX,MYL3,MB,CSRP3,TTN
GO:0048747	muscle fiber development	7	43	1.34	1.67e-06	CAV2,MYL2,TCAP,FLNC,NEXN,ACTA1,TTN
GO:0042407	cristae formation	5	31	1.33	9.95e-05	ATP5B,ATP5G3,ATP5C1,ATP5F1,ATP5A1
GO:0014888	striated muscle adaptation	4	26	1.31	0.00084	TCAP,MYH7,ACTA1,TRIM63
GO:0055017	cardiac muscle tissue growth	4	26	1.31	0.00084	SORBS2,PRKAR1A,NDRG4,PDLIM5
GO:0006957	complement activation, alternative pathway	2	13	1.31	0.0359	C7,CFD
GO:0055119	relaxation of cardiac muscle	2	13	1.31	0.0359	CAMK2D,PLN
GO:0090197	positive regulation of chemokine secretion	2	13	1.31	0.0359	IL1RL1,POSTN
GO:0046034	ATP metabolic process	28	190	1.3	6.1e-24	UQCRC1,DLD,NDUFB3,NDUFA10,ATP5B,SDHA,ATP5G3,COX6A2,UQCRH,GBAS,COX5A,NDUFA12,NDUFB1,UQCR10,NDUFA4,PFKM,NDUFV3,MYH7,ATP5C1,ATP5F1,PGK1,UQCRQ,AK4,ATP5A1,NDUFA5,CHCHD10,COX7C,NDUFAB1
GO:0009060	aerobic respiration	10	71	1.28	1.3e-08	UQCRC1,NNT,SDHA,COX6A2,UQCRH,COX5A,IDH2,UQCR10,COX7C,MDH1
GO:0098901	regulation of cardiac muscle cell action potential	4	28	1.28	0.001	PKP2,CAMK2D,RYR2,DSP
GO:0014898	cardiac muscle hypertrophy in response to stress	2	14	1.28	0.0396	TCAP,MYH7
GO:0060038	cardiac muscle cell proliferation	2	14	1.28	0.0396	PRKAR1A,NDRG4
GO:0086064	cell communication by electrical coupling involved in cardiac conduction	2	14	1.28	0.0396	PKP2,RYR2
GO:0086004	regulation of cardiac muscle cell contraction	5	36	1.27	0.00019	PKP2,CAMK2D,PLN,RYR2,DSP
GO:0045109	intermediate filament organization	3	22	1.26	0.0072	PKP2,DES,DSP
GO:0043462	regulation of ATPase activity	10	76	1.25	2.32e-08	TNNC1,TNNT2,ATPIF1,TNNI3,PLN,TPM1,RYR2,TPM2,MYL3,SLN
GO:0005513	detection of calcium ion	2	15	1.25	0.0434	CASQ2,RYR2
GO:0007512	adult heart development	2	15	1.25	0.0434	TCAP,MYH7
GO:0045333	cellular respiration	20	153	1.24	1.2e-16	UQCRC1,DLD,NDUFB3,NDUFA10,NNT,SDHA,COX6A2,UQCRH,COX5A,NDUFA12,NDUFB1,IDH2,UQCR10,NDUFA4,NDUFV3,UQCRQ,NDUFA5,COX7C,MDH1,NDUFAB1
GO:0014850	response to muscle activity	3	23	1.24	0.008	GOT2,RYR2,POSTN
GO:0006936	muscle contraction	31	244	1.23	7.86e-25	PKP2,VCL,MYL12A,MYL2,TNNC1,TNNT2,HRC,CASQ2,ACTC1,ANKRD2,TCAP,CAMK2D,TNNI3,MYH7,MYOM1,TPM1,RYR2,ACTA1,DES,TRIM63,TPM2,SMPX,MYL3,MB,CKMT2,LMOD2,CSRP3,CRYAB,TRDN,ACTN2,TTN
GO:0009205	purine ribonucleoside triphosphate metabolic process	28	221	1.23	1.14e-22	UQCRC1,DLD,NDUFB3,NDUFA10,ATP5B,SDHA,ATP5G3,COX6A2,UQCRH,GBAS,COX5A,NDUFA12,NDUFB1,UQCR10,NDUFA4,PFKM,NDUFV3,MYH7,ATP5C1,ATP5F1,PGK1,UQCRQ,AK4,ATP5A1,NDUFA5,CHCHD10,COX7C,NDUFAB1
GO:0006942	regulation of striated muscle contraction	11	88	1.22	5.47e-09	PKP2,MYL2,HRC,CASQ2,CAMK2D,TNNI3,MYH7,PLN,RYR2,DSP,MYL3
GO:0006099	tricarboxylic acid cycle	4	32	1.22	0.0016	NNT,SDHA,IDH2,MDH1
GO:0010460	positive regulation of heart rate	3	24	1.22	0.0088	HRC,TPM1,RYR2
GO:0051043	regulation of membrane protein ectodomain proteolysis	3	24	1.22	0.0088	TIMP3,TIMP4,SH3D19
GO:0036270	response to diuretic	2	16	1.22	0.0476	CASQ2,RYR2
GO:0009167	purine ribonucleoside monophosphate metabolic process	28	230	1.21	1.81e-22	UQCRC1,DLD,NDUFB3,NDUFA10,ATP5B,SDHA,ATP5G3,COX6A2,UQCRH,GBAS,COX5A,NDUFA12,NDUFB1,UQCR10,NDUFA4,PFKM,NDUFV3,MYH7,ATP5C1,ATP5F1,PGK1,UQCRQ,AK4,ATP5A1,NDUFA5,CHCHD10,COX7C,NDUFAB1
GO:0006754	ATP biosynthetic process	9	75	1.21	2.84e-07	ATP5B,ATP5G3,GBAS,PFKM,ATP5C1,ATP5F1,PGK1,ATP5A1,CHCHD10
GO:0022900	electron transport chain	20	169	1.2	5.95e-16	UQCRC1,DLD,NDUFB3,NDUFA10,SDHA,COX6A2,COX7A1,UQCRFS1,UQCRH,COX5A,NDUFA12,NDUFB1,UQCR10,NDUFA4,NDUFV3,COX7A2,UQCRQ,NDUFA5,COX7C,NDUFAB1
GO:0003012	muscle system process	34	291	1.19	3.98e-26	PKP2,VCL,MYL12A,MYL2,TNNC1,TNNT2,HRC,CASQ2,ACTC1,ANKRD2,TCAP,CAMK2D,TNNI3,MYH7,SORBS2,MYOM1,PLN,TPM1,RYR2,ACTA1,DES,TRIM63,TPM2,SMPX,MYL3,MB,CKMT2,LMOD2,CSRP3,CRYAB,TRDN,ACTN2,TTN,PDLIM5
GO:0014706	striated muscle tissue development	30	271	1.17	9.94e-23	PKP2,CAV2,MYL2,TNNC1,TNNT2,ACTC1,CFL2,ANKRD2,TCAP,NEXN,TNNI3,MYH7,SORBS2,MYOM1,PLN,TPM1,RYR2,ACTA1,ANKRD1,NEBL,DSP,PRKAR1A,NDRG4,MYL3,FHL2,XIRP2,CSRP3,ACTN2,TTN,PDLIM5
GO:0006101	citrate metabolic process	4	36	1.17	0.0022	NNT,SDHA,IDH2,MDH1
GO:0045662	negative regulation of myoblast differentiation	3	27	1.17	0.0115	ANKRD2,CSRP3,NMRK2
GO:0050849	negative regulation of calcium-mediated signaling	3	27	1.17	0.0115	CASQ2,FHL2,TRDN
GO:0086019	cell-cell signaling involved in cardiac conduction	3	27	1.17	0.0115	PKP2,CASQ2,RYR2
GO:0055117	regulation of cardiac muscle contraction	8	74	1.16	3.31e-06	PKP2,HRC,CASQ2,CAMK2D,TNNI3,PLN,RYR2,DSP
GO:0032981	mitochondrial respiratory chain complex I assembly	7	65	1.16	1.82e-05	NDUFB3,NDUFA10,NDUFA12,NDUFB1,NDUFV3,NDUFA5,NDUFAB1
GO:0030834	regulation of actin filament depolymerization	5	49	1.14	0.00063	DSTN,CFL2,CAPZA2,LMOD2,ACTN2
GO:1901020	negative regulation of calcium ion transmembrane transporter activity	4	39	1.14	0.0029	CASQ2,PLN,SLN,TRDN
GO:0015980	energy derivation by oxidation of organic compounds	21	217	1.11	3.41e-15	UQCRC1,DLD,NDUFB3,NDUFA10,NNT,SDHA,COX6A2,UQCRH,COX5A,NDUFA12,NDUFB1,IDH2,UQCR10,NDUFA4,PFKM,NDUFV3,UQCRQ,NDUFA5,COX7C,MDH1,NDUFAB1
GO:0009142	nucleoside triphosphate biosynthetic process	10	103	1.11	2.82e-07	ATP5B,ATP5G3,GBAS,PFKM,ATP5C1,ATP5F1,PGK1,AK4,ATP5A1,CHCHD10
GO:0061337	cardiac conduction	6	63	1.11	0.00018	PKP2,CASQ2,CAMK2D,PLN,RYR2,DSP
GO:0086065	cell communication involved in cardiac conduction	4	42	1.11	0.0035	PKP2,CASQ2,RYR2,DSP
GO:1902600	proton transmembrane transport	13	137	1.1	2.94e-09	SLC25A3,ATP5B,NNT,ATP5G3,COX6A2,COX7A1,COX5A,NDUFA4,ATP5C1,ATP5F1,COX7A2,ATP5A1,COX7C
GO:0002027	regulation of heart rate	9	95	1.1	1.65e-06	PKP2,HRC,CASQ2,CAMK2D,MYH7,PLN,TPM1,RYR2,DSP
GO:1903779	regulation of cardiac conduction	5	53	1.1	0.00085	HRC,CASQ2,CAMK2D,RYR2,TRDN
GO:0009168	purine ribonucleoside monophosphate biosynthetic process	9	98	1.09	2.05e-06	ATP5B,ATP5G3,GBAS,PFKM,ATP5C1,ATP5F1,PGK1,ATP5A1,CHCHD10
GO:0006937	regulation of muscle contraction	14	156	1.08	1.12e-09	PKP2,MYL2,TNNC1,TNNT2,HRC,CASQ2,CAMK2D,TNNI3,MYH7,PLN,TPM1,RYR2,DSP,MYL3
GO:0003231	cardiac ventricle development	11	125	1.07	1.47e-07	PKP2,MYL2,TNNC1,TNNT2,TNNI3,MYH7,TPM1,RYR2,DSP,MYL3,XIRP2
GO:1901019	regulation of calcium ion transmembrane transporter activity	8	91	1.07	1.29e-05	HRC,CASQ2,GBAS,CAMK2D,PLN,RYR2,SLN,TRDN
GO:0006734	NADH metabolic process	3	34	1.07	0.0192	PFKM,PGK1,MDH1
GO:0006091	generation of precursor metabolites and energy	34	400	1.06	1.06e-22	UQCRC1,DLD,NDUFB3,NDUFA10,ATP5B,NNT,SDHA,ACAT1,SLC25A4,COX6A2,COX7A1,UQCRFS1,UQCRH,GBAS,COX5A,NDUFA12,NDUFB1,IDH2,UQCR10,ATPIF1,NDUFA4,PFKM,NDUFV3,ATP5C1,ATP5F1,COX7A2,PGK1,UQCRQ,ATP5A1,NDUFA5,CHCHD10,COX7C,MDH1,NDUFAB1
GO:0003206	cardiac chamber morphogenesis	11	128	1.06	1.79e-07	PKP2,MYL2,TNNC1,TNNT2,TNNI3,MYH7,TPM1,RYR2,DSP,MYL3,FHL2
GO:0008016	regulation of heart contraction	17	201	1.05	2.21e-11	PKP2,MYL2,TNNT2,HRC,CASQ2,HSPB7,CAMK2D,TNNI3,MYH7,PLN,TPM1,RYR2,DES,DSP,MYL3,CSRP3,TRDN
GO:0046496	nicotinamide nucleotide metabolic process	9	107	1.05	3.96e-06	DLD,NNT,IDH2,PFKM,MPC1,PGK1,LDHB,MDH1,NMRK2
GO:0032413	negative regulation of ion transmembrane transporter activity	6	71	1.05	0.00031	CASQ2,CAMK2D,PLN,SLN,TRDN,ACTN2
GO:0033108	mitochondrial respiratory chain complex assembly	8	98	1.04	2.09e-05	NDUFB3,NDUFA10,NDUFA12,NDUFB1,UQCR10,NDUFV3,NDUFA5,NDUFAB1
GO:0086091	regulation of heart rate by cardiac conduction	3	37	1.04	0.0234	PKP2,CAMK2D,DSP
GO:0007517	muscle organ development	23	287	1.03	4.66e-15	PKP2,CAV2,MYL2,TNNC1,TNNT2,ACTC1,CFL2,ANKRD2,TCAP,TNNI3,MYH7,MYOM1,TPM1,RYR2,ACTA1,ANKRD1,DSP,FHL1,MYL3,XIRP2,CSRP3,CRYAB,TTN
GO:1901879	regulation of protein depolymerization	6	75	1.03	0.00041	DSTN,CFL2,CAPZA2,LMOD2,SLN,ACTN2
GO:0001937	negative regulation of endothelial cell proliferation	3	38	1.02	0.0248	CAV2,ATPIF1,ATP5A1
GO:0086003	cardiac muscle cell contraction	3	38	1.02	0.0248	PKP2,CAMK2D,RYR2
GO:1901021	positive regulation of calcium ion transmembrane transporter activity	3	38	1.02	0.0248	GBAS,RYR2,TRDN
GO:0061061	muscle structure development	35	457	1.01	2.1e-22	PKP2,CAV2,MYL2,TNNC1,TNNT2,CASQ2,ACTC1,CFL2,ANKRD2,MYOZ2,TCAP,FLNC,NEXN,TNNI3,MYH7,SORBS2,MYOM1,TPM1,RYR2,ACTA1,ANKRD1,NEBL,DSP,PRKAR1A,FHL1,MYL3,FHL2,XIRP2,LDB3,LMOD2,CSRP3,CRYAB,ACTN2,TTN,PDLIM5
GO:0006090	pyruvate metabolic process	5	66	1.01	0.002	DLD,PFKM,MPC1,PGK1,LDHB
GO:0019674	NAD metabolic process	5	66	1.01	0.002	PFKM,PGK1,LDHB,MDH1,NMRK2
GO:0032781	positive regulation of ATPase activity	4	53	1	0.0074	TNNT2,TPM1,RYR2,MYL3
GO:0003007	heart morphogenesis	17	235	0.99	2.15e-10	PKP2,MYL2,TNNC1,TNNT2,ACTC1,TCAP,TNNI3,MYH7,TPM1,RYR2,ANKRD1,DSP,NDRG4,MYL3,FHL2,XIRP2,TTN
GO:0003205	cardiac chamber development	12	166	0.99	2.19e-07	PKP2,MYL2,TNNC1,TNNT2,TNNI3,MYH7,TPM1,RYR2,DSP,MYL3,FHL2,XIRP2
GO:0006733	oxidoreduction coenzyme metabolic process	9	124	0.99	1.18e-05	DLD,NNT,IDH2,PFKM,MPC1,PGK1,LDHB,MDH1,NMRK2
GO:1904063	negative regulation of cation transmembrane transport	6	82	0.99	0.00063	CASQ2,CAMK2D,PLN,SLN,TRDN,ACTN2
GO:0042398	cellular modified amino acid biosynthetic process	3	41	0.99	0.0293	CKM,ACADM,GGT5
GO:0009150	purine ribonucleotide metabolic process	30	425	0.98	3.17e-18	UQCRC1,DLD,NDUFB3,NDUFA10,ATP5B,SDHA,ACAT1,ATP5G3,COX6A2,UQCRH,GBAS,COX5A,NDUFA12,NDUFB1,UQCR10,NDUFA4,PFKM,NDUFV3,MYH7,ATP5C1,MPC1,ATP5F1,PGK1,UQCRQ,AK4,ATP5A1,NDUFA5,CHCHD10,COX7C,NDUFAB1
GO:0097435	supramolecular fiber organization	27	383	0.98	2.06e-16	PKP2,MYL2,TNNT2,DSTN,CASQ2,ACTC1,CFL2,MYOZ2,TCAP,ANXA2,SORBS2,MYOM1,TPM1,ACTA1,PDE4DIP,ANKRD1,DES,NEBL,TPM2,DSP,PRKAR1A,LDB3,LMOD2,CSRP3,TRDN,ACTN2,TTN
GO:0090257	regulation of muscle system process	16	224	0.98	1.04e-09	PKP2,MYL2,TNNC1,TNNT2,HRC,CASQ2,CAMK2D,TNNI3,MYH7,PLN,TPM1,RYR2,TRIM63,DSP,MYL3,SLN
GO:0008154	actin polymerization or depolymerization	3	43	0.97	0.0323	DSTN,CFL2,LMOD2
GO:0048662	negative regulation of smooth muscle cell proliferation	3	44	0.96	0.0341	NPR3,TPM1,NDRG4
GO:0030029	actin filament-based process	32	493	0.94	1.64e-18	PKP2,MYL2,TNNC1,TNNT2,DSTN,CASQ2,ACTC1,CFL2,MYOZ2,TCAP,CAMK2D,TNNI3,XIRP1,MYH7,SORBS2,MYOM1,TPM1,RYR2,ACTA1,ANKRD1,DES,NEBL,TPM2,PRKAR1A,MYL3,XIRP2,LDB3,LMOD2,PALLD,CSRP3,ACTN2,TTN
GO:0007015	actin filament organization	13	200	0.94	1.77e-07	TNNT2,DSTN,ACTC1,CFL2,TCAP,SORBS2,MYOM1,TPM1,ACTA1,NEBL,TPM2,LMOD2,TTN
GO:0007519	skeletal muscle tissue development	8	122	0.94	8.76e-05	CAV2,CFL2,ANKRD2,MYOM1,ACTA1,ANKRD1,MYL3,CSRP3
GO:0006094	gluconeogenesis	3	46	0.94	0.0373	GOT2,PGK1,MDH1
GO:0009152	purine ribonucleotide biosynthetic process	12	189	0.93	7.72e-07	DLD,ATP5B,ACAT1,ATP5G3,GBAS,PFKM,ATP5C1,MPC1,ATP5F1,PGK1,ATP5A1,CHCHD10
GO:0050848	regulation of calcium-mediated signaling	6	95	0.93	0.0012	HRC,CASQ2,CAMK2D,PLN,FHL2,TRDN
GO:0014823	response to activity	4	63	0.93	0.0124	UQCRC1,GOT2,RYR2,POSTN
GO:0017144	drug metabolic process	38	622	0.91	2.36e-21	UQCRC1,DLD,CKM,NDUFB3,NDUFA10,ATP5B,NNT,SDHA,VCAN,ACAT1,ATP5G3,COX6A2,UQCRH,GBAS,COX5A,NDUFA12,NDUFB1,IDH2,UQCR10,NDUFA4,MAOA,PFKM,NDUFV3,MYH7,ATP5C1,ATP5F1,CYP4B1,PGK1,UQCRQ,AK4,GGT5,ATP5A1,CKMT2,NDUFA5,CHCHD10,COX7C,MDH1,NDUFAB1
GO:0009117	nucleotide metabolic process	35	576	0.91	1.79e-19	UQCRC1,DLD,NDUFB3,NDUFA10,ATP5B,NNT,SDHA,ACAT1,ATP5G3,COX6A2,UQCRH,GBAS,COX5A,NDUFA12,NDUFB1,IDH2,UQCR10,NDUFA4,PFKM,NDUFV3,MYH7,ATP5C1,MPC1,ATP5F1,PGK1,UQCRQ,AK4,LDHB,ATP5A1,NDUFA5,CHCHD10,COX7C,MDH1,NDUFAB1,NMRK2
GO:1990542	mitochondrial transmembrane transport	5	83	0.91	0.0046	ATP5B,ATP5C1,MPC1,ATP5F1,ATP5A1
GO:0006956	complement activation	3	49	0.91	0.0427	FCN3,C7,CFD
GO:0019359	nicotinamide nucleotide biosynthetic process	4	68	0.9	0.0157	IDH2,PFKM,PGK1,NMRK2
GO:0009435	NAD biosynthetic process	3	51	0.9	0.0465	PFKM,PGK1,NMRK2
GO:1901016	regulation of potassium ion transmembrane transporter activity	3	51	0.9	0.0465	CASQ2,FHL1,ACTN2
GO:0007507	heart development	28	485	0.89	4.66e-15	PKP2,MYL2,TNNC1,TNNT2,ACTC1,HSPB7,TCAP,NEXN,TNNI3,XIRP1,MYH7,SORBS2,PLN,TPM1,RYR2,ANKRD1,NEBL,DSP,PRKAR1A,NDRG4,MYL3,MB,FHL2,XIRP2,CSRP3,ACTN2,TTN,PDLIM5
GO:0030036	actin cytoskeleton organization	24	418	0.89	9.37e-13	MYL2,TNNT2,DSTN,CASQ2,ACTC1,CFL2,MYOZ2,TCAP,XIRP1,SORBS2,MYOM1,TPM1,ACTA1,ANKRD1,NEBL,TPM2,PRKAR1A,XIRP2,LDB3,LMOD2,PALLD,CSRP3,ACTN2,TTN
GO:0007006	mitochondrial membrane organization	7	123	0.88	0.00066	ATP5B,SLC25A4,ATP5G3,ATPIF1,ATP5C1,ATP5F1,ATP5A1
GO:0002576	platelet degranulation	7	129	0.86	0.00085	VCL,SELP,TIMP3,CFD,PCDH7,ACTN2,TTN
GO:0019722	calcium-mediated signaling	7	132	0.85	0.00095	HRC,CASQ2,SELP,CAMK2D,TNNI3,PLN,RYR2
GO:0009165	nucleotide biosynthetic process	15	291	0.84	2.21e-07	DLD,ATP5B,ACAT1,ATP5G3,GBAS,IDH2,PFKM,ATP5C1,MPC1,ATP5F1,PGK1,AK4,ATP5A1,CHCHD10,NMRK2
GO:0016049	cell growth	5	97	0.84	0.0085	VCL,SORBS2,POSTN,NDRG4,PDLIM5
GO:0043648	dicarboxylic acid metabolic process	5	97	0.84	0.0085	DLD,GOT2,SDHA,IDH2,MDH1
GO:0008015	blood circulation	19	373	0.83	3.1e-09	PKP2,MYL2,TNNC1,TNNT2,CASQ2,NPR3,ACTC1,TCAP,CAMK2D,TNNI3,MYH7,PLN,TPM1,RYR2,POSTN,MYL3,CSRP3,TRDN,TTN
GO:0043502	regulation of muscle adaptation	4	81	0.82	0.0262	TNNC1,CAMK2D,MYH7,TRIM63
GO:0048588	developmental cell growth	4	85	0.8	0.0296	VCL,SORBS2,POSTN,PDLIM5
GO:2001257	regulation of cation channel activity	7	152	0.79	0.002	HRC,CASQ2,GBAS,CAMK2D,PLN,TRDN,ACTN2
GO:0051592	response to calcium ion	6	129	0.79	0.0047	TNNT2,CASQ2,AQP3,CAMK2D,RYR2,TTN
GO:0033273	response to vitamin	4	87	0.79	0.0318	NNT,AQP3,POSTN,SPP1
GO:0032412	regulation of ion transmembrane transporter activity	10	224	0.78	0.00015	HRC,CASQ2,GBAS,CAMK2D,PLN,RYR2,FHL1,SLN,TRDN,ACTN2
GO:0032414	positive regulation of ion transmembrane transporter activity	4	91	0.77	0.0359	GBAS,RYR2,TRDN,ACTN2
GO:0007005	mitochondrion organization	18	424	0.76	1.33e-07	CAV2,NDUFB3,NDUFA10,ATP5B,SLC25A4,ATP5G3,NDUFA12,NDUFB1,UQCR10,ATPIF1,NDUFV3,ATP5C1,ATP5F1,ATP5A1,NDUFA5,CHCHD10,TIMM8B,NDUFAB1
GO:0009108	coenzyme biosynthetic process	7	167	0.75	0.0031	DLD,ACAT1,IDH2,PFKM,MPC1,PGK1,NMRK2
GO:0032970	regulation of actin filament-based process	14	338	0.74	7.02e-06	PKP2,TNNC1,TNNT2,DSTN,CFL2,CAMK2D,PLN,TPM1,CAPZA2,RYR2,DSP,LMOD2,CSRP3,ACTN2
GO:0051188	cofactor biosynthetic process	9	218	0.74	0.00063	DLD,ACAT1,IDH2,ATPIF1,PFKM,MPC1,PGK1,GGT5,NMRK2
GO:0006839	mitochondrial transport	9	223	0.73	0.00074	SLC25A3,ATP5B,SLC25A4,ATPIF1,ATP5C1,MPC1,ATP5F1,ATP5A1,TIMM8B
GO:0016999	antibiotic metabolic process	5	124	0.73	0.0204	NNT,SDHA,IDH2,CYP4B1,MDH1
GO:0044057	regulation of system process	20	516	0.72	8.17e-08	PKP2,MYL2,TNNC1,TNNT2,HRC,CASQ2,HSPB7,CAMK2D,TNNI3,MYH7,PLN,TPM1,RYR2,DES,TRIM63,DSP,MYL3,CSRP3,SLN,TRDN
GO:0072359	circulatory system development	31	807	0.71	3.35e-12	PKP2,MYL2,TNNC1,TNNT2,ATP5B,ACTC1,HSPB7,TCAP,NEXN,ATPIF1,TNNI3,XIRP1,ANXA2,MYH7,SORBS2,PLN,TPM1,RYR2,ANKRD1,NEBL,DSP,PRKAR1A,NDRG4,MYL3,MB,FHL2,XIRP2,CSRP3,ACTN2,TTN,PDLIM5
GO:0048729	tissue morphogenesis	19	522	0.69	4.55e-07	PKP2,VCL,MYL2,TNNC1,TNNT2,ACTC1,TCAP,TNNI3,MYH7,TPM1,RYR2,ACTA1,ANKRD1,DSP,PRKAR1A,NDRG4,MYL3,XIRP2,TTN
GO:0019637	organophosphate metabolic process	36	1011	0.68	2.22e-13	UQCRC1,DLD,CKM,NDUFB3,NDUFA10,ATP5B,NNT,SDHA,ACAT1,ATP5G3,COX6A2,UQCRH,GBAS,COX5A,NDUFA12,NDUFB1,IDH2,UQCR10,NDUFA4,PFKM,NDUFV3,MYH7,ATP5C1,MPC1,ATP5F1,PGK1,UQCRQ,AK4,LDHB,ATP5A1,NDUFA5,CHCHD10,COX7C,MDH1,NDUFAB1,NMRK2
GO:0007010	cytoskeleton organization	33	953	0.67	7.46e-12	PKP2,MYL2,TNNT2,DSTN,CASQ2,ABLIM1,ACTC1,CFL2,SH3D19,MYOZ2,TCAP,XIRP1,SORBS2,MYOM1,TPM1,MAP4,ACTA1,PDE4DIP,ANKRD1,DES,NEBL,TPM2,DSP,PRKAR1A,XIRP2,LDB3,LMOD2,PALLD,CSRP3,CRYAB,TRDN,ACTN2,TTN
GO:0055114	oxidation-reduction process	32	932	0.66	2.24e-11	UQCRC1,DLD,NDUFB3,NDUFA10,NNT,SDHA,ACAT1,COX6A2,COX7A1,UQCRFS1,UQCRH,COX5A,HADHB,NDUFA12,NDUFB1,IDH2,UQCR10,NDUFA4,MAOA,PFKM,NDUFV3,COX7A2,ACADM,CYP4B1,PGK1,UQCRQ,LDHB,HIGD1A,NDUFA5,COX7C,MDH1,NDUFAB1
GO:1904062	regulation of cation transmembrane transport	10	294	0.66	0.0011	HRC,CASQ2,GBAS,CAMK2D,PLN,RYR2,FHL1,SLN,TRDN,ACTN2
GO:0006732	coenzyme metabolic process	10	297	0.65	0.0011	DLD,NNT,ACAT1,IDH2,PFKM,MPC1,PGK1,LDHB,MDH1,NMRK2
GO:0009612	response to mechanical stimulus	7	210	0.65	0.0099	TCAP,RYR2,ACTA1,ANKRD1,POSTN,CSRP3,TTN
GO:1902905	positive regulation of supramolecular fiber organization	6	180	0.65	0.0198	DSTN,CFL2,TPM1,PDE4DIP,LMOD2,ACTN2
GO:0001666	response to hypoxia	9	288	0.62	0.0036	AQP3,RYR2,PDLIM1,ANKRD1,PGK1,POSTN,MB,HIGD1A,CRYAB
GO:0010959	regulation of metal ion transport	11	360	0.61	0.0012	PKP2,HRC,CASQ2,GBAS,CAMK2D,PLN,RYR2,FHL1,SLN,TRDN,ACTN2
GO:0034330	cell junction organization	6	197	0.61	0.0285	PKP2,VCL,FLNC,DSP,XIRP2,ACTN2
GO:1901135	carbohydrate derivative metabolic process	32	1083	0.6	9.51e-10	UQCRC1,DLD,NDUFB3,NDUFA10,ATP5B,SDHA,VCAN,ACAT1,ATP5G3,COX6A2,UQCRH,GBAS,COX5A,NDUFA12,NDUFB1,UQCR10,NDUFA4,GALNT15,PFKM,NDUFV3,MYH7,ATP5C1,MPC1,ATP5F1,PGK1,UQCRQ,AK4,ATP5A1,NDUFA5,CHCHD10,COX7C,NDUFAB1
GO:0090407	organophosphate biosynthetic process	17	577	0.6	3.34e-05	DLD,CKM,ATP5B,ACAT1,ATP5G3,GBAS,IDH2,PFKM,ATP5C1,MPC1,ATP5F1,PGK1,AK4,ATP5A1,CHCHD10,NDUFAB1,NMRK2
GO:0051186	cofactor metabolic process	14	467	0.6	0.0002	DLD,GOT2,NNT,ACAT1,ISCU,IDH2,ATPIF1,PFKM,MPC1,PGK1,LDHB,GGT5,MDH1,NMRK2
GO:0042391	regulation of membrane potential	12	408	0.6	0.00085	PKP2,DLD,CASQ2,NNT,ATPIF1,CAMK2D,PLN,RYR2,DSP,FHL1,TRDN,ACTN2
GO:0051495	positive regulation of cytoskeleton organization	6	203	0.6	0.0318	DSTN,CFL2,TPM1,PDE4DIP,LMOD2,ACTN2
GO:0032787	monocarboxylic acid metabolic process	14	477	0.59	0.00025	DLD,GOT2,VCAN,ACAT1,HADHB,IDH2,PFKM,MPC1,ACADM,PGK1,FABP3,LDHB,GGT5,NDUFAB1
GO:0032989	cellular component morphogenesis	20	720	0.57	1.06e-05	VCL,MYL2,CASQ2,ACTC1,CFL2,MYOZ2,TCAP,MYOM1,TPM1,ACTA1,ANKRD1,NEBL,POSTN,PRKAR1A,LDB3,LMOD2,PALLD,CSRP3,ACTN2,TTN
GO:0070925	organelle assembly	18	666	0.56	5.18e-05	MYL2,CASQ2,ABLIM1,ACTC1,CFL2,MYOZ2,TCAP,MYOM1,TPM1,ACTA1,ANKRD1,NEBL,PRKAR1A,LDB3,LMOD2,CSRP3,ACTN2,TTN
GO:0032386	regulation of intracellular transport	9	335	0.56	0.0092	TNNC1,TNNT2,ATPIF1,ANXA2,PLN,NDRG4,PKIA,CRYAB,ACTN2
GO:0016310	phosphorylation	33	1236	0.55	5.03e-09	UQCRC1,DLD,CKM,NDUFB3,NDUFA10,ATP5B,SDHA,COX6A2,UQCRH,GBAS,COX5A,NDUFA12,NDUFB1,UQCR10,NDUFA4,CAMK2D,PFKM,NDUFV3,ATP5C1,ATP5F1,PGK1,UQCRQ,AK4,ATP5A1,CKMT2,NDUFA5,CHCHD10,COX7C,CRYAB,ACTN2,NDUFAB1,TTN,NMRK2
GO:0010038	response to metal ion	9	339	0.55	0.0098	TNNC1,TNNT2,CASQ2,AQP3,CAMK2D,PLN,RYR2,ACTA1,TTN
GO:0044281	small molecule metabolic process	46	1779	0.54	1.57e-12	UQCRC1,DLD,CKM,NDUFB3,GOT2,NDUFA10,ATP5B,NNT,SDHA,VCAN,ACAT1,ATP5G3,COX6A2,UQCRH,ISCU,GBAS,COX5A,HADHB,NDUFA12,NDUFB1,IDH2,UQCR10,NDUFA4,PFKM,NDUFV3,MYH7,ATP5C1,MPC1,ATP5F1,ACADM,PGK1,FABP3,UQCRQ,AK4,LDHB,GGT5,ATP5A1,CKMT2,CNBP,NDUFA5,CHCHD10,COX7C,MDH1,NDUFAB1,PPM1K,NMRK2
GO:0048646	anatomical structure formation involved in morphogenesis	21	831	0.53	2.18e-05	MYL2,CASQ2,ATP5B,ACTC1,CFL2,MYOZ2,TCAP,ATPIF1,ANXA2,MYOM1,TPM1,ACTA1,ANKRD1,NEBL,PRKAR1A,FHL2,LDB3,LMOD2,CSRP3,ACTN2,TTN
GO:1902903	regulation of supramolecular fiber organization	8	316	0.53	0.0213	DSTN,CFL2,TPM1,CAPZA2,PDE4DIP,LMOD2,CRYAB,ACTN2
GO:0009887	animal organ morphogenesis	21	865	0.51	3.94e-05	PKP2,MYL2,TNNC1,TNNT2,ABLIM1,ACTC1,AQP3,TCAP,TNNI3,MYH7,TPM1,RYR2,ACTA1,ANKRD1,DSP,FHL1,NDRG4,MYL3,FHL2,XIRP2,TTN
GO:0098662	inorganic cation transmembrane transport	15	618	0.51	0.00088	SLC25A3,ATP5B,NNT,ATP5G3,COX6A2,COX7A1,COX5A,NDUFA4,ATP5C1,RYR2,ATP5F1,COX7A2,ATP5A1,COX7C,TRDN
GO:1901137	carbohydrate derivative biosynthetic process	15	625	0.51	0.00098	DLD,ATP5B,VCAN,ACAT1,ATP5G3,GBAS,GALNT15,PFKM,ATP5C1,MPC1,ATP5F1,PGK1,ATP5A1,CHCHD10,NDUFAB1
GO:0019752	carboxylic acid metabolic process	20	854	0.5	0.00011	DLD,CKM,GOT2,NNT,SDHA,VCAN,ACAT1,HADHB,IDH2,PFKM,MPC1,ACADM,PGK1,FABP3,LDHB,GGT5,CKMT2,MDH1,NDUFAB1,PPM1K
GO:0006631	fatty acid metabolic process	7	294	0.5	0.0451	DLD,ACAT1,HADHB,ACADM,FABP3,GGT5,NDUFAB1
GO:0003008	system process	42	1827	0.49	1.02e-09	PKP2,VCL,MYL12A,MYL2,TNNC1,TNNT2,HRC,CASQ2,NPR3,TIMP3,ABLIM1,ACTC1,AQP3,ANKRD2,TCAP,CAMK2D,TNNI3,MYH7,SORBS2,MYOM1,PLN,TPM1,RYR2,ACTA1,DES,TRIM63,TPM2,SMPX,POSTN,PRKAR1A,NDRG4,MYL3,MB,CKMT2,LMOD2,CSRP3,CRYAB,TIMM8B,TRDN,ACTN2,TTN,PDLIM5
GO:0010035	response to inorganic substance	11	491	0.48	0.0108	TNNC1,TNNT2,CASQ2,AQP3,CAMK2D,PLN,RYR2,ACTA1,MB,CRYAB,TTN
GO:0009888	tissue development	36	1626	0.47	8.39e-08	PKP2,VCL,CAV2,MYL2,TNNC1,TNNT2,ACAT1,ACTC1,CFL2,ANKRD2,TCAP,NEXN,TNNI3,MYH7,SORBS2,MYOM1,PLN,TPM1,RYR2,ACTA1,ANKRD1,PGK1,NEBL,POSTN,DSP,PRKAR1A,NDRG4,SPP1,MYL3,FHL2,XIRP2,PALLD,CSRP3,ACTN2,TTN,PDLIM5
GO:0098655	cation transmembrane transport	16	720	0.47	0.0013	SLC25A3,ATP5B,NNT,ATP5G3,COX6A2,COX7A1,COX5A,NDUFA4,ATP5C1,RYR2,ATP5F1,COX7A2,ATP5A1,COX7C,TIMM8B,TRDN
GO:0043434	response to peptide hormone	8	362	0.47	0.0407	CAV2,GOT2,ZNF106,TIMP4,PLN,FABP3,PRKAR1A,ACTN2
GO:0006796	phosphate-containing compound metabolic process	44	2065	0.46	3.1e-09	UQCRC1,DLD,CKM,DUSP3,NDUFB3,NDUFA10,ATP5B,NNT,SDHA,ACAT1,ATP5G3,COX6A2,UQCRH,GBAS,COX5A,NDUFA12,NDUFB1,IDH2,UQCR10,NDUFA4,CAMK2D,PFKM,NDUFV3,MYH7,ATP5C1,MPC1,ATP5F1,PGK1,UQCRQ,AK4,LDHB,PDP1,ATP5A1,CKMT2,NDUFA5,CHCHD10,COX7C,CRYAB,MDH1,ACTN2,NDUFAB1,TTN,PPM1K,NMRK2
GO:0009725	response to hormone	18	854	0.45	0.00096	CAV2,GOT2,ZNF106,ACAT1,TIMP4,UQCRFS1,ANXA2,PLN,ACTA1,FABP3,TRIM63,POSTN,PRKAR1A,SPP1,MB,FHL2,CRYAB,ACTN2
GO:0006812	cation transport	18	866	0.44	0.0011	SLC25A3,ATP5B,NNT,ATP5G3,COX6A2,COX7A1,COX5A,NDUFA4,ATP5C1,PLN,RYR2,ATP5F1,COX7A2,ATP5A1,COX7C,SLN,TIMM8B,TRDN
GO:0048468	cell development	30	1493	0.43	1.17e-05	DLD,VCL,CAV2,MYL2,CASQ2,ACTC1,CFL2,MYOZ2,TCAP,FLNC,NEXN,ANXA2,SORBS2,MYOM1,TPM1,MAP4,ACTA1,ANKRD1,NEBL,UQCRQ,POSTN,PRKAR1A,FHL2,LDB3,LMOD2,PALLD,CSRP3,ACTN2,TTN,PDLIM5
GO:0006875	cellular metal ion homeostasis	10	499	0.43	0.0318	HRC,CASQ2,ISCU,C7,CAMK2D,TNNI3,PLN,RYR2,CSRP3,TRDN
GO:0051051	negative regulation of transport	9	450	0.43	0.0452	CASQ2,IDH2,CAMK2D,PLN,PKIA,CRYAB,SLN,TRDN,ACTN2
GO:0009653	anatomical structure morphogenesis	39	1992	0.42	3.8e-07	PKP2,DLD,VCL,MYL2,TNNC1,TNNT2,CASQ2,ATP5B,ABLIM1,ACTC1,AQP3,CFL2,MYOZ2,TCAP,ATPIF1,TNNI3,ANXA2,MYH7,MYOM1,TPM1,RYR2,ACTA1,ANKRD1,NEBL,POSTN,DSP,PRKAR1A,FHL1,NDRG4,MYL3,FHL2,XIRP2,LDB3,LMOD2,PALLD,CSRP3,CRYAB,ACTN2,TTN
GO:0051259	protein complex oligomerization	10	512	0.42	0.0364	CAV2,TNNT2,ACAT1,ATPIF1,CAMK2D,PFKM,ANXA2,PLN,CRYAB,ACTN2
GO:0034220	ion transmembrane transport	19	995	0.41	0.0019	SLC25A3,CASQ2,ATP5B,NNT,SLC25A4,ATP5G3,COX6A2,COX7A1,COX5A,NDUFA4,ATP5C1,MPC1,RYR2,ATP5F1,COX7A2,ATP5A1,COX7C,TIMM8B,TRDN
GO:0030003	cellular cation homeostasis	11	570	0.41	0.0285	HRC,CASQ2,ATP5B,ISCU,C7,CAMK2D,TNNI3,PLN,RYR2,CSRP3,TRDN
GO:0019725	cellular homeostasis	15	806	0.4	0.0097	DLD,HRC,CASQ2,ATP5B,NNT,CFL2,ISCU,C7,CAMK2D,TNNI3,PFKM,PLN,RYR2,CSRP3,TRDN
GO:0043086	negative regulation of catalytic activity	15	809	0.4	0.01	DUSP3,TNNT2,NPR3,TIMP3,TIMP4,GBAS,ATPIF1,TNNI3,ANXA2,PLN,PRKAR1A,PKIA,CHCHD10,CRYAB,SLN
GO:0022607	cellular component assembly	43	2343	0.39	3.61e-07	PKP2,VCL,CAV2,MYL2,TNNT2,NDUFB3,NDUFA10,CASQ2,ACAT1,ABLIM1,ACTC1,CFL2,MYOZ2,ISCU,TCAP,FLNC,NDUFA12,NDUFB1,UQCR10,ATPIF1,CAMK2D,PFKM,ANXA2,NDUFV3,MYOM1,PLN,TPM1,CAPZA2,ACTA1,PDE4DIP,ANKRD1,NEBL,PRKAR1A,CD59,LDB3,LMOD2,NDUFA5,CSRP3,CRYAB,ACTN2,NDUFAB1,TTN,PMP22
GO:0060341	regulation of cellular localization	14	766	0.39	0.0156	TNNC1,TNNT2,HRC,CASQ2,ATPIF1,CAMK2D,ANXA2,PLN,RYR2,NDRG4,PKIA,CRYAB,TRDN,ACTN2
GO:0050801	ion homeostasis	13	708	0.39	0.0204	HRC,CASQ2,ATP5B,ISCU,C7,CAMK2D,TNNI3,PLN,RYR2,FABP3,FHL1,CSRP3,TRDN
GO:0006811	ion transport	23	1292	0.38	0.0011	SLC25A3,GOT2,CASQ2,ATP5B,NNT,SLC25A4,ATP5G3,COX6A2,COX7A1,COX5A,NDUFA4,ATP5C1,PLN,MPC1,RYR2,ATP5F1,COX7A2,FABP3,ATP5A1,COX7C,SLN,TIMM8B,TRDN
GO:0044092	negative regulation of molecular function	20	1119	0.38	0.0029	DUSP3,TNNT2,CASQ2,NPR3,TIMP3,TIMP4,GBAS,ATPIF1,CAMK2D,TNNI3,XIRP1,ANXA2,PLN,PRKAR1A,PKIA,CHCHD10,CRYAB,SLN,TRDN,ACTN2
GO:0051270	regulation of cellular component movement	16	886	0.38	0.0092	PKP2,VCL,TNNC1,TNNT2,ATP5B,SELP,IDH2,NEXN,CAMK2D,PLN,TPM1,RYR2,POSTN,DSP,NDRG4,ATP5A1
GO:0034622	cellular protein-containing complex assembly	15	832	0.38	0.0126	NDUFB3,NDUFA10,CASQ2,TCAP,NDUFA12,NDUFB1,UQCR10,NDUFV3,MYOM1,PDE4DIP,LMOD2,NDUFA5,CRYAB,NDUFAB1,TTN
GO:0006996	organelle organization	53	3131	0.36	7.12e-08	PKP2,CAV2,MYL2,TNNT2,NDUFB3,DSTN,NDUFA10,CASQ2,ATP5B,ABLIM1,SLC25A4,ATP5G3,ACTC1,CFL2,SH3D19,MYOZ2,TCAP,NDUFA12,NDUFB1,UQCR10,ATPIF1,XIRP1,ANXA2,NDUFV3,SORBS2,MYOM1,ATP5C1,TPM1,MAP4,ACTA1,PDE4DIP,ATP5F1,ANKRD1,DES,NEBL,TPM2,DSP,PRKAR1A,CD59,ATP5A1,XIRP2,LDB3,LMOD2,NDUFA5,CHCHD10,PALLD,CSRP3,CRYAB,TIMM8B,TRDN,ACTN2,NDUFAB1,TTN
GO:0065003	protein-containing complex assembly	26	1514	0.36	0.00075	CAV2,TNNT2,NDUFB3,NDUFA10,CASQ2,ACAT1,TCAP,NDUFA12,NDUFB1,UQCR10,ATPIF1,CAMK2D,PFKM,ANXA2,NDUFV3,MYOM1,PLN,CAPZA2,PDE4DIP,CD59,LMOD2,NDUFA5,CRYAB,ACTN2,NDUFAB1,TTN
GO:0006928	movement of cell or subcellular component	23	1355	0.36	0.0021	PKP2,MYL2,TNNC1,TNNT2,ATP5B,SELP,VCAN,ACTC1,TCAP,CAMK2D,TNNI3,MYH7,TPM1,MAP4,RYR2,ACTA1,DES,TPM2,NDRG4,MYL3,PALLD,ACTN2,TTN
GO:0048878	chemical homeostasis	17	995	0.36	0.0112	HRC,CASQ2,ATP5B,NNT,AQP3,ISCU,C7,CAMK2D,TNNI3,PFKM,PLN,RYR2,FABP3,PRKAR1A,FHL1,CSRP3,TRDN
GO:0051050	positive regulation of transport	15	892	0.35	0.0221	PKP2,IL1RL1,GBAS,ATPIF1,PFKM,ANXA2,MYOM1,RYR2,ANKRD1,POSTN,FHL1,SPP1,TRDN,ACTN2,TTN
GO:0043933	protein-containing complex subunit organization	29	1770	0.34	0.00063	CAV2,TNNT2,NDUFB3,DSTN,NDUFA10,MRPS25,CASQ2,ACAT1,CFL2,TCAP,NDUFA12,NDUFB1,UQCR10,ATPIF1,CAMK2D,PFKM,ANXA2,NDUFV3,MYOM1,PLN,CAPZA2,PDE4DIP,CD59,LMOD2,NDUFA5,CRYAB,ACTN2,NDUFAB1,TTN
GO:0055085	transmembrane transport	20	1235	0.34	0.0084	SLC25A3,CASQ2,ATP5B,NNT,SLC25A4,ATP5G3,COX6A2,COX7A1,AQP3,COX5A,NDUFA4,ATP5C1,MPC1,RYR2,ATP5F1,COX7A2,ATP5A1,COX7C,TIMM8B,TRDN
GO:1901566	organonitrogen compound biosynthetic process	22	1370	0.33	0.0054	DLD,CKM,GOT2,MRPS25,ATP5B,VCAN,ACAT1,ATP5G3,GBAS,IDH2,ATPIF1,GALNT15,PFKM,ATP5C1,MPC1,ATP5F1,ACADM,PGK1,GGT5,ATP5A1,CHCHD10,NMRK2
GO:0051049	regulation of transport	27	1732	0.32	0.0022	PKP2,TNNC1,IL1RL1,TNNT2,HRC,CASQ2,SLC25A4,GBAS,IDH2,ATPIF1,CAMK2D,PFKM,ANXA2,MYOM1,PLN,RYR2,ANKRD1,POSTN,FHL1,NDRG4,SPP1,PKIA,CRYAB,SLN,TRDN,ACTN2,TTN
GO:0009719	response to endogenous stimulus	21	1353	0.32	0.0101	CAV2,GOT2,CASQ2,ZNF106,ACAT1,TIMP4,UQCRFS1,ANXA2,PLN,RYR2,ACTA1,ANKRD1,FABP3,TRIM63,POSTN,PRKAR1A,SPP1,MB,FHL2,CRYAB,ACTN2
GO:0048513	animal organ development	45	2926	0.31	1.86e-05	PKP2,CAV2,MYL2,TNNC1,TNNT2,GOT2,ACAT1,ABLIM1,ACTC1,AQP3,CFL2,ANKRD2,HSPB7,TCAP,NEXN,ATPIF1,TNNI3,XIRP1,ANXA2,MYH7,SORBS2,MYOM1,PLN,TPM1,RYR2,ACTA1,ANKRD1,NEBL,UQCRQ,DSP,PRKAR1A,FHL1,NDRG4,SPP1,AK4,MYL3,MB,FHL2,XIRP2,PALLD,CSRP3,CRYAB,ACTN2,TTN,PDLIM5
GO:0042592	homeostatic process	21	1491	0.28	0.0272	DLD,HRC,CASQ2,ATP5B,NNT,AQP3,CFL2,ISCU,C7,ATPIF1,CAMK2D,TNNI3,PFKM,PLN,RYR2,FABP3,PRKAR1A,FHL1,MB,CSRP3,TRDN
GO:0048731	system development	56	4144	0.26	3.14e-05	PKP2,VCL,CAV2,MYL2,TNNC1,TNNT2,GOT2,ATP5B,SDHA,NPR3,VCAN,ACAT1,ABLIM1,TIMP4,ACTC1,AQP3,CFL2,ANKRD2,HSPB7,TCAP,IDH2,NEXN,ATPIF1,CAMK2D,TNNI3,XIRP1,ANXA2,MYH7,SORBS2,MYOM1,PLN,TPM1,MAP4,RYR2,ACTA1,ANKRD1,NEBL,UQCRQ,POSTN,DSP,PRKAR1A,FHL1,NDRG4,SPP1,AK4,MYL3,MB,FHL2,XIRP2,PALLD,CSRP3,CRYAB,ACTN2,TTN,PDLIM5,PMP22
GO:0032879	regulation of localization	34	2524	0.26	0.0041	PKP2,VCL,TNNC1,IL1RL1,TNNT2,HRC,CASQ2,ATP5B,SELP,SLC25A4,GBAS,IDH2,NEXN,ATPIF1,CAMK2D,PFKM,ANXA2,MYOM1,PLN,TPM1,RYR2,ANKRD1,POSTN,DSP,FHL1,NDRG4,SPP1,PKIA,ATP5A1,CRYAB,SLN,TRDN,ACTN2,TTN
GO:0051239	regulation of multicellular organismal process	36	2788	0.24	0.0057	PKP2,MYL2,TNNC1,IL1RL1,TNNT2,HRC,CASQ2,ATP5B,SELP,AQP3,ANKRD2,HSPB7,IDH2,CAMK2D,TNNI3,ANXA2,MYH7,PLN,TPM1,RYR2,GNG5,ANKRD1,PGK1,DES,TRIM63,POSTN,DSP,NDRG4,SPP1,MYL3,ATP5A1,CSRP3,SLN,TRDN,PDLIM5,PMP22
GO:0016043	cellular component organization	66	5163	0.23	1.5e-05	PKP2,VCL,CAV2,MYL2,TNNT2,NDUFB3,DSTN,NDUFA10,MRPS25,CASQ2,ATP5B,VCAN,ACAT1,ABLIM1,SLC25A4,ATP5G3,ACTC1,CFL2,SH3D19,MYOZ2,ISCU,TCAP,FLNC,NDUFA12,NDUFB1,UQCR10,ATPIF1,CAMK2D,XIRP1,PFKM,ANXA2,NDUFV3,SORBS2,MYOM1,ATP5C1,PLN,TPM1,MAP4,CAPZA2,ACTA1,PDE4DIP,ATP5F1,ANKRD1,DES,NEBL,TPM2,POSTN,DSP,PRKAR1A,SPP1,CD59,ATP5A1,XIRP2,LDB3,LMOD2,NDUFA5,CHCHD10,PALLD,CSRP3,CRYAB,TIMM8B,TRDN,ACTN2,NDUFAB1,TTN,PMP22
GO:0048856	anatomical structure development	64	5085	0.23	4.19e-05	PKP2,DLD,VCL,CAV2,DUSP3,MYL2,TNNC1,TNNT2,GOT2,CASQ2,ATP5B,SDHA,NPR3,VCAN,ACAT1,ABLIM1,TIMP4,ACTC1,AQP3,CFL2,ANKRD2,MYOZ2,HSPB7,TCAP,FLNC,IDH2,NEXN,ATPIF1,CAMK2D,TNNI3,XIRP1,ANXA2,MYH7,SORBS2,MYOM1,PLN,TPM1,MAP4,RYR2,ACTA1,ANKRD1,PGK1,NEBL,UQCRQ,POSTN,DSP,PRKAR1A,FHL1,NDRG4,SPP1,AK4,MYL3,MB,FHL2,XIRP2,LDB3,LMOD2,PALLD,CSRP3,CRYAB,ACTN2,TTN,PDLIM5,PMP22
GO:0030154	cell differentiation	44	3457	0.23	0.0019	PKP2,DLD,VCL,CAV2,MYL2,CASQ2,VCAN,ACTC1,CFL2,ANKRD2,MYOZ2,TCAP,FLNC,IDH2,NEXN,ATPIF1,CAMK2D,TNNI3,ANXA2,SORBS2,MYOM1,TPM1,MAP4,ACTA1,ANKRD1,PGK1,NEBL,UQCRQ,POSTN,DSP,PRKAR1A,FHL1,NDRG4,SPP1,MB,FHL2,LDB3,LMOD2,PALLD,CSRP3,ACTN2,TTN,PDLIM5,PMP22
GO:0007275	multicellular organism development	58	4726	0.22	0.00032	PKP2,DLD,VCL,CAV2,DUSP3,MYL2,TNNC1,TNNT2,GOT2,ATP5B,SDHA,NPR3,VCAN,ACAT1,ABLIM1,TIMP4,ACTC1,AQP3,CFL2,ANKRD2,HSPB7,TCAP,IDH2,NEXN,ATPIF1,CAMK2D,TNNI3,XIRP1,ANXA2,MYH7,SORBS2,MYOM1,PLN,TPM1,MAP4,RYR2,ACTA1,ANKRD1,NEBL,UQCRQ,POSTN,DSP,PRKAR1A,FHL1,NDRG4,SPP1,AK4,MYL3,MB,FHL2,XIRP2,PALLD,CSRP3,CRYAB,ACTN2,TTN,PDLIM5,PMP22
GO:0065008	regulation of biological quality	44	3559	0.22	0.0032	PKP2,DLD,MYL2,TNNC1,TNNT2,GOT2,DSTN,HRC,CASQ2,ATP5B,SELP,NNT,NPR3,SLC25A4,AQP3,CFL2,ISCU,C7,ATPIF1,CAMK2D,MAOA,TNNI3,PFKM,ANXA2,MYH7,PLN,TPM1,CAPZA2,RYR2,FABP3,POSTN,DSP,PRKAR1A,FHL1,SPP1,CD59,MYL3,MB,LMOD2,CSRP3,CRYAB,TRDN,ACTN2,PDLIM5
GO:1901564	organonitrogen compound metabolic process	64	5281	0.21	0.00014	UQCRC1,DLD,CKM,DUSP3,NDUFB3,GOT2,NDUFA10,HRC,MRPS25,ATP5B,NNT,SDHA,VCAN,ACAT1,FCN3,ATP5G3,COX6A2,UQCRH,ISCU,GBAS,COX5A,C7,NDUFA12,NDUFB1,IDH2,CFD,UQCR10,ATPIF1,NDUFA4,CAMK2D,MAOA,GALNT15,PFKM,ANXA2,NDUFV3,MYH7,ATP5C1,MPC1,ATP5F1,ACADM,KLHL31,PGK1,TRIM63,UQCRQ,DSP,SPP1,AK4,LDHB,PDP1,GGT5,ATP5A1,CKMT2,NDUFA5,CHCHD10,COX7C,CRYAB,MDH1,ACTN2,FKBP5,NDUFAB1,RNF115,TTN,PPM1K,NMRK2
GO:0032501	multicellular organismal process	73	6507	0.18	0.00031	PKP2,DLD,VCL,MYL12A,CAV2,DUSP3,MYL2,TNNC1,TNNT2,GOT2,HRC,CASQ2,ATP5B,SDHA,NPR3,VCAN,ACAT1,TIMP3,ABLIM1,TIMP4,ACTC1,AQP3,CFL2,ANKRD2,HSPB7,TCAP,NDUFA12,IDH2,NEXN,ATPIF1,CAMK2D,TNNI3,XIRP1,ANXA2,MYH7,SORBS2,MYOM1,PLN,TPM1,MAP4,CAPZA2,RYR2,ACTA1,ANKRD1,DES,TRIM63,NEBL,TPM2,UQCRQ,SMPX,POSTN,DSP,PRKAR1A,FHL1,NDRG4,SPP1,AK4,CD59,MYL3,MB,FHL2,XIRP2,CKMT2,LMOD2,PALLD,CSRP3,CRYAB,TIMM8B,TRDN,ACTN2,TTN,PDL…
GO:0048523	negative regulation of cellular process	47	4454	0.15	0.0381	PKP2,VCL,CAV2,DUSP3,MYL2,IL1RL1,CASQ2,ATP5B,NNT,NPR3,TIMP3,FCN3,SLC25A4,TIMP4,ACTC1,ANKRD2,YAF2,IDH2,ATPIF1,ANXA2,TPM1,MAP4,CAPZA2,RYR2,FAM129A,ANKRD1,FABP3,POSTN,PRKAR1A,FHL1,NDRG4,SPP1,CD59,PKIA,ATP5A1,FHL2,HIGD1A,CNBP,LMOD2,CSRP3,CRYAB,SLN,TRDN,ACTN2,RNF115,NMRK2,PMP22
GO:0048519	negative regulation of biological process	51	4953	0.14	0.0404	PKP2,VCL,CAV2,DUSP3,MYL2,IL1RL1,CASQ2,ATP5B,NNT,NPR3,TIMP3,FCN3,SLC25A4,TIMP4,ACTC1,ANKRD2,YAF2,IDH2,ATPIF1,CAMK2D,ANXA2,PLN,TPM1,MAP4,CAPZA2,RYR2,FAM129A,ANKRD1,PGK1,FABP3,TRIM63,POSTN,PRKAR1A,FHL1,NDRG4,SPP1,CD59,PKIA,ATP5A1,FHL2,HIGD1A,CNBP,LMOD2,CSRP3,CRYAB,SLN,TRDN,ACTN2,RNF115,NMRK2,PMP22
GO:0009987	cellular process	135	14652	0.09	9.51e-07	PKP2,UQCRC1,DLD,VCL,CKM,CAV2,DUSP3,MYL2,TNNC1,IL1RL1,TNNT2,NDUFB3,GOT2,DSTN,NDUFA10,HRC,MRPS25,CASQ2,ATP5B,SELP,ZNF106,NNT,SDHA,NPR3,VCAN,ACAT1,TIMP3,MYZAP,FCN3,ABLIM1,SLC25A4,ATP5G3,COX6A2,TIMP4,ACTC1,COX7A1,AQP3,CFL2,SH3D19,ANKRD2,UQCRFS1,MYOZ2,UQCRH,ISCU,TCAP,GBAS,COX5A,C7,HADHB,FLNC,YAF2,NDUFA12,NDUFB1,IDH2,CFD,UQCR10,NEXN,ATPIF1,NDUFA4,CAMK2D,MAOA,TNNI3,XIRP1,GALNT15,PFKM,ANXA2,NDUFV3,MYH7,S…
Upregulated in Pericytes
GO:0002486	antigen processing and presentation of endogenous peptide antigen via MHC class I via ER pathway, TAP-independent	2	3	2.39	0.0014	HLA-C,HLA-B
GO:0035910	ascending aorta morphogenesis	2	4	2.27	0.0019	HES1,SOX4
GO:0002480	antigen processing and presentation of exogenous peptide antigen via MHC class I, TAP-independent	3	8	2.14	0.00016	HLA-C,HLA-B,B2M
GO:0019885	antigen processing and presentation of endogenous peptide antigen via MHC class I	3	9	2.09	0.00018	HLA-C,HLA-B,B2M
GO:0097201	negative regulation of transcription from RNA polymerase II promoter in response to stress	3	13	1.93	0.00034	DNAJB1,JUN,HSPA1A
GO:0060213	positive regulation of nuclear-transcribed mRNA poly(A) tail shortening	2	11	1.83	0.0066	PABPC1,ZFP36
GO:0090084	negative regulation of inclusion body assembly	2	11	1.83	0.0066	DNAJB1,HSPA1A
GO:0000028	ribosomal small subunit assembly	3	17	1.81	0.00061	RPS27,RPS19,RPS10
GO:0036499	PERK-mediated unfolded protein response	2	12	1.79	0.0073	CXCL8,ATF3
GO:0048715	negative regulation of oligodendrocyte differentiation	2	12	1.79	0.0073	HES1,ID2
GO:0042026	protein refolding	2	14	1.72	0.0088	HSPA1A,B2M
GO:0048711	positive regulation of astrocyte differentiation	2	14	1.72	0.0088	HES1,ID2
GO:0045686	negative regulation of glial cell differentiation	3	23	1.68	0.0011	HES1,ID2,LDLR
GO:0002479	antigen processing and presentation of exogenous peptide antigen via MHC class I, TAP-dependent	3	25	1.65	0.0013	HLA-C,HLA-B,B2M
GO:1902895	positive regulation of pri-miRNA transcription by RNA polymerase II	3	25	1.65	0.0013	FOS,JUN,SMARCA4
GO:0001916	positive regulation of T cell mediated cytotoxicity	2	17	1.64	0.0115	HLA-B,B2M
GO:0043923	positive regulation by host of viral transcription	2	17	1.64	0.0115	JUN,SMARCA4
GO:0048710	regulation of astrocyte differentiation	3	27	1.61	0.0014	HES1,ID2,LDLR
GO:0035994	response to muscle stretch	2	18	1.61	0.0122	FOS,JUN
GO:0051412	response to corticosterone	2	18	1.61	0.0122	FOSB,FOS
GO:0072012	glomerulus vasculature development	2	18	1.61	0.0122	HES1,EGR1
GO:0060716	labyrinthine layer blood vessel development	2	20	1.57	0.0139	HES1,JUNB
GO:0043618	regulation of transcription from RNA polymerase II promoter in response to stress	6	67	1.52	1.18e-05	EGR1,DNAJB1,UBB,ATF3,JUN,HSPA1A
GO:0045646	regulation of erythrocyte differentiation	4	46	1.51	0.00034	ID2,HSPA1A,B2M,ZFP36
GO:0032897	negative regulation of viral transcription	2	24	1.49	0.0176	JUN,ZFP36
GO:0042769	DNA damage response, detection of DNA damage	3	38	1.46	0.003	SOX4,UBB,DNAJA1
GO:0071277	cellular response to calcium ion	5	65	1.45	8.65e-05	FOSB,JUND,JUNB,FOS,JUN
GO:0043921	modulation by host of viral transcription	2	27	1.44	0.0204	JUN,SMARCA4
GO:0052472	modulation by host of symbiont transcription	2	27	1.44	0.0204	JUN,SMARCA4
GO:0060412	ventricular septum morphogenesis	3	43	1.41	0.0039	HES1,ID2,SOX4
GO:0045648	positive regulation of erythrocyte differentiation	2	29	1.41	0.0227	ID2,HSPA1A
GO:0046782	regulation of viral transcription	3	44	1.4	0.0041	JUN,SMARCA4,ZFP36
GO:0090023	positive regulation of neutrophil chemotaxis	2	30	1.39	0.0238	CXCL8,CXCL2
GO:0071276	cellular response to cadmium ion	2	31	1.38	0.0249	FOS,JUN
GO:0061418	regulation of transcription from RNA polymerase II promoter in response to hypoxia	2	32	1.36	0.026	EGR1,UBB
GO:0035904	aorta development	3	49	1.35	0.0051	HES1,SOX4,LOXL1
GO:0007616	long-term memory	2	34	1.34	0.028	SGK1,LDLR
GO:0048566	embryonic digestive tract development	2	34	1.34	0.028	ID2,CXCL8
GO:0002763	positive regulation of myeloid leukocyte differentiation	3	52	1.33	0.0058	ID2,FOS,JUN
GO:0035914	skeletal muscle cell differentiation	3	52	1.33	0.0058	EGR1,FOS,ATF3
GO:0043392	negative regulation of DNA binding	3	52	1.33	0.0058	ID2,JUN,TMSB4X
GO:0032781	positive regulation of ATPase activity	3	53	1.32	0.0059	DNAJB1,DNAJA1,TMSB4X
GO:0032570	response to progesterone	2	36	1.31	0.0301	FOSB,FOS
GO:0006614	SRP-dependent cotranslational protein targeting to membrane	5	92	1.3	0.00025	RPL21,RPS27,RPL34,RPS19,RPS10
GO:0046686	response to cadmium ion	3	56	1.3	0.0066	FOS,JUN,B2M
GO:0048255	mRNA stabilization	2	37	1.3	0.031	PABPC1,ZFP36
GO:0000184	nuclear-transcribed mRNA catabolic process, nonsense-mediated decay	6	118	1.27	7.58e-05	PABPC1,RPL21,RPS27,RPL34,RPS19,RPS10
GO:0051591	response to cAMP	5	98	1.27	0.00031	FOSB,JUND,JUNB,FOS,JUN
GO:0060563	neuroepithelial cell differentiation	2	42	1.25	0.0361	HES1,SOX4
GO:0060337	type I interferon signaling pathway	3	65	1.23	0.0088	EGR1,HLA-C,HLA-B
GO:0045744	negative regulation of G protein-coupled receptor signaling pathway	2	43	1.23	0.0368	RGS2,CXCL8
GO:0048483	autonomic nervous system development	2	43	1.23	0.0368	HES1,SOX4
GO:0045639	positive regulation of myeloid cell differentiation	4	89	1.22	0.0021	ID2,FOS,JUN,HSPA1A
GO:1900034	regulation of cellular response to heat	2	45	1.22	0.0391	DNAJB1,HSPA1A
GO:0031397	negative regulation of protein ubiquitination	3	68	1.21	0.0096	SOX4,HSPA1A,DNAJA1
GO:0060333	interferon-gamma-mediated signaling pathway	3	69	1.21	0.0099	HLA-C,HLA-B,B2M
GO:0071248	cellular response to metal ion	7	162	1.2	3.44e-05	ID2,FOSB,JUND,JUNB,FOS,JUN,B2M
GO:0019731	antibacterial humoral response	2	47	1.2	0.0416	SLPI,B2M
GO:0006413	translational initiation	6	142	1.19	0.00016	PABPC1,RPL21,RPS27,RPL34,RPS19,RPS10
GO:0019730	antimicrobial humoral response	6	143	1.19	0.00016	CXCL8,ITLN1,SLPI,CXCL2,B2M,RPS19
GO:0045824	negative regulation of innate immune response	2	49	1.18	0.0436	HLA-B,RPS19
GO:0070498	interleukin-1-mediated signaling pathway	2	51	1.16	0.046	EGR1,UBB
GO:0006402	mRNA catabolic process	8	207	1.15	1.56e-05	PABPC1,RPL21,RPS27,HSPA1A,RPL34,ZFP36,RPS19,RPS10
GO:0061844	antimicrobial humoral immune response mediated by antimicrobial peptide	4	107	1.14	0.0035	CXCL8,CXCL2,B2M,RPS19
GO:0035019	somatic stem cell population maintenance	2	53	1.14	0.048	HES1,SOX4
GO:0000956	nuclear-transcribed mRNA catabolic process	7	191	1.13	7.58e-05	PABPC1,RPL21,RPS27,RPL34,ZFP36,RPS19,RPS10
GO:0001656	metanephros development	3	83	1.13	0.0139	HES1,ID2,EGR1
GO:0043488	regulation of mRNA stability	4	113	1.12	0.0041	UBB,PABPC1,HSPA1A,ZFP36
GO:0045069	regulation of viral genome replication	3	85	1.11	0.0148	CXCL8,PABPC1,SLPI
GO:0048524	positive regulation of viral process	3	85	1.11	0.0148	PABPC1,JUN,SMARCA4
GO:1901216	positive regulation of neuron death	3	85	1.11	0.0148	EGR1,FOS,JUN
GO:0001892	embryonic placenta development	3	86	1.11	0.015	HES1,JUNB,KRT19
GO:0050792	regulation of viral process	6	174	1.1	0.00032	CXCL8,PABPC1,SLPI,JUN,SMARCA4,ZFP36
GO:0051101	regulation of DNA binding	4	116	1.1	0.0044	HES1,ID2,JUN,TMSB4X
GO:0007179	transforming growth factor beta receptor signaling pathway	3	88	1.1	0.0157	UBB,FOS,JUN
GO:0032496	response to lipopolysaccharide	10	298	1.09	3.37e-06	JUND,LOXL1,JUNB,FOS,CXCL8,SLPI,JUN,CXCL2,B2M,ZFP36
GO:0035821	modification of morphology or physiology of other organism	6	182	1.09	0.00037	CXCL8,SLPI,JUN,SMARCA4,CXCL2,RPS19
GO:0031640	killing of cells of other organism	3	89	1.09	0.0161	CXCL8,CXCL2,RPS19
GO:0044364	disruption of cells of other organism	3	89	1.09	0.0161	CXCL8,CXCL2,RPS19
GO:0006986	response to unfolded protein	5	153	1.08	0.0014	DNAJB1,CXCL8,ATF3,HSPA1A,DNAJA1
GO:0048525	negative regulation of viral process	3	93	1.08	0.0176	SLPI,JUN,ZFP36
GO:0051100	negative regulation of binding	5	161	1.06	0.0016	ID2,SLPI,JUN,TMSB4X,B2M
GO:0045637	regulation of myeloid cell differentiation	7	249	1.02	0.00023	ID2,FOS,JUN,HSPA1A,HIST1H4C,B2M,ZFP36
GO:1903707	negative regulation of hemopoiesis	4	148	1	0.0082	HES1,ID2,HIST1H4C,ZFP36
GO:0034620	cellular response to unfolded protein	3	115	0.98	0.0269	CXCL8,ATF3,HSPA1A
GO:0007219	Notch signaling pathway	3	116	0.98	0.0273	HES1,KRT19,RPS19
GO:0045598	regulation of fat cell differentiation	3	120	0.97	0.0289	HES1,ID2,ZFP36
GO:0071347	cellular response to interleukin-1	3	124	0.95	0.0309	EGR1,UBB,CXCL8
GO:0009617	response to bacterium	13	555	0.94	1.4e-06	JUND,LOXL1,JUNB,FOS,CXCL8,SLPI,HP,JUN,HLA-B,CXCL2,B2M,ZFP36,RPS19
GO:0009612	response to mechanical stimulus	5	210	0.94	0.0041	FOSB,JUND,JUNB,FOS,JUN
GO:0043901	negative regulation of multi-organism process	5	212	0.94	0.0042	SLPI,JUN,HLA-B,ZFP36,RPS19
GO:0030217	T cell differentiation	3	131	0.93	0.0337	EGR1,SOX4,B2M
GO:1903320	regulation of protein modification by small protein conjugation or removal	5	220	0.92	0.0048	EGR1,SOX4,UBB,HSPA1A,DNAJA1
GO:1903706	regulation of hemopoiesis	9	412	0.91	0.00011	HES1,ID2,FOS,JUN,HSPA1A,HIST1H4C,HLA-B,B2M,ZFP36
GO:0007565	female pregnancy	4	180	0.91	0.0134	RGS2,FOSB,JUNB,FOS
GO:0007623	circadian rhythm	3	137	0.91	0.0363	ID2,JUND,JUN
GO:0050921	positive regulation of chemotaxis	3	138	0.9	0.0368	CXCL8,TMSB4X,CXCL2
GO:0051384	response to glucocorticoid	3	138	0.9	0.0368	FOSB,FOS,ZFP36
GO:0007178	transmembrane receptor protein serine/threonine kinase signaling pathway	4	189	0.89	0.0152	EGR1,UBB,FOS,JUN
GO:0031396	regulation of protein ubiquitination	4	192	0.89	0.0158	SOX4,UBB,HSPA1A,DNAJA1
[truncated: 291 more rows]

## Sheet: CM_DOWNREG_GO
#term ID	Term description	Observed gene count	Background gene count	Strength	FDR	Matching proteins in your network (labels)
GO:0006850	mitochondrial pyruvate transmembrane transport	2	2	2.23	0.0029	MPC1,MPC2
GO:0006850	mitochondrial acetyl-CoA biosynthetic process from pyruvate	3	6	1.93	0.00029	MPC1,MPC2,PDHA1
GO:0030043	actin filament fragmentation	2	4	1.93	0.0069	DSTN,CFL2
GO:0006122	mitochondrial electron transport, ubiquinol to cytochrome c	5	12	1.85	1.04e-06	CYCS,UQCRH,UQCR10,UQCRQ,UQCRHL
GO:0098735	positive regulation of the force of heart contraction	2	5	1.84	0.0091	MYL2,RYR2
GO:0015986	ATP synthesis coupled proton transport	7	27	1.65	4.15e-08	ATP5E,ATP5G3,ATP5L,ATP5F1,ATP5EP2,ATP5G1,ATP5J
GO:0042776	mitochondrial ATP synthesis coupled proton transport	4	17	1.61	0.00012	ATP5E,ATP5L,ATP5F1,ATP5J
GO:0006123	mitochondrial electron transport, cytochrome c to oxygen	3	15	1.54	0.0022	CYCS,COX5A,COX7C
GO:0072321	chaperone-mediated protein transport	2	10	1.54	0.0248	HSPA8,TIMM8B
GO:0042775	mitochondrial ATP synthesis coupled electron transport	15	78	1.52	4.44e-16	NDUFB3,CYCS,UQCRH,COX5A,UQCR10,NDUFA1,UQCRQ,NDUFB6,NDUFA5,NDUFA6,NDUFB2,COX7C,NDUFC1,NDUFAB1,UQCRHL
GO:0042407	cristae formation	6	31	1.52	1.86e-06	ATP5E,ATP5G3,ATP5L,ATP5F1,ATP5G1,ATP5J
GO:0006119	oxidative phosphorylation	19	100	1.51	3.5e-20	NDUFB3,ATP5E,ATP5L,CYCS,UQCRH,COX5A,UQCR10,ATP5F1,NDUFA1,UQCRQ,NDUFB6,ATP5J,NDUFA5,NDUFA6,NDUFB2,COX7C,NDUFC1,NDUFAB1,UQCRHL
GO:0006120	mitochondrial electron transport, NADH to ubiquinone	8	44	1.49	2.98e-08	NDUFB3,NDUFA1,NDUFB6,NDUFA5,NDUFA6,NDUFB2,NDUFC1,NDUFAB1
GO:0006107	oxaloacetate metabolic process	2	11	1.49	0.0284	GOT1,MDH1
GO:0006600	creatine metabolic process	2	11	1.49	0.0284	CKM,CKMT2
GO:0022904	respiratory electron transport chain	16	96	1.46	2.61e-16	NDUFB3,CYCS,UQCRH,COX5A,UQCR10,NDUFA1,SDHB,UQCRQ,NDUFB6,NDUFA5,NDUFA6,NDUFB2,COX7C,NDUFC1,NDUFAB1,UQCRHL
GO:0032981	mitochondrial respiratory chain complex I assembly	11	65	1.46	4.05e-11	TIMM21,NDUFB3,AIFM1,NDUFA1,NDUFB6,NDUFA5,TIMMDC1,NDUFA6,NDUFB2,NDUFC1,NDUFAB1
GO:0030049	muscle filament sliding	6	38	1.43	5.31e-06	MYL2,ACTC1,TNNI3,TPM1,TPM2,MYL3
GO:0006099	tricarboxylic acid cycle	5	32	1.43	5.16e-05	IDH2,SDHB,PDHA1,SUCLG1,MDH1
GO:0009060	aerobic respiration	11	71	1.42	8.75e-11	CYCS,UQCRH,COX5A,IDH2,UQCR10,SDHB,PDHA1,SUCLG1,COX7C,MDH1,UQCRHL
GO:0030836	positive regulation of actin filament depolymerization	2	13	1.42	0.0369	DSTN,CFL2
GO:0006101	citrate metabolic process	5	36	1.38	8.51e-05	IDH2,SDHB,PDHA1,SUCLG1,MDH1
GO:0045333	cellular respiration	21	153	1.37	6.92e-20	NDUFB3,CYCS,UQCRH,COX5A,IDH2,UQCR10,NDUFA1,SDHB,UQCRQ,PDHA1,NDUFB6,SUCLG1,NDUFA5,NDUFA6,NDUFB2,COX7C,MDH1,NDUFC1,NDUFAB1,NR4A3,UQCRHL
GO:0046034	ATP metabolic process	25	190	1.35	9.06e-23	NDUFB3,ATP5E,ATP5G3,ATP5L,CYCS,UQCRH,COX5A,UQCR10,PFKM,PFKFB2,ATP5F1,NDUFA1,UQCRQ,NDUFB6,ATP5EP2,ATP5G1,ATP5J,NDUFA5,NDUFA6,NDUFB2,COX7C,HSPA8,NDUFC1,NDUFAB1,UQCRHL
GO:0055008	cardiac muscle tissue morphogenesis	8	63	1.34	2.63e-07	MYL2,ACTC1,TNNI3,TPM1,RYR2,ANKRD1,MYL3,XIRP2
GO:0033108	mitochondrial respiratory chain complex assembly	12	98	1.32	9.82e-11	TIMM21,NDUFB3,AIFM1,UQCR10,NDUFA1,NDUFB6,NDUFA5,TIMMDC1,NDUFA6,NDUFB2,NDUFC1,NDUFAB1
GO:0022900	electron transport chain	20	169	1.31	6.47e-18	NDUFB3,UQCRFS1,CYCS,UQCRH,COX5A,UQCR10,COX7A2,NDUFA1,SDHB,UQCRQ,NDUFB6,NDUFA5,COX7B,NDUFA6,NDUFB2,COX7C,COX6C,NDUFC1,NDUFAB1,UQCRHL
GO:0006754	ATP biosynthetic process	9	75	1.31	6.13e-08	ATP5E,ATP5G3,ATP5L,PFKM,PFKFB2,ATP5F1,ATP5EP2,ATP5G1,ATP5J
GO:0009205	purine ribonucleoside triphosphate metabolic process	25	221	1.29	1.85e-21	NDUFB3,ATP5E,ATP5G3,ATP5L,CYCS,UQCRH,COX5A,UQCR10,PFKM,PFKFB2,ATP5F1,NDUFA1,UQCRQ,NDUFB6,ATP5EP2,ATP5G1,ATP5J,NDUFA5,NDUFA6,NDUFB2,COX7C,HSPA8,NDUFC1,NDUFAB1,UQCRHL
GO:0002026	regulation of the force of heart contraction	3	27	1.28	0.0091	MYL2,RYR2,MYL3
GO:0009167	purine ribonucleoside monophosphate metabolic process	25	230	1.27	2.54e-21	NDUFB3,ATP5E,ATP5G3,ATP5L,CYCS,UQCRH,COX5A,UQCR10,PFKM,PFKFB2,ATP5F1,NDUFA1,UQCRQ,NDUFB6,ATP5EP2,ATP5G1,ATP5J,NDUFA5,NDUFA6,NDUFB2,COX7C,HSPA8,NDUFC1,NDUFAB1,UQCRHL
GO:0015980	energy derivation by oxidation of organic compounds	23	217	1.26	1.25e-19	NDUFB3,PPP1R3C,CYCS,UQCRH,COX5A,IDH2,UQCR10,PFKM,NDUFA1,SDHB,UQCRQ,PDHA1,NDUFB6,SUCLG1,NDUFA5,NDUFA6,NDUFB2,COX7C,MDH1,NDUFC1,NDUFAB1,NR4A3,UQCRHL
GO:0055010	ventricular cardiac muscle tissue morphogenesis	5	48	1.25	0.00026	MYL2,TNNI3,TPM1,RYR2,MYL3
GO:0051261	protein depolymerization	3	29	1.25	0.0108	DSTN,CFL2,HSPA8
GO:0030239	myofibril assembly	6	59	1.24	4.88e-05	MYL2,ACTC1,CFL2,MYOZ2,TPM1,ANKRD1
GO:0009168	purine ribonucleoside monophosphate biosynthetic process	9	98	1.2	3.96e-07	ATP5E,ATP5G3,ATP5L,PFKM,PFKFB2,ATP5F1,ATP5EP2,ATP5G1,ATP5J
GO:0006090	pyruvate metabolic process	6	66	1.19	8.51e-05	PFKM,MPC1,PFKFB2,MPC2,PDHA1,NR4A3
GO:1902600	proton transmembrane transport	12	137	1.18	3.47e-09	ATP5E,ATP5G3,ATP5L,COX5A,ATP5F1,COX7A2,ATP5EP2,ATP5G1,ATP5J,COX7B,COX7C,COX6C
GO:1990542	mitochondrial transmembrane transport	7	83	1.16	2.32e-05	TIMM21,ATP5E,ATP5L,MPC1,MPC2,ATP5F1,ATP5J
GO:0070252	actin-mediated cell contraction	7	84	1.16	2.47e-05	MYL2,ACTC1,TNNI3,TPM1,RYR2,TPM2,MYL3
GO:0006091	generation of precursor metabolites and energy	33	400	1.15	1.14e-24	NDUFB3,PPP1R3C,ATP5E,SLC25A4,ATP5L,UQCRFS1,CYCS,UQCRH,COX5A,IDH2,UQCR10,PFKM,PFKFB2,ATP5F1,COX7A2,NDUFA1,SDHB,UQCRQ,PDHA1,NDUFB6,SUCLG1,ATP5J,NDUFA5,COX7B,NDUFA6,NDUFB2,COX7C,COX6C,MDH1,NDUFC1,NDUFAB1,NR4A3,UQCRHL
GO:0060048	cardiac muscle contraction	6	73	1.15	0.00013	MYL2,ACTC1,TNNI3,TPM1,RYR2,MYL3
GO:0045214	sarcomere organization	3	38	1.13	0.0212	CFL2,TPM1,ANKRD1
GO:0035914	skeletal muscle cell differentiation	4	52	1.12	0.0045	BTG2,ANKRD2,ANKRD1,SMYD1
GO:0031032	actomyosin structure organization	7	97	1.09	5.52e-05	MYL2,ACTC1,CFL2,MYOZ2,TPM1,SORBS1,ANKRD1
GO:0009150	purine ribonucleotide metabolic process	28	425	1.05	4.31e-19	NDUFB3,ATP5E,ATP5G3,ATP5L,CYCS,UQCRH,COX5A,UQCR10,PFKM,MPC1,PFKFB2,MPC2,ATP5F1,NDUFA1,UQCRQ,PDHA1,NDUFB6,ATP5EP2,ATP5G1,ATP5J,NDUFA5,NDUFA6,NDUFB2,COX7C,HSPA8,NDUFC1,NDUFAB1,UQCRHL
GO:0048738	cardiac muscle tissue development	10	154	1.05	1.16e-06	MYL2,ACTC1,TNNI3,TPM1,RYR2,ANKRD1,NDRG4,MYL3,XIRP2,PDLIM5
GO:0055002	striated muscle cell development	8	121	1.05	2.17e-05	MYL2,ACTC1,CFL2,MYOZ2,FLNC,TPM1,ANKRD1,PDLIM5
GO:0046496	nicotinamide nucleotide metabolic process	7	107	1.05	9.74e-05	IDH2,PFKM,MPC1,PFKFB2,MPC2,PDHA1,MDH1
GO:0043462	regulation of ATPase activity	5	76	1.05	0.0017	TNNI3,TPM1,RYR2,TPM2,MYL3
GO:0009152	purine ribonucleotide biosynthetic process	12	189	1.04	8.68e-08	ATP5E,ATP5G3,ATP5L,PFKM,MPC1,PFKFB2,MPC2,ATP5F1,PDHA1,ATP5EP2,ATP5G1,ATP5J
GO:0006941	striated muscle contraction	7	111	1.03	0.00012	MYL2,ACTC1,TNNI3,TPM1,RYR2,SMPX,MYL3
GO:0055013	cardiac muscle cell development	3	49	1.02	0.0376	MYL2,ACTC1,PDLIM5
GO:0006936	muscle contraction	14	244	0.99	1.54e-08	VCL,MYL2,ACTC1,ANKRD2,TNNI3,TPM1,RYR2,SORBS1,TRIM63,TPM2,SMPX,MYL3,CKMT2,CRYAB
GO:0007006	mitochondrial membrane organization	7	123	0.99	0.00021	ATP5E,SLC25A4,ATP5G3,ATP5L,ATP5F1,ATP5G1,ATP5J
GO:0006733	oxidoreduction coenzyme metabolic process	7	124	0.99	0.00022	IDH2,PFKM,MPC1,PFKFB2,MPC2,PDHA1,MDH1
GO:0032781	positive regulation of ATPase activity	3	53	0.99	0.0456	TPM1,RYR2,MYL3
GO:0017144	drug metabolic process	33	622	0.96	5.02e-20	CKM,NDUFB3,ATP5E,ATP5G3,ATP5L,CYCS,UQCRH,COX5A,IDH2,UQCR10,PRDX6,PFKM,PFKFB2,ATP5F1,NDUFA1,SDHB,UQCRQ,PDHA1,NDUFB6,ATP5EP2,ATP5G1,SUCLG1,ATP5J,CKMT2,NDUFA5,NDUFA6,NDUFB2,COX7C,HSPA8,MDH1,NDUFC1,NDUFAB1,UQCRHL
GO:0009117	nucleotide metabolic process	30	576	0.95	5.81e-18	NDUFB3,ATP5E,ATP5G3,ATP5L,CYCS,UQCRH,COX5A,IDH2,UQCR10,PFKM,MPC1,PFKFB2,MPC2,ATP5F1,NDUFA1,UQCRQ,PDHA1,NDUFB6,ATP5EP2,ATP5G1,ATP5J,NDUFA5,NDUFA6,NDUFB2,COX7C,HSPA8,MDH1,NDUFC1,NDUFAB1,UQCRHL
GO:0007005	mitochondrion organization	22	424	0.95	6.98e-13	TIMM21,NDUFB3,ATP5E,SLC25A4,ATP5G3,AIFM1,ATP5L,CYCS,UQCR10,ATP5F1,NDUFA1,NDUFB6,ATP5G1,ATP5J,NDUFA5,TIMMDC1,NDUFA6,NDUFB2,TIMM8B,NDUFC1,SLIRP,NDUFAB1
GO:0003012	muscle system process	15	291	0.95	1.45e-08	VCL,MYL2,ACTC1,ANKRD2,TNNI3,TPM1,RYR2,SORBS1,TRIM63,TPM2,SMPX,MYL3,CKMT2,CRYAB,PDLIM5
GO:0014706	striated muscle tissue development	14	271	0.95	5.11e-08	MYL2,ACTC1,BTG2,CFL2,ANKRD2,TNNI3,TPM1,RYR2,ANKRD1,NDRG4,MYL3,XIRP2,SMYD1,PDLIM5
GO:0007519	skeletal muscle tissue development	6	122	0.93	0.0016	BTG2,CFL2,ANKRD2,ANKRD1,MYL3,SMYD1
GO:0007517	muscle organ development	14	287	0.92	9.25e-08	MYL2,ACTC1,BTG2,CFL2,ANKRD2,TNNI3,TPM1,RYR2,ANKRD1,FHL1,MYL3,XIRP2,SMYD1,CRYAB
GO:0016999	antibiotic metabolic process	6	124	0.92	0.0017	IDH2,PRDX6,SDHB,PDHA1,SUCLG1,MDH1
GO:0003231	cardiac ventricle development	6	125	0.92	0.0018	MYL2,TNNI3,TPM1,RYR2,MYL3,XIRP2
GO:0006942	regulation of striated muscle contraction	4	88	0.89	0.0239	MYL2,TNNI3,RYR2,MYL3
GO:0009165	nucleotide biosynthetic process	13	291	0.88	7.5e-07	ATP5E,ATP5G3,ATP5L,IDH2,PFKM,MPC1,PFKFB2,MPC2,ATP5F1,PDHA1,ATP5EP2,ATP5G1,ATP5J
GO:0006006	glucose metabolic process	5	113	0.88	0.0083	PFKM,PFKFB2,GOT1,PDHA1,MDH1
GO:0043648	dicarboxylic acid metabolic process	4	97	0.85	0.032	IDH2,GOT1,SDHB,MDH1
GO:0006839	mitochondrial transport	9	223	0.84	0.00017	TIMM21,ATP5E,SLC25A4,ATP5L,MPC1,MPC2,ATP5F1,ATP5J,TIMM8B
GO:0003007	heart morphogenesis	9	235	0.82	0.00024	MYL2,ACTC1,TNNI3,TPM1,RYR2,ANKRD1,NDRG4,MYL3,XIRP2
GO:0061061	muscle structure development	17	457	0.81	8.68e-08	MYL2,ACTC1,BTG2,CFL2,ANKRD2,MYOZ2,FLNC,TNNI3,TPM1,RYR2,ANKRD1,FHL1,MYL3,XIRP2,SMYD1,CRYAB,PDLIM5
GO:0009108	coenzyme biosynthetic process	6	167	0.79	0.007	IDH2,PFKM,MPC1,PFKFB2,MPC2,PDHA1
GO:0044262	cellular carbohydrate metabolic process	5	144	0.78	0.0215	PPP1R3C,IDH2,PFKM,PFKFB2,GOT1
GO:0055114	oxidation-reduction process	31	932	0.76	1.7e-13	NDUFB3,PPP1R3C,AIFM1,UQCRFS1,CYCS,UQCRH,COX5A,HADHB,IDH2,UQCR10,PRDX6,PFKM,COX7A2,NDUFA1,SDHB,UQCRQ,PDHA1,NDUFB6,SUCLG1,HIGD1A,NDUFA5,COX7B,NDUFA6,NDUFB2,COX7C,COX6C,MDH1,NDUFC1,NDUFAB1,NR4A3,UQCRHL
GO:0006937	regulation of muscle contraction	5	156	0.74	0.0284	MYL2,TNNI3,TPM1,RYR2,MYL3
GO:0019637	organophosphate metabolic process	32	1011	0.73	2.01e-13	CKM,NDUFB3,ATP5E,ATP5G3,ATP5L,CYCS,UQCRH,COX5A,IDH2,UQCR10,PRDX6,PFKM,MPC1,PFKFB2,MPC2,ATP5F1,NDUFA1,UQCRQ,PDHA1,NDUFB6,ATP5EP2,ATP5G1,ATP5J,NDUFA5,NDUFA6,NDUFB2,COX7C,HSPA8,MDH1,NDUFC1,NDUFAB1,UQCRHL
GO:0090257	regulation of muscle system process	7	224	0.73	0.0057	MYL2,TNNI3,TPM1,RYR2,TRIM63,MYL3,NR4A3
GO:0030029	actin filament-based process	15	493	0.72	6.47e-06	MYL2,DSTN,ACTC1,CFL2,MYOZ2,TNNI3,XIRP1,TPM1,RYR2,SORBS1,ANKRD1,TPM2,MYL3,XIRP2,PALLD
GO:0015672	monovalent inorganic cation transport	13	437	0.71	4.88e-05	ATP5E,ATP5G3,ATP5L,COX5A,ATP5F1,COX7A2,ATP5EP2,ATP5G1,ATP5J,COX7B,COX7C,COX6C,SLC38A1
GO:0007015	actin filament organization	6	200	0.71	0.0162	DSTN,ACTC1,CFL2,TPM1,SORBS1,TPM2
GO:0008016	regulation of heart contraction	6	201	0.71	0.0165	MYL2,HSPB7,TNNI3,TPM1,RYR2,MYL3
GO:0007507	heart development	14	485	0.69	2.89e-05	MYL2,ACTC1,HSPB7,TNNI3,XIRP1,TPM1,RYR2,SMYD2,ANKRD1,NDRG4,MYL3,XIRP2,SMYD1,PDLIM5
GO:0030036	actin cytoskeleton organization	12	418	0.69	0.00015	MYL2,DSTN,ACTC1,CFL2,MYOZ2,XIRP1,TPM1,SORBS1,ANKRD1,TPM2,XIRP2,PALLD
GO:0051188	cofactor biosynthetic process	6	218	0.67	0.0236	IDH2,PFKM,MPC1,PFKFB2,MPC2,PDHA1
GO:0090407	organophosphate biosynthetic process	15	577	0.65	4.04e-05	CKM,ATP5E,ATP5G3,ATP5L,IDH2,PFKM,MPC1,PFKFB2,MPC2,ATP5F1,PDHA1,ATP5EP2,ATP5G1,ATP5J,NDUFAB1
GO:0097435	supramolecular fiber organization	9	383	0.61	0.0065	MYL2,DSTN,ACTC1,CFL2,MYOZ2,TPM1,SORBS1,ANKRD1,TPM2
GO:0006732	coenzyme metabolic process	7	297	0.61	0.0237	IDH2,PFKM,MPC1,PFKFB2,MPC2,PDHA1,MDH1
GO:0098662	inorganic cation transmembrane transport	14	618	0.59	0.00032	ATP5E,ATP5G3,ATP5L,COX5A,RYR2,ATP5F1,COX7A2,ATP5EP2,ATP5G1,ATP5J,COX7B,COX7C,COX6C,SLC38A1
GO:0006979	response to oxidative stress	8	373	0.57	0.021	AIFM1,ANKRD2,CYCS,PRDX6,TPM1,NDUFA6,CRYAB,NR4A3
GO:0044281	small molecule metabolic process	38	1779	0.56	4.73e-11	CKM,NDUFB3,ATP5E,ATP5G3,ATP5L,CYCS,UQCRH,COX5A,HADHB,IDH2,UQCR10,PFKM,MPC1,PFKFB2,MPC2,ATP5F1,GOT1,NDUFA1,FABP3,SDHB,UQCRQ,PDHA1,NDUFB6,ATP5EP2,ATP5G1,SUCLG1,ATP5J,CKMT2,NDUFA5,NDUFA6,NDUFB2,COX7C,HSPA8,MDH1,NDUFC1,NDUFAB1,NR4A3,UQCRHL
GO:0048729	tissue morphogenesis	11	522	0.56	0.0039	VCL,MYL2,ACTC1,TNNI3,TPM1,RYR2,ANKRD1,NDRG4,MYL3,XIRP2,NR4A3
GO:0032787	monocarboxylic acid metabolic process	10	477	0.56	0.0073	HADHB,IDH2,PFKM,MPC1,PFKFB2,MPC2,FABP3,PDHA1,NDUFAB1,NR4A3
GO:0098655	cation transmembrane transport	15	720	0.55	0.0004	ATP5E,ATP5G3,ATP5L,COX5A,RYR2,ATP5F1,COX7A2,ATP5EP2,ATP5G1,ATP5J,COX7B,COX7C,COX6C,TIMM8B,SLC38A1
GO:1901137	carbohydrate derivative biosynthetic process	13	625	0.55	0.0014	ATP5E,ATP5G3,ATP5L,PFKM,MPC1,PFKFB2,MPC2,ATP5F1,PDHA1,ATP5EP2,ATP5G1,ATP5J,NDUFAB1
GO:0016310	phosphorylation	24	1236	0.52	5.23e-06	CKM,NDUFB3,ATP5E,ATP5L,CYCS,UQCRH,COX5A,UQCR10,PFKM,PFKFB2,ATP5F1,NDUFA1,UQCRQ,NDUFB6,ATP5J,CKMT2,NDUFA5,NDUFA6,NDUFB2,COX7C,CRYAB,NDUFC1,NDUFAB1,UQCRHL
GO:0051186	cofactor metabolic process	9	467	0.52	0.022	IDH2,PRDX6,PFKM,MPC1,PFKFB2,MPC2,GOT1,PDHA1,MDH1
GO:0019752	carboxylic acid metabolic process	16	854	0.51	0.00069	CKM,HADHB,IDH2,PFKM,MPC1,PFKFB2,MPC2,GOT1,FABP3,SDHB,PDHA1,SUCLG1,CKMT2,MDH1,NDUFAB1,NR4A3
GO:0034220	ion transmembrane transport	18	995	0.49	0.00037	ATP5E,SLC25A4,ATP5G3,ATP5L,COX5A,MPC1,RYR2,MPC2,ATP5F1,COX7A2,ATP5EP2,ATP5G1,ATP5J,COX7B,COX7C,COX6C,TIMM8B,SLC38A1
GO:0006796	phosphate-containing compound metabolic process	35	2065	0.46	1.63e-07	CKM,NDUFB3,PPP1R3C,ATP5E,ATP5G3,ATP5L,CYCS,UQCRH,COX5A,IDH2,UQCR10,PRDX6,PFKM,MPC1,PFKFB2,MPC2,ATP5F1,NDUFA1,UQCRQ,PDHA1,NDUFB6,ATP5EP2,ATP5G1,ATP5J,CKMT2,NDUFA5,NDUFA6,NDUFB2,COX7C,HSPA8,CRYAB,MDH1,NDUFC1,NDUFAB1,UQCRHL
GO:0055085	transmembrane transport	20	1235	0.44	0.00055	TIMM21,ATP5E,SLC25A4,ATP5G3,ATP5L,COX5A,MPC1,RYR2,MPC2,ATP5F1,COX7A2,ATP5EP2,ATP5G1,ATP5J,COX7B,COX7C,COX6C,HSPA8,TIMM8B,SLC38A1
GO:0034622	cellular protein-containing complex assembly	13	832	0.43	0.0156	TIMM21,NDUFB3,AIFM1,UQCR10,NDUFA1,NDUFB6,NDUFA5,TIMMDC1,NDUFA6,NDUFB2,CRYAB,NDUFC1,NDUFAB1
GO:0032989	cellular component morphogenesis	11	720	0.42	0.0379	VCL,MYL2,ACTC1,CFL2,MYOZ2,TPM1,ANKRD1,PALLD,TENM2,SLIRP,NR4A3
GO:0006811	ion transport	19	1292	0.4	0.0027	ATP5E,SLC25A4,ATP5G3,ATP5L,COX5A,MPC1,RYR2,MPC2,ATP5F1,COX7A2,FABP3,ATP5EP2,ATP5G1,ATP5J,COX7B,COX7C,COX6C,TIMM8B,SLC38A1
GO:0007010	cytoskeleton organization	14	953	0.4	0.0176	MYL2,DSTN,ANK1,ACTC1,CFL2,MYOZ2,XIRP1,TPM1,SORBS1,ANKRD1,TPM2,XIRP2,PALLD,CRYAB
GO:0006996	organelle organization	39	3131	0.33	3.96e-05	TIMM21,MYL2,NDUFB3,ATP5E,DSTN,ANK1,SLC25A4,ATP5G3,AIFM1,ACTC1,GEM,CFL2,ATP5L,MYOZ2,CYCS,UQCR10,XIRP1,TPM1,SMYD2,ATP5F1,SORBS1,NDUFA1,ANKRD1,TPM2,NDUFB6,ATP5G1,XIRP2,ATP5J,SMYD1,NDUFA5,TIMMDC1,NDUFA6,NDUFB2,PALLD,CRYAB,TIMM8B,NDUFC1,SLIRP,NDUFAB1
GO:0022607	cellular component assembly	25	2343	0.26	0.0237	TIMM21,TNS1,VCL,MYL2,NDUFB3,AIFM1,ACTC1,CFL2,MYOZ2,FLNC,SH3BGR,UQCR10,PFKM,TPM1,SORBS1,NDUFA1,ANKRD1,NDUFB6,NDUFA5,TIMMDC1,NDUFA6,NDUFB2,CRYAB,NDUFC1,NDUFAB1
GO:0044085	cellular component biogenesis	26	2556	0.24	0.0345	TIMM21,TNS1,VCL,MYL2,NDUFB3,AIFM1,ACTC1,CFL2,MYOZ2,FLNC,SH3BGR,UQCR10,PFKM,TPM1,SORBS1,NDUFA1,ANKRD1,NDUFB6,GTF3A,NDUFA5,TIMMDC1,NDUFA6,NDUFB2,CRYAB,NDUFC1,NDUFAB1
GO:0016043	cellular component organization	51	5163	0.23	0.00036	TIMM21,TNS1,VCL,MYL2,NDUFB3,ATP5E,DSTN,LAMTOR5,ANK1,SLC25A4,ATP5G3,AIFM1,ACTC1,BTG2,GEM,CFL2,ATP5L,MYOZ2,CYCS,FLNC,SH3BGR,UQCR10,XIRP1,PFKM,TPM1,SMYD2,ATP5F1,SORBS1,NDUFA1,ANKRD1,TPM2,NDUFB6,MRPS33,ATP5G1,CAST,XIRP2,ATP5J,SMYD1,NDUFA5,TIMMDC1,NDUFA6,NDUFB2,PALLD,TENM2,HSPA8,CRYAB,TIMM8B,NDUFC1,SLIRP,NDUFAB1,NR4A3
GO:0071840	cellular component organization or biogenesis	52	5342	0.22	0.0004	TIMM21,TNS1,VCL,MYL2,NDUFB3,ATP5E,DSTN,LAMTOR5,ANK1,SLC25A4,ATP5G3,AIFM1,ACTC1,BTG2,GEM,CFL2,ATP5L,MYOZ2,CYCS,FLNC,SH3BGR,UQCR10,XIRP1,PFKM,TPM1,SMYD2,ATP5F1,SORBS1,NDUFA1,ANKRD1,TPM2,NDUFB6,GTF3A,MRPS33,ATP5G1,CAST,XIRP2,ATP5J,SMYD1,NDUFA5,TIMMDC1,NDUFA6,NDUFB2,PALLD,TENM2,HSPA8,CRYAB,TIMM8B,NDUFC1,SLIRP,NDUFAB1,NR4A3
GO:0006139	nucleobase-containing compound metabolic process	40	4551	0.18	0.033	NDUFB3,ATP5E,ATP5G3,BTG2,ATP5L,CYCS,UQCRH,ABRA,COX5A,IDH2,UQCR10,PFKM,MPC1,SMYD2,PFKFB2,MPC2,ATP5F1,KLHL31,NDUFA1,UQCRQ,PDHA1,NDUFB6,ATP5EP2,GTF3A,ATP5G1,ELP5,ATP5J,SMYD1,NDUFA5,NDUFA6,NDUFB2,COX7C,TENM2,HSPA8,MDH1,NDUFC1,SLIRP,NDUFAB1,NR4A3,UQCRHL
GO:0009987	cellular process	100	14652	0.07	0.0078	TIMM21,TNS1,VCL,CKM,MYL2,NDUFB3,PPP1R3C,ATP5E,DSTN,LAMTOR5,ZNF106,ANK1,MYZAP,SLC25A4,ATP5G3,AIFM1,ACTC1,BTG2,GEM,CFL2,ATP5L,ANKRD2,UQCRFS1,MYOZ2,CYCS,UQCRH,ABRA,COX5A,HADHB,FLNC,IDH2,SH3BGR,UQCR10,TNNI3,PRDX6,XIRP1,PFKM,TPM1,MPC1,RYR2,SMYD2,PFKFB2,FAM129A,MPC2,ATP5F1,COX7A2,GOT1,GNG5,KLHL31,SORBS1,NDUFA1,ANKRD1,GHITM,FABP3,TRIM63,SDHB,OTUD1,TPM2,UQCRQ,PDHA1,NDUFB6,ATP5EP2,GTF3A,GPNMB,MRPS33,ATP5G…

## Sheet: ENDO_UPREG_GO
#term ID	Term description	Observed gene count	Background gene count	Strength	FDR	Matching proteins in your network (labels)
GO:0070434	positive regulation of nucleotide-binding oligomerization domain containing 2 signaling pathway	2	2	2.01	0.005	HSPA1B,HSPA1A
GO:0002486	antigen processing and presentation of endogenous peptide antigen via MHC class I via ER pathway, TAP-independent	2	3	1.83	0.0076	HLA-C,HLA-B
GO:0070370	cellular heat acclimation	2	3	1.83	0.0076	HSPA1B,HSPA1A
GO:0071409	cellular response to cycloheximide	2	3	1.83	0.0076	KLF2,KLF4
GO:0070432	regulation of nucleotide-binding oligomerization domain containing 2 signaling pathway	3	5	1.79	0.00063	HSPA1B,HSPA1A,TNFAIP3
GO:0036499	PERK-mediated unfolded protein response	6	12	1.71	3.53e-07	CCL2,CXCL8,HSPA5,ATF3,HERPUD1,DDIT3
GO:0035910	ascending aorta morphogenesis	2	4	1.71	0.0103	HES1,SOX4
GO:1902255	positive regulation of intrinsic apoptotic signaling pathway by p53 class mediator	2	4	1.71	0.0103	UBB,RPL26
GO:0038033	positive regulation of endothelial cell chemotaxis by VEGF-activated vascular endothelial growth factor receptor signaling pathway	2	5	1.61	0.0132	HSPB1,PRKD2
GO:0090063	positive regulation of microtubule nucleation	2	5	1.61	0.0132	HSPA1B,HSPA1A
GO:0002480	antigen processing and presentation of exogenous peptide antigen via MHC class I, TAP-independent	3	8	1.58	0.0016	HLA-F,HLA-C,HLA-B
GO:1903026	negative regulation of RNA polymerase II regulatory region sequence-specific DNA binding	2	6	1.53	0.0165	TMSB4X,DDIT3
GO:0006614	SRP-dependent cotranslational protein targeting to membrane	27	92	1.48	4.26e-26	RPL18A,RPS12,RPS11,RPS23,RPS9,RPLP2,RPL27A,RPL21,RPLP1,RPL39,RPS27,RPL11,RPL34,RPS29,RPL31,RPL23A,RPS24,RPL35A,FAU,RPL18,ENSG00000229117,RPL28,RPL26,RPL36,RPS19,RPS28,RPS10
GO:0042026	protein refolding	4	14	1.47	0.00033	HSP90AA1,HSPA1B,HSPA1A,HSPD1
GO:0007000	nucleolus organization	2	7	1.47	0.02	NOLC1,RPS19
GO:0007253	cytoplasmic sequestering of NF-kappaB	2	7	1.47	0.02	NFKBIA,TMSB4X
GO:0008215	spermine metabolic process	2	7	1.47	0.02	AMD1,SAT1
GO:1902949	positive regulation of tau-protein kinase activity	2	7	1.47	0.02	EGR1,HSP90AA1
GO:0060213	positive regulation of nuclear-transcribed mRNA poly(A) tail shortening	3	11	1.45	0.0031	PABPC1,TOB1,ZFP36
GO:0090084	negative regulation of inclusion body assembly	3	11	1.45	0.0031	DNAJB1,HSPA1B,HSPA1A
GO:0002181	cytoplasmic translation	15	57	1.43	2.66e-14	RPL18A,RPS23,RPLP2,RPL27A,RPLP1,RPL39,RPL11,RPS29,RPL31,RPL35A,RPL18,ENSG00000229117,RPL26,RPL36,RPS28
GO:0048715	negative regulation of oligodendrocyte differentiation	3	12	1.41	0.0037	HES1,ID2,ID4
GO:1990440	positive regulation of transcription from RNA polymerase II promoter in response to endoplasmic reticulum stress	3	12	1.41	0.0037	HSPA5,ATF3,DDIT3
GO:0008216	spermidine metabolic process	2	8	1.41	0.0231	AMD1,SAT1
GO:0071499	cellular response to laminar fluid shear stress	2	8	1.41	0.0231	KLF2,KLF4
GO:0097084	vascular smooth muscle cell development	2	8	1.41	0.0231	HES1,ADM
GO:1903748	negative regulation of establishment of protein localization to mitochondrion	2	8	1.41	0.0231	HSPH1,DNAJA1
GO:0000184	nuclear-transcribed mRNA catabolic process, nonsense-mediated decay	28	118	1.39	1.15e-25	RPL18A,RPS12,RPS11,RPS23,RPS9,PABPC1,RPLP2,RPL27A,RPL21,RPLP1,RPL39,RPS27,RPL11,RPL34,RPS29,RPL31,RPL23A,RPS24,RPL35A,FAU,RPL18,ENSG00000229117,RPL28,RPL26,RPL36,RPS19,RPS28,RPS10
GO:0070972	protein localization to endoplasmic reticulum	29	123	1.38	4.26e-26	PPP1R15A,RPL18A,RPS12,RPS11,RPS23,RPS9,RPLP2,HSPA5,RPL27A,RPL21,RPLP1,RPL39,RPS27,RPL11,RPL34,RPS29,RPL31,RPL23A,RPS24,RPL35A,FAU,RPL18,ENSG00000229117,RPL28,RPL26,RPL36,RPS19,RPS28,RPS10
GO:0000028	ribosomal small subunit assembly	4	17	1.38	0.00059	RPS27,RPS19,RPS28,RPS10
GO:0097201	negative regulation of transcription from RNA polymerase II promoter in response to stress	3	13	1.37	0.0043	DNAJB1,JUN,HSPA1A
GO:0036500	ATF6-mediated unfolded protein response	2	9	1.36	0.0269	HSPA5,DDIT3
GO:0061614	pri-miRNA transcription by RNA polymerase II	2	9	1.36	0.0269	KLF4,ETS1
GO:1903265	positive regulation of tumor necrosis factor-mediated signaling pathway	2	9	1.36	0.0269	HSPA1B,HSPA1A
GO:0071850	mitotic cell cycle arrest	3	14	1.34	0.005	DUSP1,RGCC,CDKN1A
GO:0006413	translational initiation	28	142	1.31	5.67e-24	RPL18A,RPS12,RPS11,RPS23,RPS9,PABPC1,RPLP2,RPL27A,RPL21,RPLP1,RPL39,RPS27,RPL11,RPL34,RPS29,RPL31,RPL23A,RPS24,RPL35A,FAU,RPL18,ENSG00000229117,RPL28,RPL26,RPL36,RPS19,RPS28,RPS10
GO:0015671	oxygen transport	3	15	1.31	0.0058	HBA2,HBA1,HBB
GO:0034616	response to laminar fluid shear stress	3	15	1.31	0.0058	KLF2,KLF4,ETS1
GO:2001028	positive regulation of endothelial cell chemotaxis	3	15	1.31	0.0058	HSPB1,TMSB4X,PRKD2
GO:0014009	glial cell proliferation	2	10	1.31	0.0308	SOX4,AREG
GO:1903897	regulation of PERK-mediated unfolded protein response	2	10	1.31	0.0308	PPP1R15A,HSPA5
GO:1901798	positive regulation of signal transduction by p53 class mediator	4	21	1.29	0.0011	UBB,PMAIP1,HEXIM1,RPL26
GO:0071480	cellular response to gamma radiation	5	27	1.28	0.00019	EGR1,HSPA5,CDKN1A,H2AFX,RPL26
GO:0051131	chaperone-mediated protein complex assembly	3	16	1.28	0.0066	HSP90AA1,HSPA1A,HSPD1
GO:0006983	ER overload response	2	11	1.27	0.0348	HSPA5,DDIT3
GO:0048712	negative regulation of astrocyte differentiation	2	11	1.27	0.0348	ID4,LDLR
GO:0061154	endothelial tube morphogenesis	2	11	1.27	0.0348	RHOB,PRKD2
GO:1902237	positive regulation of endoplasmic reticulum stress-induced intrinsic apoptotic signaling pathway	2	11	1.27	0.0348	PMAIP1,DDIT3
GO:0045686	negative regulation of glial cell differentiation	4	23	1.25	0.0015	HES1,ID2,ID4,LDLR
GO:0035994	response to muscle stretch	3	18	1.23	0.0084	NFKBIA,FOS,JUN
GO:0051412	response to corticosterone	3	18	1.23	0.0084	FOSB,FOS,CDKN1A
GO:0072012	glomerulus vasculature development	3	18	1.23	0.0084	HES1,EGR1,NOTCH3
GO:0033598	mammary gland epithelial cell proliferation	2	12	1.23	0.039	ID2,AREG
GO:0060992	response to fungicide	2	12	1.23	0.039	KLF2,KLF4
GO:1904994	regulation of leukocyte adhesion to vascular endothelial cell	2	12	1.23	0.039	KLF4,ETS1
GO:0071294	cellular response to zinc ion	3	19	1.21	0.0092	MT2A,MT1M,MT1A
GO:0036003	positive regulation of transcription from RNA polymerase II promoter in response to stress	4	26	1.2	0.0021	KLF2,HSPA5,ATF3,DDIT3
GO:0006596	polyamine biosynthetic process	2	13	1.2	0.0436	AMD1,SAT1
GO:0031665	negative regulation of lipopolysaccharide-mediated signaling pathway	2	13	1.2	0.0436	CARD16,TNFAIP3
GO:1900102	negative regulation of endoplasmic reticulum unfolded protein response	2	13	1.2	0.0436	PPP1R15A,HSPA5
GO:0006402	mRNA catabolic process	31	207	1.19	1.45e-23	RPL18A,RPS12,RPS11,RPS23,RPS9,PABPC1,RPLP2,RPL27A,RPL21,RPLP1,RPL39,RPS27,RPL11,HSPA1B,HSPA1A,RPL34,RPS29,RPL31,RPL23A,RPS24,RPL35A,FAU,RPL18,ENSG00000229117,RPL28,RPL26,RPL36,ZFP36,RPS19,RPS28,RPS10
GO:0000956	nuclear-transcribed mRNA catabolic process	29	191	1.19	3.48e-22	RPL18A,RPS12,RPS11,RPS23,RPS9,PABPC1,RPLP2,RPL27A,RPL21,RPLP1,RPL39,RPS27,RPL11,RPL34,RPS29,RPL31,RPL23A,RPS24,RPL35A,FAU,RPL18,ENSG00000229117,RPL28,RPL26,RPL36,ZFP36,RPS19,RPS28,RPS10
GO:0042744	hydrogen peroxide catabolic process	3	20	1.19	0.0103	HBA2,HBA1,HBB
GO:0060716	labyrinthine layer blood vessel development	3	20	1.19	0.0103	HES1,JUNB,HEY1
GO:0043618	regulation of transcription from RNA polymerase II promoter in response to stress	10	67	1.18	1.13e-07	EGR1,KLF2,DNAJB1,UBB,HSPA5,ATF3,JUN,HSPA1A,UBC,DDIT3
GO:0048710	regulation of astrocyte differentiation	4	27	1.18	0.0024	HES1,ID2,ID4,LDLR
GO:0070423	nucleotide-binding oligomerization domain containing signaling pathway	4	27	1.18	0.0024	NFKBIA,UBB,UBC,TNFAIP3
GO:2000678	negative regulation of transcription regulatory region DNA binding	3	21	1.17	0.0112	HEY1,TMSB4X,DDIT3
GO:0044849	estrous cycle	2	14	1.17	0.048	EGR1,ETS1
GO:0048711	positive regulation of astrocyte differentiation	2	14	1.17	0.048	HES1,ID2
GO:0070293	renal absorption	2	14	1.17	0.048	HBB,SGK1
GO:0071285	cellular response to lithium ion	2	14	1.17	0.048	ID2,FABP4
GO:0075733	intracellular transport of virus	2	14	1.17	0.048	UBB,UBC
GO:2001212	regulation of vasculogenesis	2	14	1.17	0.048	HEY1,ADM
GO:0090150	establishment of protein localization to membrane	30	217	1.15	5.27e-22	RPL18A,RPS12,RPS11,RPS23,RPS9,RPLP2,PMAIP1,SYNE3,HSP90AA1,RPL27A,RPL21,RPLP1,RPL39,RPS27,RPL11,RPL34,RPS29,RPL31,RPL23A,RPS24,RPL35A,FAU,RPL18,ENSG00000229117,RPL28,RPL26,RPL36,RPS19,RPS28,RPS10
GO:0045648	positive regulation of erythrocyte differentiation	4	29	1.15	0.0029	ID2,HSPA1B,HSPA1A,ETS1
GO:1900034	regulation of cellular response to heat	6	45	1.14	0.00015	DNAJB1,HSPH1,HSP90AA1,IER5,HSPA1B,HSPA1A
GO:1902235	regulation of endoplasmic reticulum stress-induced intrinsic apoptotic signaling pathway	4	32	1.11	0.0038	PMAIP1,HSPA1A,HERPUD1,DDIT3
GO:0002479	antigen processing and presentation of exogenous peptide antigen via MHC class I, TAP-dependent	3	25	1.09	0.0161	HLA-F,HLA-C,HLA-B
GO:1902895	positive regulation of pri-miRNA transcription by RNA polymerase II	3	25	1.09	0.0161	FOS,JUN,SMARCA4
GO:0043392	negative regulation of DNA binding	6	52	1.07	0.00029	NFKBIA,ID2,HEY1,JUN,TMSB4X,DDIT3
GO:0045646	regulation of erythrocyte differentiation	5	46	1.05	0.0015	ID2,HSPA1B,HSPA1A,ETS1,ZFP36
GO:0042542	response to hydrogen peroxide	12	112	1.04	9.48e-08	DUSP1,KLF2,HBA2,RHOB,HBA1,HBB,HP,JUN,KLF4,ETS1,AREG,TNFAIP3
GO:0060337	type I interferon signaling pathway	7	65	1.04	9.64e-05	EGR1,BST2,HLA-F,IFIT3,HLA-C,HLA-B,IFI27
GO:1905898	positive regulation of response to endoplasmic reticulum stress	4	37	1.04	0.0058	PPP1R15A,PMAIP1,HERPUD1,DDIT3
GO:2001240	negative regulation of extrinsic apoptotic signaling pathway in absence of ligand	4	37	1.04	0.0058	UNC5B,MCL1,HSPA1B,HSPA1A
GO:0035909	aorta morphogenesis	3	28	1.04	0.0201	HES1,SOX4,HEY1
GO:0042255	ribosome assembly	6	58	1.03	0.00048	RPS27,RPL11,RPL23A,RPS19,RPS28,RPS10
GO:0009409	response to cold	5	48	1.03	0.0018	NFKBIA,FOS,HSP90AA1,HSPD1,ADM
GO:0042769	DNA damage response, detection of DNA damage	4	38	1.03	0.0062	SOX4,UBB,DNAJA1,UBC
GO:1904031	positive regulation of cyclin-dependent protein kinase activity	4	38	1.03	0.0062	CCNL1,CKS2,RGCC,CDKN1A
GO:0045736	negative regulation of cyclin-dependent protein serine/threonine kinase activity	3	30	1.01	0.023	HEXIM1,CDKN1A,TNFAIP3
GO:0046685	response to arsenic-containing substance	3	30	1.01	0.023	ZFAND2A,ATF3,CDKN1A
GO:0090023	positive regulation of neutrophil chemotaxis	3	30	1.01	0.023	CXCL8,CXCL1,CXCL2
GO:1902175	regulation of oxidative stress-induced intrinsic apoptotic signaling pathway	3	30	1.01	0.023	HSPB1,HSPH1,MCL1
GO:0006605	protein targeting	31	318	1	8.3e-19	RPL18A,RPS12,RPS11,RPS23,RPS9,UBB,RPLP2,HSP90AA1,RPL27A,RPL21,RPLP1,RPL39,RPS27,RPL11,HSPD1,RPL34,RPS29,RPL31,RPL23A,RPS24,RPL35A,FAU,UBC,RPL18,ENSG00000229117,RPL28,RPL26,RPL36,RPS19,RPS28,RPS10
GO:0071276	cellular response to cadmium ion	3	31	1	0.0243	FOS,JUN,MT1A
GO:0045429	positive regulation of nitric oxide biosynthetic process	4	42	0.99	0.0082	KLF2,HBB,HSP90AA1,KLF4
GO:0071479	cellular response to ionizing radiation	6	64	0.98	0.00076	EGR1,RHOB,HSPA5,CDKN1A,H2AFX,RPL26
GO:0071277	cellular response to calcium ion	6	65	0.98	0.00082	FOSB,JUND,JUNB,FOS,HSPA5,JUN
GO:0001709	cell fate determination	4	43	0.98	0.0087	HES1,MCL1,KLF4,IFRD1
GO:0002474	antigen processing and presentation of peptide antigen via MHC class I	4	43	0.98	0.0087	HLA-F,ACE,HLA-C,HLA-B
GO:0060412	ventricular septum morphogenesis	4	43	0.98	0.0087	HES1,ID2,SOX4,HEY1
GO:0051145	smooth muscle cell differentiation	3	32	0.98	0.0262	HES1,HEY1,ADM
GO:0061418	regulation of transcription from RNA polymerase II promoter in response to hypoxia	3	32	0.98	0.0262	EGR1,UBB,UBC
GO:0090398	cellular senescence	3	32	0.98	0.0262	ID2,CDKN1A,H2AFX
GO:1903573	negative regulation of response to endoplasmic reticulum stress	4	44	0.97	0.0091	PPP1R15A,HSPA5,HSPA1A,HERPUD1
GO:0002755	MyD88-dependent toll-like receptor signaling pathway	3	33	0.97	0.0278	UBB,HSPD1,UBC
GO:0045737	positive regulation of cyclin-dependent protein serine/threonine kinase activity	3	33	0.97	0.0278	CCNL1,CKS2,RGCC
GO:0072594	establishment of protein localization to organelle	35	396	0.96	4.24e-20	NFKBIA,RPL18A,RPS12,RPS11,RPS23,RPS9,UBB,RPLP2,PMAIP1,HSP90AA1,RPL27A,RPL21,RPLP1,RPL39,RPS27,RPL11,HSPD1,RPL34,RPS29,RPL31,RPL23A,RPS24,RPL35A,FAU,UBC,RPL18,DDIT3,ENSG00000229117,RPL28,RPL26,RPL36,RPS19,RPS28,TNFAIP3,RPS10
GO:0032677	regulation of interleukin-8 production	6	67	0.96	0.00094	KLF4,HSPA1B,HSPA1A,TMSB4X,PRKD2,DDIT3
GO:0031397	negative regulation of protein ubiquitination	6	68	0.96	0.001	SOX4,RPL11,HSPA1B,HSPA1A,DNAJA1,TNFAIP3
GO:2001244	positive regulation of intrinsic apoptotic signaling pathway	5	56	0.96	0.0031	UBB,PMAIP1,MCL1,DDIT3,RPL26
GO:0034605	cellular response to heat	4	45	0.96	0.0097	IER5,HSPA1B,HSPA1A,CDKN1A
GO:0006986	response to unfolded protein	13	153	0.94	2.57e-07	CCL2,HSPB1,DNAJB1,CXCL8,HSPH1,HSPA5,HSP90AA1,ATF3,HSPA1A,DNAJA1,HSPD1,HERPUD1,DDIT3
GO:0019731	antibacterial humoral response	4	47	0.94	0.0109	SLPI,RPL39,FAU,ADM
GO:0060711	labyrinthine layer development	4	47	0.94	0.0109	HES1,JUNB,HEY1,ADM
GO:0032757	positive regulation of interleukin-8 production	4	48	0.93	0.0114	HSPA1B,HSPA1A,PRKD2,DDIT3
GO:0035924	cellular response to vascular endothelial growth factor stimulus	3	36	0.93	0.0328	HSPB1,EGR3,PRKD2
GO:0051591	response to cAMP	8	98	0.92	0.00014	DUSP1,FOSB,JUND,JUNB,FOS,HSPA5,JUN,AREG
GO:0000079	regulation of cyclin-dependent protein serine/threonine kinase activity	7	86	0.92	0.00046	CCNL1,HEXIM1,SERTAD1,CKS2,RGCC,CDKN1A,TNFAIP3
GO:0035904	aorta development	4	49	0.92	0.0121	HES1,SOX4,LOXL1,HEY1
GO:2000677	regulation of transcription regulatory region DNA binding	4	49	0.92	0.0121	HEY1,KLF4,TMSB4X,DDIT3
GO:0042149	cellular response to glucose starvation	3	37	0.92	0.0348	ITFG2,HSPA5,PMAIP1
GO:0045746	negative regulation of Notch signaling pathway	3	37	0.92	0.0348	NFKBIA,NOTCH3,HEY1
GO:0006412	translation	29	362	0.91	1.98e-15	RPL18A,RPS12,RPS11,RPS23,RPS9,PABPC1,RPLP2,EEF1A1,RPL27A,RPL21,RPLP1,RPL39,RPS27,RPL11,RPL34,RPS29,RPL31,RPL23A,RPS24,RPL35A,FAU,RPL18,ENSG00000229117,RPL28,RPL26,RPL36,RPS19,RPS28,RPS10
GO:0070301	cellular response to hydrogen peroxide	5	64	0.9	0.005	KLF2,RHOB,KLF4,ETS1,TNFAIP3
GO:0070498	interleukin-1-mediated signaling pathway	4	51	0.9	0.0135	NFKBIA,EGR1,UBB,UBC
GO:0035914	skeletal muscle cell differentiation	4	52	0.9	0.0142	EGR1,FOS,ATF3,MAFF
GO:0006458	'de novo' protein folding	3	39	0.9	0.0387	DNAJB1,HSPH1,HSPD1
GO:0032663	regulation of interleukin-2 production	4	53	0.89	0.0151	CD83,PRKD2,ZFP36,TNFAIP3
GO:0051281	positive regulation of release of sequestered calcium ion into cytosol	3	40	0.89	0.0406	HAP1,CALM1,APLNR
GO:0000302	response to reactive oxygen species	14	189	0.88	3.21e-07	DUSP1,KLF2,HBA2,RHOB,FOS,HBA1,HBB,HP,JUN,KLF4,ETS1,AREG,TRA2B,TNFAIP3
GO:1905897	regulation of response to endoplasmic reticulum stress	6	81	0.88	0.0022	PPP1R15A,HSPA5,PMAIP1,HSPA1A,HERPUD1,DDIT3
GO:0042274	ribosomal small subunit biogenesis	5	68	0.88	0.0062	RPS27,RPS24,RPS19,RPS28,RPS10
GO:2000134	negative regulation of G1/S transition of mitotic cell cycle	7	97	0.87	0.00085	CCL2,SOX4,KLF4,RGCC,CDKN1A,RPL26,KANK2
GO:0043536	positive regulation of blood vessel endothelial cell migration	4	55	0.87	0.0166	HSPB1,TMSB4X,ETS1,PRKD2
GO:0019730	antimicrobial humoral response	10	143	0.86	4.09e-05	CXCL8,ITLN1,SLPI,RPL39,CXCL1,PLA2G2A,CXCL2,FAU,ADM,RPS19
GO:1901216	positive regulation of neuron death	6	85	0.86	0.0027	EGR1,FOS,DDIT4,MCL1,JUN,DDIT3
GO:0030512	negative regulation of transforming growth factor beta receptor signaling pathway	5	70	0.86	0.0068	UBB,HSPA5,ASPN,HSPA1A,UBC
GO:0010803	regulation of tumor necrosis factor-mediated signaling pathway	4	56	0.86	0.0175	HSPA1B,HSPA1A,CARD16,TNFAIP3
GO:0002312	B cell activation involved in immune response	3	42	0.86	0.0448	LGALS1,ITFG2,HSPD1
GO:0017001	antibiotic catabolic process	3	42	0.86	0.0448	HBA2,HBA1,HBB
GO:0051101	regulation of DNA binding	8	116	0.85	0.00039	NFKBIA,HES1,ID2,HEY1,JUN,KLF4,TMSB4X,DDIT3
GO:0032651	regulation of interleukin-1 beta production	4	58	0.85	0.0192	EGR1,HSPB1,CARD16,TNFAIP3
GO:0031952	regulation of protein autophosphorylation	3	43	0.85	0.0471	ACE,CALM1,JUN
GO:0045744	negative regulation of G protein-coupled receptor signaling pathway	3	43	0.85	0.0471	RGS2,CXCL8,ADM
GO:0071248	cellular response to metal ion	11	162	0.84	1.77e-05	ID2,MT2A,FOSB,JUND,FABP4,JUNB,FOS,HSPA5,JUN,MT1M,MT1A
GO:0007179	transforming growth factor beta receptor signaling pathway	6	88	0.84	0.0031	COL1A2,UBB,FOS,LTBP4,JUN,UBC
GO:0043535	regulation of blood vessel endothelial cell migration	6	88	0.84	0.0031	HSPB1,KLF4,RGCC,TMSB4X,ETS1,PRKD2
GO:0009408	response to heat	6	89	0.84	0.0032	HSP90AA1,IER5,HSPA1B,HSPA1A,DNAJA1,CDKN1A
GO:0045639	positive regulation of myeloid cell differentiation	6	89	0.84	0.0032	ID2,FOS,JUN,HSPA1B,HSPA1A,ETS1
GO:1903312	negative regulation of mRNA metabolic process	5	74	0.84	0.0082	PABPC1,SRSF7,TRA2B,TOB1,ZFP36
GO:0006977	DNA damage response, signal transduction by p53 class mediator resulting in cell cycle arrest	4	59	0.84	0.02	SOX4,RGCC,CDKN1A,RPL26
GO:0048844	artery morphogenesis	4	59	0.84	0.02	HES1,SOX4,NOTCH3,HEY1
GO:0015701	bicarbonate transport	3	44	0.84	0.049	HBA2,HBA1,HBB
GO:0045668	negative regulation of osteoblast differentiation	3	44	0.84	0.049	ID2,AREG,TOB1
GO:0046782	regulation of viral transcription	3	44	0.84	0.049	JUN,SMARCA4,ZFP36
GO:0048662	negative regulation of smooth muscle cell proliferation	3	44	0.84	0.049	KLF4,CDKN1A,TNFAIP3
GO:1902373	negative regulation of mRNA catabolic process	3	44	0.84	0.049	PABPC1,TOB1,ZFP36
GO:0061844	antimicrobial humoral immune response mediated by antimicrobial peptide	7	107	0.83	0.0014	CXCL8,RPL39,CXCL1,CXCL2,FAU,ADM,RPS19
GO:0070585	protein localization to mitochondrion	5	75	0.83	0.0085	PMAIP1,HSP90AA1,DNAJA1,HSPD1,DDIT3
GO:0008637	apoptotic mitochondrial changes	4	60	0.83	0.0209	PMAIP1,MCL1,JUN,HSPD1
GO:0009266	response to temperature stimulus	10	155	0.82	7.74e-05	NFKBIA,FOS,HSP90AA1,IER5,HSPA1B,HSPA1A,DNAJA1,HSPD1,CDKN1A,ADM
GO:0048024	regulation of mRNA splicing, via spliceosome	5	77	0.82	0.0092	SRSF7,SON,SRSF3,SRSF2,TRA2B
GO:0006518	peptide metabolic process	31	497	0.81	6.44e-14	RPL18A,RPS12,RPS11,ACE,RPS23,RPS9,PABPC1,RPLP2,HSP90AA1,EEF1A1,RPL27A,RPL21,RPLP1,RPL39,RPS27,RPL11,RPL34,RPS29,RPL31,RPL23A,RPS24,RPL35A,FAU,RPL18,ENSG00000229117,RPL28,RPL26,RPL36,RPS19,RPS28,RPS10
GO:2001242	regulation of intrinsic apoptotic signaling pathway	10	159	0.81	9.45e-05	HSPB1,UBB,HSPH1,PMAIP1,MCL1,HSPA1A,DNAJA1,HERPUD1,DDIT3,RPL26
GO:0090101	negative regulation of transmembrane receptor protein serine/threonine kinase signaling pathway	7	111	0.81	0.0017	NBL1,UBB,HSPA5,ASPN,HSPA1A,TOB1,UBC
GO:0071236	cellular response to antibiotic	7	112	0.81	0.0018	EGR1,KLF2,RHOB,HSPA5,KLF4,ETS1,TNFAIP3
GO:2001243	negative regulation of intrinsic apoptotic signaling pathway	6	96	0.81	0.0044	HSPB1,HSPH1,MCL1,HSPA1A,DNAJA1,HERPUD1
GO:0061077	chaperone-mediated protein folding	4	63	0.81	0.0232	HSPB1,DNAJB1,HSPH1,HSPD1
GO:0051592	response to calcium ion	8	129	0.8	0.00074	DUSP1,FOSB,JUND,JUNB,FOS,HSPA5,CALM1,JUN
GO:0071901	negative regulation of protein serine/threonine kinase activity	8	130	0.8	0.00077	RGS2,DUSP1,HSPB1,HEXIM1,DNAJA1,CDKN1A,TNFAIP3,SPRY1
GO:0060840	artery development	5	81	0.8	0.0109	HES1,SOX4,LOXL1,NOTCH3,HEY1
GO:0070373	negative regulation of ERK1 and ERK2 cascade	4	65	0.8	0.0254	DUSP1,ATF3,KLF4,SPRY1
GO:0034620	cellular response to unfolded protein	7	115	0.79	0.0021	CCL2,CXCL8,HSPA5,ATF3,HSPA1A,HERPUD1,DDIT3
GO:0045444	fat cell differentiation	6	100	0.79	0.0053	RGS2,FABP4,ARID5B,NR4A2,KLF4,ID4
GO:1903313	positive regulation of mRNA metabolic process	4	66	0.79	0.0263	PABPC1,TRA2B,TOB1,ZFP36
GO:0033365	protein localization to organelle	38	649	0.78	2.56e-16	PPP1R15A,NFKBIA,RPL18A,RPS12,RPS11,RPS23,RPS9,UBB,RPLP2,HSPA5,PMAIP1,HSP90AA1,RPL27A,RPL21,RPLP1,RPL39,RPS27,RPL11,DNAJA1,HSPD1,RPL34,RPS29,RPL31,RPL23A,RPS24,RPL35A,FAU,UBC,RPL18,DDIT3,ENSG00000229117,RPL28,RPL26,RPL36,RPS19,RPS28,TNFAIP3,RPS10
GO:0090288	negative regulation of cellular response to growth factor stimulus	8	137	0.78	0.001	NBL1,UBB,HSPA5,ASPN,HSPA1A,TOB1,UBC,SPRY1
GO:0017015	regulation of transforming growth factor beta receptor signaling pathway	6	103	0.78	0.0059	UBB,LTBP4,HSPA5,ASPN,HSPA1A,UBC
GO:0071158	positive regulation of cell cycle arrest	5	85	0.78	0.0127	ID2,SOX4,RGCC,CDKN1A,RPL26
GO:0042273	ribosomal large subunit biogenesis	4	68	0.78	0.0286	RPL11,RPL23A,RPL35A,RPL26
GO:2000573	positive regulation of DNA biosynthetic process	4	68	0.78	0.0286	HSP90AA1,KLF4,RGCC,PRKD2
GO:0051384	response to glucocorticoid	8	138	0.77	0.0011	DUSP1,FOSB,FOS,DDIT4,AREG,CDKN1A,ADM,ZFP36
GO:0001892	embryonic placenta development	5	86	0.77	0.0132	HES1,JUNB,HEY1,KRT19,ADM
GO:0060333	interferon-gamma-mediated signaling pathway	4	69	0.77	0.0296	MT2A,HLA-F,HLA-C,HLA-B
GO:0072655	establishment of protein localization to mitochondrion	4	70	0.77	0.0308	PMAIP1,HSP90AA1,HSPD1,DDIT3
GO:0006959	humoral immune response	14	252	0.76	6.72e-06	CCL2,BST2,CXCL8,ITLN1,SLPI,RPL39,CD83,RGCC,CXCL1,PLA2G2A,CXCL2,FAU,ADM,RPS19
GO:1904018	positive regulation of vasculature development	10	179	0.76	0.00023	EGR1,HSPB1,BTG1,RHOB,CXCL8,KLF4,ETS1,PRKD2,ADM,APLNR
GO:0051100	negative regulation of binding	9	161	0.76	0.00057	NFKBIA,ID2,HSPA5,HEY1,SLPI,JUN,CARD16,TMSB4X,DDIT3
GO:0045766	positive regulation of angiogenesis	9	162	0.76	0.00059	HSPB1,BTG1,RHOB,CXCL8,KLF4,ETS1,PRKD2,ADM,APLNR
GO:0034614	cellular response to reactive oxygen species	7	124	0.76	0.003	KLF2,RHOB,FOS,JUN,KLF4,ETS1,TNFAIP3
GO:0071347	cellular response to interleukin-1	7	124	0.76	0.003	NFKBIA,CCL2,EGR1,KLF2,UBB,CXCL8,UBC
GO:2000278	regulation of DNA biosynthetic process	6	108	0.76	0.0071	DUSP1,HSP90AA1,KLF4,RGCC,CDKN1A,PRKD2
GO:0043407	negative regulation of MAP kinase activity	4	72	0.76	0.0329	RGS2,DUSP1,DNAJA1,SPRY1
GO:0016071	mRNA metabolic process	37	667	0.75	3.58e-15	RPL18A,RPS12,RPS11,RPS23,RPS9,PABPC1,RPLP2,SRSF7,RPL27A,RPL21,RPLP1,SON,RPL39,RPS27,SRSF3,RPL11,HSPA1B,HSPA1A,SRSF2,RPL34,RPS29,RPL31,RPL23A,RPS24,TRA2B,RPL35A,FAU,RPL18,DDIT3,ENSG00000229117,RPL28,RPL26,RPL36,ZFP36,RPS19,RPS28,RPS10
GO:0070555	response to interleukin-1	8	147	0.75	0.0016	NFKBIA,CCL2,EGR1,KLF2,UBB,CXCL8,ETS1,UBC
GO:0032496	response to lipopolysaccharide	16	298	0.74	1.67e-06	NFKBIA,CCL2,JUND,LOXL1,JUNB,FOS,CXCL8,TNFRSF10D,SLPI,JUN,CARD16,CXCL1,CXCL2,ADM,ZFP36,TNFAIP3
GO:2000045	regulation of G1/S transition of mitotic cell cycle	8	148	0.74	0.0016	CCL2,ID2,SOX4,KLF4,RGCC,CDKN1A,RPL26,KANK2
GO:0043488	regulation of mRNA stability	6	113	0.74	0.0085	HSPB1,UBB,PABPC1,HSPA1A,UBC,ZFP36
GO:2000379	positive regulation of reactive oxygen species metabolic process	5	94	0.74	0.0178	KLF2,HBB,HSP90AA1,KLF4,CDKN1A
GO:0021536	diencephalon development	4	75	0.74	0.0365	HES1,HAP1,NR4A2,ETS1
GO:0051702	interaction with symbiont	4	75	0.74	0.0365	CALM1,JUN,HSPD1,SMARCA4
GO:0070098	chemokine-mediated signaling pathway	4	75	0.74	0.0365	CCL2,CXCL8,CXCL1,CXCL2
GO:0046677	response to antibiotic	16	305	0.73	2.21e-06	RGS2,DUSP1,EGR1,KLF2,HBA2,RHOB,HBA1,HSPA5,HBB,HSP90AA1,HP,JUN,KLF4,ETS1,AREG,TNFAIP3
GO:0031396	regulation of protein ubiquitination	10	192	0.73	0.0004	SOX4,UBB,HSPA5,HSP90AA1,RPL11,HSPA1B,HSPA1A,DNAJA1,HERPUD1,TNFAIP3
GO:0061013	regulation of mRNA catabolic process	7	134	0.73	0.0043	HSPB1,UBB,PABPC1,HSPA1A,TOB1,UBC,ZFP36
GO:0010595	positive regulation of endothelial cell migration	5	96	0.73	0.0191	HSPB1,RHOB,TMSB4X,ETS1,PRKD2
GO:0045185	maintenance of protein location	5	96	0.73	0.0191	NFKBIA,NBL1,HSPA5,SYNE3,TMSB4X
GO:0043462	regulation of ATPase activity	4	76	0.73	0.0379	DNAJB1,TNNT3,DNAJA1,TMSB4X
GO:0006979	response to oxidative stress	19	373	0.72	2.75e-07	DUSP1,KLF2,HBA2,BTG1,RHOB,FOS,HBA1,HBB,NR4A2,MSRB3,HP,JUN,KLF4,HSPA1B,HSPA1A,ETS1,AREG,TRA2B,TNFAIP3
GO:0097237	cellular response to toxic substance	10	195	0.72	0.00044	EGR1,KLF2,HBA2,RHOB,HBA1,HBB,HP,KLF4,ETS1,TNFAIP3
GO:0042594	response to starvation	9	175	0.72	0.00097	ITFG2,HSPA5,PMAIP1,ATF3,JUN,CDKN1A,ADM,DDIT3,ZFP36
GO:1903708	positive regulation of hemopoiesis	9	177	0.72	0.001	ID2,FOS,EGR3,NFKBIZ,JUN,HSPA1B,HSPA1A,CD83,ETS1
GO:0043484	regulation of RNA splicing	6	116	0.72	0.0093	SRSF7,SON,SRSF3,HSPA1A,SRSF2,TRA2B
GO:0031124	mRNA 3'-end processing	4	78	0.72	0.0405	PABPC1,SRSF7,SRSF3,SRSF2
GO:1904035	regulation of epithelial cell apoptotic process	4	78	0.72	0.0405	CCL2,RGCC,ZFP36,TNFAIP3
GO:1903311	regulation of mRNA metabolic process	12	238	0.71	9.58e-05	HSPB1,UBB,PABPC1,SRSF7,SON,SRSF3,HSPA1A,SRSF2,TRA2B,TOB1,UBC,ZFP36
GO:1903320	regulation of protein modification by small protein conjugation or removal	11	220	0.71	0.00024	EGR1,SOX4,UBB,HSPA5,HSP90AA1,RPL11,HSPA1B,HSPA1A,DNAJA1,HERPUD1,TNFAIP3
GO:0050729	positive regulation of inflammatory response	6	120	0.71	0.0105	NFKBIA,FABP4,ETS1,PLA2G2A,LDLR,RPS19
GO:0032088	negative regulation of NF-kappaB transcription factor activity	4	80	0.71	0.0435	NFKBIA,KLF4,TMSB4X,TNFAIP3
GO:0030308	negative regulation of cell growth	8	164	0.7	0.0029	RGS2,BST2,BTG1,HSPA1B,HSPA1A,IFRD1,CDKN1A,SMARCA4
GO:0008277	regulation of G protein-coupled receptor signaling pathway	7	142	0.7	0.0057	RGS2,MGLL,CXCL8,CALM1,RGS5,ADM,APLNR
GO:0001936	regulation of endothelial cell proliferation	6	122	0.7	0.0112	CCL2,EGR3,JUN,RGCC,PRKD2,APLNR
GO:0072593	reactive oxygen species metabolic process	5	103	0.7	0.0231	HBA2,DDIT4,HBA1,PMAIP1,HBB
GO:0006898	receptor-mediated endocytosis	10	209	0.69	0.00073	HBA2,CXCL8,HSPH1,HBA1,HBB,HSP90AA1,HP,PRG4,ADM,LDLR
GO:0048660	regulation of smooth muscle cell proliferation	6	126	0.69	0.0127	ID2,NOTCH3,JUN,KLF4,CDKN1A,TNFAIP3
GO:2001237	negative regulation of extrinsic apoptotic signaling pathway	5	104	0.69	0.0238	UNC5B,MCL1,HSPA1B,HSPA1A,TNFAIP3
GO:0001656	metanephros development	4	83	0.69	0.0477	HES1,ID2,EGR1,SPRY1
GO:0034101	erythrocyte homeostasis	4	83	0.69	0.0477	ID2,KLF2,RPS24,RPS19
GO:0044265	cellular macromolecule catabolic process	39	842	0.68	9.53e-14	RPL18A,RPS12,RPS11,RPS23,RPS9,UBB,PABPC1,RPLP2,HSPA5,PMAIP1,RPL27A,RPL21,RPLP1,RPL39,RPS27,RPL11,PSMB9,HSPA1B,HSPA1A,RPL34,RPS29,RPL31,RPL23A,HERPUD1,RPS24,RPL35A,FAU,UBC,RPL18,DDIT3,ENSG00000229117,RPL28,RPL26,RPL36,ZFP36,RPS19,RPS28,TNFAIP3,RPS10
GO:0010035	response to inorganic substance	23	491	0.68	3.74e-08	ID2,DUSP1,MT2A,FOSB,KLF2,HBA2,JUND,FABP4,RHOB,JUNB,FOS,HBA1,HSPA5,HBB,HP,CALM1,JUN,KLF4,MT1M,ETS1,AREG,MT1A,TNFAIP3
GO:0006469	negative regulation of protein kinase activity	12	254	0.68	0.00017	GADD45B,RGS2,DUSP1,HSPB1,FABP4,BGN,HEXIM1,ASPN,DNAJA1,CDKN1A,TNFAIP3,SPRY1
GO:0045926	negative regulation of growth	11	235	0.68	0.0004	RGS2,MT2A,BST2,BTG1,HSPA1B,HSPA1A,MT1M,IFRD1,CDKN1A,SMARCA4,MT1A
GO:0006457	protein folding	10	214	0.68	0.00085	HSPB1,DNAJB1,LTBP4,HSPH1,HSPA5,HSP90AA1,HSPA1B,HSPA1A,DNAJA1,HSPD1
GO:0006364	rRNA processing	9	192	0.68	0.0017	RPS9,RPS27,RPL11,NOLC1,RPS24,RPL35A,RPL26,RPS19,RPS28
GO:0010594	regulation of endothelial cell migration	7	150	0.68	0.0072	HSPB1,RHOB,KLF4,RGCC,TMSB4X,ETS1,PRKD2
GO:0072331	signal transduction by p53 class mediator	6	128	0.68	0.0134	SOX4,DDIT4,PMAIP1,RGCC,CDKN1A,RPL26
GO:0006886	intracellular protein transport	38	836	0.67	4e-13	NFKBIA,RPL18A,RPS12,HSPB1,RPS11,RHOB,RPS23,RPS9,UBB,RPLP2,SRSF7,HSP90AA1,RPL27A,RPL21,RPLP1,RPL39,RPS27,SRSF3,RPL11,HSPD1,SRSF2,RPL34,RPS29,RPL31,RPL23A,HERPUD1,RPS24,RPL35A,FAU,UBC,RPL18,ENSG00000229117,RPL28,RPL26,RPL36,RPS19,RPS28,RPS10
GO:0001568	blood vessel development	21	464	0.67	3.02e-07	CCL2,HES1,EGR1,SOX4,LOXL1,NOTCH3,RHOB,COL1A2,JUNB,CXCL8,EGR3,APOLD1,UNC5B,HEY1,JUN,SAT1,ETS1,PRKD2,ADM,DDIT3,APLNR
GO:1901342	regulation of vasculature development	14	305	0.67	4.76e-05	EGR1,KLF2,HSPB1,BTG1,RHOB,CXCL8,HEY1,KLF4,RGCC,ETS1,PRKD2,ADM,APLNR,TNFAIP3
GO:0051348	negative regulation of transferase activity	14	310	0.67	5.62e-05	GADD45B,RGS2,DUSP1,HSPB1,FABP4,BGN,HEXIM1,RPL11,ASPN,DNAJA1,CDKN1A,ZFP36,TNFAIP3,SPRY1
GO:2001234	negative regulation of apoptotic signaling pathway	10	218	0.67	0.00097	HSPB1,HSPH1,UNC5B,NR4A2,MCL1,HSPA1B,HSPA1A,DNAJA1,HERPUD1,TNFAIP3
GO:0050792	regulation of viral process	8	174	0.67	0.0039	LGALS1,BST2,CXCL8,PABPC1,SLPI,JUN,SMARCA4,ZFP36
GO:0071216	cellular response to biotic stimulus	8	176	0.67	0.0041	NFKBIA,CCL2,CXCL8,HSPA5,CARD16,DDIT3,ZFP36,TNFAIP3
GO:0071478	cellular response to radiation	7	153	0.67	0.0078	EGR1,RHOB,HSPA5,CARD16,CDKN1A,H2AFX,RPL26
GO:0045727	positive regulation of translation	5	110	0.67	0.0286	PPP1R15A,SOX4,RPS9,PABPC1,RPL26
GO:0051090	regulation of DNA-binding transcription factor activity	18	403	0.66	3.28e-06	NFKBIA,ID2,ARID5B,UBB,FOS,SGK1,JUN,KLF4,HSPA1B,HSPA1A,CARD16,RGCC,TMSB4X,PRKD2,SMARCA4,UBC,DDIT3,TNFAIP3
GO:0048514	blood vessel morphogenesis	17	381	0.66	7.03e-06	CCL2,HES1,SOX4,NOTCH3,RHOB,JUNB,CXCL8,EGR3,APOLD1,UNC5B,HEY1,JUN,SAT1,ETS1,PRKD2,ADM,APLNR
GO:0042254	ribosome biogenesis	12	270	0.66	0.00029	RPS9,RPS27,RPL11,RPL34,NOLC1,RPL23A,RPS24,RPL35A,RPL26,RPS19,RPS28,RPS10
GO:0034599	cellular response to oxidative stress	10	222	0.66	0.0011	KLF2,RHOB,FOS,NR4A2,JUN,KLF4,HSPA1B,HSPA1A,ETS1,TNFAIP3
GO:1903039	positive regulation of leukocyte cell-cell adhesion	9	202	0.66	0.0024	LGALS1,CCL2,HES1,EGR3,HSPH1,NFKBIZ,CD83,HSPD1,ETS1
GO:0043409	negative regulation of MAPK cascade	7	158	0.66	0.0089	RGS2,DUSP1,HSPH1,ATF3,KLF4,DNAJA1,SPRY1
GO:2001236	regulation of extrinsic apoptotic signaling pathway	7	158	0.66	0.0089	PMAIP1,UNC5B,ATF3,MCL1,HSPA1B,HSPA1A,TNFAIP3
GO:0010634	positive regulation of epithelial cell migration	6	136	0.66	0.017	HSPB1,RHOB,JUN,TMSB4X,ETS1,PRKD2
GO:0002688	regulation of leukocyte chemotaxis	5	112	0.66	0.0302	CCL2,NBL1,CXCL8,CXCL1,CXCL2
GO:0045667	regulation of osteoblast differentiation	5	112	0.66	0.0302	ID2,JUND,ID4,AREG,TOB1
GO:0009057	macromolecule catabolic process	42	970	0.65	6.26e-14	RPL18A,RPS12,RPS11,RPS23,RPS9,UBB,PABPC1,RPLP2,HSPA5,PMAIP1,BGN,HSP90AA1,RPL27A,RPL21,RPLP1,RPL39,RPS27,RPL11,PSMB9,HSPA1B,HSPA1A,RPL34,RPS29,RPL31,RPL23A,HERPUD1,RPS24,RPL35A,FAU,UBC,RPL18,DDIT3,ENSG00000229117,RPL28,LDLR,RPL26,RPL36,ZFP36,RPS19,RPS28,TNFAIP3,RPS10
GO:0043603	cellular amide metabolic process	32	732	0.65	1.47e-10	RPL18A,RPS12,RPS11,ACE,RPS23,RPS9,PABPC1,RPLP2,HSP90AA1,EEF1A1,RPL27A,RPL21,RPLP1,RPL39,RPS27,RPL11,NEU1,RPL34,RPS29,RPL31,RPL23A,RPS24,RPL35A,FAU,RPL18,ENSG00000229117,RPL28,RPL26,RPL36,RPS19,RPS28,RPS10
GO:0001525	angiogenesis	13	297	0.65	0.00016	CCL2,NOTCH3,RHOB,CXCL8,EGR3,APOLD1,UNC5B,HEY1,JUN,SAT1,ETS1,PRKD2,APLNR
GO:0045765	regulation of angiogenesis	12	277	0.65	0.00037	KLF2,HSPB1,BTG1,RHOB,CXCL8,KLF4,RGCC,ETS1,PRKD2,ADM,APLNR,TNFAIP3
GO:0090287	regulation of cellular response to growth factor stimulus	11	254	0.65	0.00073	HES1,NBL1,UBB,LTBP4,HSPA5,ASPN,HSPA1A,PRKD2,TOB1,UBC,SPRY1
GO:0035821	modification of morphology or physiology of other organism	8	182	0.65	0.0049	CXCL8,SLPI,CALM1,JUN,CXCL1,SMARCA4,CXCL2,RPS19
GO:0009267	cellular response to starvation	6	137	0.65	0.0175	ITFG2,HSPA5,PMAIP1,ATF3,JUN,CDKN1A
GO:0050921	positive regulation of chemotaxis	6	138	0.65	0.018	HSPB1,CXCL8,TMSB4X,CXCL1,PRKD2,CXCL2
GO:0071456	cellular response to hypoxia	6	139	0.65	0.0185	EGR1,UBB,PMAIP1,CARD16,RGCC,UBC
GO:1902107	positive regulation of leukocyte differentiation	6	139	0.65	0.0185	ID2,FOS,EGR3,NFKBIZ,JUN,CD83
GO:0002221	pattern recognition receptor signaling pathway	5	114	0.65	0.0316	NFKBIA,UBB,HSPD1,UBC,TNFAIP3
GO:0071774	response to fibroblast growth factor	5	115	0.65	0.0326	CCL2,CXCL8,EGR3,IER2,ZFP36
GO:0001933	negative regulation of protein phosphorylation	18	422	0.64	5.98e-06	GADD45B,RGS2,DUSP1,HSPB1,FABP4,DDIT4,HSPH1,BGN,HEXIM1,ATF3,CALM1,JUN,KLF4,ASPN,DNAJA1,CDKN1A,TNFAIP3,SPRY1
GO:0010632	regulation of epithelial cell migration	9	209	0.64	0.0029	HSPB1,RHOB,JUN,KLF4,RGCC,TMSB4X,ETS1,PRKD2,EPPK1
GO:0050920	regulation of chemotaxis	8	188	0.64	0.0058	CCL2,HSPB1,NBL1,CXCL8,TMSB4X,CXCL1,PRKD2,CXCL2
GO:0007178	transmembrane receptor protein serine/threonine kinase signaling pathway	8	189	0.64	0.006	EGR1,COL1A2,UBB,FOS,LTBP4,JUN,TOB1,UBC
GO:0050821	protein stabilization	7	166	0.64	0.0109	SOX4,HSP90AA1,RPL11,HSPA1B,HSPA1A,HSPD1,CDKN1A
GO:0051092	positive regulation of NF-kappaB transcription factor activity	6	142	0.64	0.02	UBB,HSPA1B,HSPA1A,CARD16,PRKD2,UBC
GO:0007219	Notch signaling pathway	5	116	0.64	0.0335	HES1,NOTCH3,HEY1,KRT19,RPS19
GO:0050728	negative regulation of inflammatory response	5	117	0.64	0.0345	KLF4,ETS1,LDLR,RPS19,TNFAIP3
GO:0009617	response to bacterium	23	555	0.63	2.88e-07	CCDC80,NFKBIA,CCL2,JUND,LOXL1,JUNB,FOS,CXCL8,TNFRSF10D,SLPI,HP,RPL39,JUN,CARD16,CXCL1,PLA2G2A,HLA-B,CXCL2,FAU,ADM,ZFP36,RPS19,TNFAIP3
GO:0050870	positive regulation of T cell activation	8	193	0.63	0.0066	LGALS1,CCL2,HES1,EGR3,HSPH1,NFKBIZ,CD83,HSPD1
GO:0045598	regulation of fat cell differentiation	5	120	0.63	0.0371	HES1,ID2,ID4,DDIT3,ZFP36
GO:0071695	anatomical structure maturation	5	121	0.63	0.0382	KLF2,FARP2,NR4A2,CDKN1A,DDIT3
GO:0010942	positive regulation of cell death	27	663	0.62	2.37e-08	GADD45B,CCL2,DUSP1,EGR1,SOX4,HBA2,BTG1,RHOB,UBB,FOS,DDIT4,HBA1,PMAIP1,HBB,ATF3,HP,MCL1,JUN,RGCC,DNAJA1,HSPD1,CDKN1A,ADM,UBC,DDIT3,RPL26,IFI27
GO:0090092	regulation of transmembrane receptor protein serine/threonine kinase signaling pathway	9	220	0.62	0.0039	HES1,NBL1,UBB,LTBP4,HSPA5,ASPN,HSPA1A,TOB1,UBC
GO:0071356	cellular response to tumor necrosis factor	8	197	0.62	0.0074	NFKBIA,CCL2,KLF2,FABP4,CXCL8,TNFRSF10D,TMSB4X,ZFP36
GO:0048469	cell maturation	6	146	0.62	0.0218	HES1,ID2,KLF2,FARP2,NR4A2,CDKN1A
GO:0071222	cellular response to lipopolysaccharide	6	146	0.62	0.0218	NFKBIA,CCL2,CXCL8,CARD16,ZFP36,TNFAIP3
GO:1903364	positive regulation of cellular protein catabolic process	6	147	0.62	0.0223	ZFAND2A,HSP90AA1,HSPA1A,HERPUD1,LDLR,TNFAIP3
GO:0007050	cell cycle arrest	6	149	0.62	0.0231	PPP1R15A,DUSP1,CXCL8,RGCC,CDKN1A,DDIT3
GO:0010629	negative regulation of gene expression	67	1670	0.61	8.34e-22	RPL18A,RPS12,HES1,ID2,RGS2,EGR1,FOSB,KLF2,JUND,DNAJB1,FABP4,NOTCH3,RPS11,ARID5B,RPS23,RPS9,JUNB,UBB,PABPC1,RPLP2,SRSF7,HEXIM1,HEY1,ATF3,NR4A2,RPL27A,RPL21,RPLP1,RPL39,RPS27,HIST2H2AA,JUN,RPL11,KLF4,HSPA1B,HSPA1A,CARD16,HIST1H4C,ID4,RTF1,RPL34,RPS29,CDKN1A,RPL31,RPL23A,SMARCA4,RPS24,TRA2B,RPL35A,ZBTB38,TOB1,H2AFX,FAU,UBC,RPL18,DDIT3,ENSG00000229117,RPL28,LDLR,RPL26,RPL36,KANK2,ZFP36,RPS19,RPS28,RP…
GO:0019221	cytokine-mediated signaling pathway	26	655	0.61	7.81e-08	NFKBIA,CCL2,EGR1,MT2A,BST2,HLA-F,COL1A2,JUNB,UBB,FOS,CXCL8,TNFRSF10D,BGN,HSP90AA1,MCL1,IFIT3,ASPN,HLA-C,TMSB4X,CXCL1,CDKN1A,SMARCA4,HLA-B,CXCL2,UBC,IFI27
GO:0070848	response to growth factor	20	507	0.61	4.36e-06	CCL2,EGR1,HSPB1,COL1A2,UBB,FOS,CXCL8,DDIT4,LTBP4,EGR3,HSPA5,HAP1,EEF1A1,JUN,KLF4,PRKD2,TOB1,UBC,IER2,ZFP36
GO:0071363	cellular response to growth factor stimulus	19	477	0.61	7.41e-06	CCL2,EGR1,HSPB1,COL1A2,UBB,FOS,CXCL8,DDIT4,LTBP4,EGR3,HSPA5,HAP1,EEF1A1,JUN,KLF4,PRKD2,TOB1,UBC,ZFP36
GO:0051091	positive regulation of DNA-binding transcription factor activity	10	250	0.61	0.0025	ARID5B,UBB,HSPA1B,HSPA1A,CARD16,RGCC,PRKD2,SMARCA4,UBC,DDIT3
GO:0022618	ribonucleoprotein complex assembly	8	203	0.61	0.0085	RPS23,HSP90AA1,RPS27,RPL11,RPL23A,RPS19,RPS28,RPS10
GO:0051291	protein heterooligomerization	5	126	0.61	0.0435	HBA2,COL1A2,HBA1,HBB,HIST1H4C
GO:0031400	negative regulation of protein modification process	23	592	0.6	7.76e-07	PPP1R15A,GADD45B,RGS2,DUSP1,SOX4,HSPB1,FABP4,DDIT4,HSPH1,BGN,HEXIM1,ATF3,CALM1,JUN,RPL11,KLF4,ASPN,HSPA1B,HSPA1A,DNAJA1,CDKN1A,TNFAIP3,SPRY1
GO:1902532	negative regulation of intracellular signal transduction	20	514	0.6	5.31e-06	ITFG2,RGS2,DUSP1,HSPB1,DDIT4,HSPH1,BGN,ATF3,CALM1,MCL1,KLF4,ASPN,HSPA1A,DNAJA1,TMSB4X,HERPUD1,DDIT3,APLNR,TNFAIP3,SPRY1
GO:2001233	regulation of apoptotic signaling pathway	15	388	0.6	0.00014	HSPB1,UBB,HSPH1,PMAIP1,UNC5B,ATF3,NR4A2,MCL1,HSPA1B,HSPA1A,DNAJA1,HERPUD1,DDIT3,RPL26,TNFAIP3
GO:1901796	regulation of signal transduction by p53 class mediator	5	129	0.6	0.0465	UBB,PMAIP1,HEXIM1,RPL11,RPL26
GO:0032103	positive regulation of response to external stimulus	19	499	0.59	1.31e-05	NFKBIA,HSPB1,FABP4,UBB,CXCL8,HEXIM1,HSPA1B,HSPA1A,TMSB4X,HSPD1,ETS1,CXCL1,PLA2G2A,PRKD2,CXCL2,UBC,LDLR,RPS19,TNFAIP3
GO:0010038	response to metal ion	13	339	0.59	0.00055	ID2,DUSP1,MT2A,FOSB,JUND,FABP4,JUNB,FOS,HSPA5,CALM1,JUN,MT1M,MT1A
GO:0001666	response to hypoxia	11	288	0.59	0.0018	EGR1,UBB,DDIT4,APOLD1,PMAIP1,NR4A2,CARD16,RGCC,ETS1,ADM,UBC
GO:0043901	negative regulation of multi-organism process	8	212	0.59	0.0103	BST2,SLPI,JUN,CARD16,HLA-B,ZFP36,RPS19,TNFAIP3
GO:1901654	response to ketone	7	183	0.59	0.0166	DUSP1,FOSB,KLF2,FOS,DDIT4,KLF4,CDKN1A
GO:0043433	negative regulation of DNA-binding transcription factor activity	6	157	0.59	0.0282	NFKBIA,ID2,KLF4,TMSB4X,DDIT3,TNFAIP3
GO:0097193	intrinsic apoptotic signaling pathway	6	158	0.59	0.0287	PPP1R15A,DDIT4,PMAIP1,MCL1,CDKN1A,DDIT3
GO:0070482	response to oxygen levels	12	321	0.58	0.0012	EGR1,UBB,DDIT4,APOLD1,PMAIP1,NR4A2,CARD16,RGCC,ETS1,CDKN1A,ADM,UBC
GO:0001818	negative regulation of cytokine production	9	245	0.58	0.0071	KLF2,BST2,KLF4,CARD16,CD83,RGCC,TMSB4X,ZFP36,TNFAIP3
GO:0009636	response to toxic substance	17	468	0.57	8.21e-05	RGS2,DUSP1,EGR1,KLF2,HBA2,RHOB,FOS,HBA1,HBB,NR4A2,HP,JUN,KLF4,ETS1,AREG,CDKN1A,TNFAIP3
GO:1903706	regulation of hemopoiesis	15	412	0.57	0.00027	NFKBIA,HES1,ID2,ACE,FOS,EGR3,NFKBIZ,JUN,HSPA1B,HSPA1A,HIST1H4C,CD83,ETS1,HLA-B,ZFP36
GO:0051098	regulation of binding	13	356	0.57	0.00082	NFKBIA,HES1,ID2,HSPA5,HEY1,SLPI,JUN,RPL11,KLF4,CARD16,TMSB4X,HERPUD1,DDIT3
GO:1903037	regulation of leukocyte cell-cell adhesion	10	278	0.57	0.0048	LGALS1,CCL2,HES1,EGR3,HSPH1,NFKBIZ,KLF4,CD83,HSPD1,ETS1
GO:0045637	regulation of myeloid cell differentiation	9	249	0.57	0.0077	NFKBIA,ID2,FOS,JUN,HSPA1B,HSPA1A,HIST1H4C,ETS1,ZFP36
GO:0065004	protein-DNA complex assembly	8	223	0.57	0.0131	UBB,H3F3C,HIST1H4C,BRD2,TCF4,SMARCA4,H2AFX,UBC
GO:0019058	viral life cycle	6	166	0.57	0.0343	CCL2,UBB,HSPA1B,HSPA1A,UBC,LDLR
GO:0034728	nucleosome organization	6	167	0.57	0.0348	H3F3C,PTMA,HIST1H4C,BRD2,SMARCA4,H2AFX
GO:0034097	response to cytokine	37	1035	0.56	6.08e-10	NFKBIA,CCL2,EGR1,MT2A,KLF2,BST2,JUND,FABP4,HLA-F,ARID5B,COL1A2,JUNB,UBB,FOS,CXCL8,TNFRSF10D,HSPA5,SRSF7,BGN,HSP90AA1,MCL1,JUN,IFIT3,SRSF3,KLF4,ASPN,HLA-C,TMSB4X,ETS1,CXCL1,CDKN1A,SMARCA4,HLA-B,CXCL2,UBC,ZFP36,IFI27
GO:0071345	cellular response to cytokine stimulus	34	953	0.56	4.02e-09	NFKBIA,CCL2,EGR1,MT2A,KLF2,BST2,FABP4,HLA-F,ARID5B,COL1A2,JUNB,UBB,FOS,CXCL8,TNFRSF10D,HSPA5,SRSF7,BGN,HSP90AA1,MCL1,IFIT3,SRSF3,KLF4,ASPN,HLA-C,TMSB4X,CXCL1,CDKN1A,SMARCA4,HLA-B,CXCL2,UBC,ZFP36,IFI27
GO:0031349	positive regulation of defense response	13	365	0.56	0.001	NFKBIA,FABP4,UBB,HEXIM1,HSPA1B,HSPA1A,HSPD1,ETS1,PLA2G2A,UBC,LDLR,RPS19,TNFAIP3
GO:0032102	negative regulation of response to external stimulus	11	310	0.56	0.0031	CCL2,NBL1,KLF4,CARD16,ETS1,HLA-B,LDLR,KANK2,RPS19,TNFAIP3,EPPK1
GO:0071824	protein-DNA complex subunit organization	9	253	0.56	0.0084	UBB,H3F3C,PTMA,HIST1H4C,BRD2,TCF4,SMARCA4,H2AFX,UBC
GO:2000377	regulation of reactive oxygen species metabolic process	6	169	0.56	0.0363	KLF2,HBB,HSP90AA1,HP,KLF4,CDKN1A
GO:2001235	positive regulation of apoptotic signaling pathway	6	171	0.56	0.038	UBB,PMAIP1,ATF3,MCL1,DDIT3,RPL26
GO:0034613	cellular protein localization	47	1367	0.55	3.23e-12	PPP1R15A,NFKBIA,RPL18A,RPS12,HSPB1,RPS11,RHOB,RPS23,RPS9,UBB,RPLP2,HSPA5,SRSF7,PMAIP1,SYNE3,HSP90AA1,RPL27A,RPL21,RPLP1,RPL39,RPS27,SRSF3,RPL11,ID4,DNAJA1,TMSB4X,HSPD1,SRSF2,RPL34,RPS29,RPL31,RPL23A,HERPUD1,RPS24,RPL35A,FAU,UBC,RPL18,DDIT3,ENSG00000229117,RPL28,RPL26,RPL36,RPS19,RPS28,TNFAIP3,RPS10
GO:0008285	negative regulation of cell population proliferation	23	669	0.55	5.32e-06	CCL2,HES1,ID2,DUSP1,SOX4,BTG1,CXCL8,DPT,JUN,IFIT3,KLF4,HSPA1B,HSPA1A,RGCC,ETS1,CXCL1,CDKN1A,TOB1,ADM,KANK2,TNFAIP3,SPRY1,EPPK1
GO:1901214	regulation of neuron death	10	288	0.55	0.0059	CCL2,EGR1,UBB,FOS,DDIT4,UNC5B,NR4A2,MCL1,JUN,DDIT3
GO:0045089	positive regulation of innate immune response	9	259	0.55	0.0094	NFKBIA,UBB,HEXIM1,HSPA1B,HSPA1A,HSPD1,UBC,RPS19,TNFAIP3
GO:0051251	positive regulation of lymphocyte activation	9	260	0.55	0.0096	LGALS1,CCL2,HES1,EGR3,HSPH1,NFKBIZ,CD83,HSPD1,CDKN1A
[truncated: 303 more rows]

## Sheet: ENDO_DOWNREG_GO
#term ID	Term description	Observed gene count	Background gene count	Strength	FDR	Matching proteins in your network (labels)
[truncated: 270 more rows]

[truncated: 4 more sheets: FIBRO_UPREG_GO, FIBRO_DOWNREG_GO, PERI_UPREG_GO, PERI_DOWNREG_GO]
