# Supplementary material for: Single-Cell RNA Sequencing Reveals Cardiac Fibroblast-Specific Transcriptomic Changes in Dilated Cardiomyopathy
Source: Cells. 2024 Apr 26;13(9):752. doi: 10.3390/cells13090752 (PMC11083662; doi:10.3390/cells13090752)
Supplement: Supplementary file 1 [file cells-13-00752-s001.zip › Supplementary table 7_Russell-Hallinan et al.xlsx]

## Sheet: Sheet1
Supplementary table 7: Whole tissue RNA-sequencing DCM v Non-HF differentially expressed gene lists.
Gene symbol	Gene name	P-value	FDR step up (DCM vs. NF)	Ratio	Fold change (DCM vs. NF)	LSMean(DCM) (DCM vs. NF)	LSMean(NF) (DCM vs. NF)
		(DCM vs. NF)		(DCM vs. NF)
CD163	CD163	1.54e-30	2.35e-26	0.199	-5.03	28.6	144
TUBA3E	TUBA3E	3.14e-22	2.39e-18	0.119	-8.39	2.74	23
LYVE1	LYVE1	1.93e-19	7.76e-16	0.165	-6.06	7.19	43.6
FCGBP	FCGBP	2.26e-19	7.76e-16	0.0995	-10.1	2.37	23.8
TUBA3D	TUBA3D	2.55e-19	7.76e-16	0.146	-6.84	6.24	42.7
VSIG4	VSIG4	1.92e-15	4.89e-12	0.145	-6.92	3.58	24.8
TSPAN9	TSPAN9	2.62e-15	5.7e-12	2.05	2.05	222	109
HMGN2	HMGN2	9.94e-15	1.89e-11	1.92	1.92	67.1	34.9
MTURN	MTURN	2.45e-14	4.15e-11	2.29	2.29	92	40.2
PHLDB2	PHLDB2	2.85e-14	4.34e-11	1.95	1.95	281	144
COL16A1	COL16A1	3.46e-14	4.79e-11	3.39	3.39	43	12.7
SMOC2	SMOC2	2.42e-13	3.07e-10	3.05	3.05	59.2	19.4
FCN3	FCN3	4.6e-13	5.39e-10	0.132	-7.6	1.45	11
HMOX2	HMOX2	5.24e-13	5.71e-10	0.467	-2.14	22.1	47.2
S100A9	S100A9	8.62e-13	8.76e-10	0.122	-8.18	1.45	11.8
FREM1	FREM1	1.55e-12	1.44e-09	3.29	3.29	23	6.98
PLA2G2A	PLA2G2A	1.61e-12	1.44e-09	0.0659	-15.2	2.85	43.3
LAPTM5	LAPTM5	1.95e-12	1.65e-09	0.307	-3.26	4.89	15.9
SLC16A9	SLC16A9	3e-12	2.41e-09	4.89	4.89	7.21	1.48
KIF13A	KIF13A	3.91e-12	2.98e-09	1.82	1.82	216	119
TMTC1	TMTC1	5.39e-12	3.91e-09	0.547	-1.83	67.5	123
PLCE1	PLCE1	7.24e-12	5.02e-09	2.65	2.65	128	48.2
F13A1	F13A1	7.81e-12	5.18e-09	0.243	-4.12	29.2	120
SSC5D	SSC5D	1.21e-11	7.53e-09	3.57	3.57	19.6	5.49
CYP4B1	CYP4B1	1.24e-11	7.53e-09	0.268	-3.74	11.4	42.5
IFI44L	IFI44L	1.29e-11	7.58e-09	4.01	4.01	45.8	11.4
CSDC2	CSDC2	1.75e-11	9.88e-09	0.496	-2.02	102	206
PTGFRN	PTGFRN	1.85e-11	1.01e-08	1.86	1.86	216	116
AOX1	AOX1	2.05e-11	1.08e-08	0.119	-8.37	1.59	13.3
FNDC1	FNDC1	2.85e-11	1.45e-08	4.25	4.25	15.7	3.7
CRYM	CRYM	3.33e-11	1.61e-08	2.76	2.76	61.8	22.4
C1QB	C1QB	3.38e-11	1.61e-08	0.264	-3.79	8.26	31.3
PI16	PI16	3.72e-11	1.72e-08	3.91	3.91	26.4	6.76
PLTP	PLTP	4.83e-11	2.17e-08	0.274	-3.64	14.9	54.2
PDE5A	PDE5A	5.9e-11	2.57e-08	2.13	2.13	43.4	20.4
MT-TN	MT-TN	6.2e-11	2.63e-08	2.98	2.98	12.2	4.09
SORBS2	SORBS2	7.51e-11	3.1e-08	1.79	1.79	1770	989
XAF1	XAF1	1.49e-10	5.96e-08	2.37	2.37	66.1	27.9
ATP13A3	ATP13A3	1.75e-10	6.85e-08	2.52	2.52	276	110
PLEKHH2	PLEKHH2	1.84e-10	7.02e-08	3.13	3.13	19.1	6.11
PHLDA1	PHLDA1	1.96e-10	7.28e-08	5.42	5.42	59.4	10.9
SNORA54	SNORA54	2.17e-10	7.86e-08	3.18	3.18	14.1	4.44
CALCOCO2	CALCOCO2	3.46e-10	1.23e-07	0.637	-1.57	137	215
ASPN	ASPN	3.78e-10	1.31e-07	3.54	3.54	42.2	11.9
NPPA	NPPA	4.13e-10	1.4e-07	25.6	25.6	472	18.5
SYTL2	SYTL2	4.74e-10	1.57e-07	2.65	2.65	13.7	5.15
HTRA1	HTRA1	5.36e-10	1.74e-07	1.87	1.87	46.7	24.9
KIAA1755	KIAA1755	5.49e-10	1.74e-07	2.71	2.71	11.2	4.13
C10orf54	C10orf54	6.95e-10	2.16e-07	0.581	-1.72	25.2	43.3
FGF1	FGF1	7.83e-10	2.39e-07	2.06	2.06	67.8	32.9
SAMHD1	SAMHD1	8.33e-10	2.49e-07	0.417	-2.4	31.7	76
SFRP4	SFRP4	9.28e-10	2.72e-07	7.94	7.94	10.5	1.33
TUBB4B	TUBB4B	9.71e-10	2.79e-07	0.577	-1.73	119	207
C3	C3	9.99e-10	2.82e-07	0.302	-3.31	66.9	222
MT-TA	MT-TA	1.06e-09	2.89e-07	3.7	3.7	11.1	3
XPO4	XPO4	1.06e-09	2.89e-07	1.83	1.83	128	69.8
GPX3	GPX3	1.08e-09	2.9e-07	0.521	-1.92	214	412
MAFK	MAFK	1.4e-09	3.68e-07	2.12	2.12	120	56.4
STAT3	STAT3	1.46e-09	3.78e-07	0.515	-1.94	143	278
NRK	NRK	2.11e-09	5.35e-07	3.44	3.44	21.3	6.2
ITIH5	ITIH5	2.19e-09	5.48e-07	2.23	2.23	53.4	24
MGST1	MGST1	2.31e-09	5.68e-07	0.211	-4.74	2.26	10.7
LTBP4	LTBP4	2.63e-09	6.37e-07	1.75	1.75	182	104
SCUBE2	SCUBE2	4.39e-09	1.05e-06	4.81	4.81	4.74	0.984
C1QC	C1QC	4.87e-09	1.14e-06	0.301	-3.33	8.42	28
EXT1	EXT1	5.97e-09	1.38e-06	1.88	1.88	39.4	21
TLL2	TLL2	6.74e-09	1.53e-06	2.88	2.88	19.5	6.78
BCL6	BCL6	7.31e-09	1.64e-06	0.443	-2.26	40.7	91.9
FAM46B	FAM46B	7.61e-09	1.68e-06	0.305	-3.27	5.7	18.7
AQP3	AQP3	8.16e-09	1.78e-06	0.245	-4.08	3.58	14.6
FMOD	FMOD	9.52e-09	2.04e-06	3.28	3.28	50	15.3
COL4A5	COL4A5	9.78e-09	2.07e-06	2.29	2.29	23.1	10.1
MYH6	MYH6	1.07e-08	2.23e-06	0.116	-8.61	380	3270
PPDPF	PPDPF	1.2e-08	2.47e-06	1.69	1.69	79.1	46.7
APOD	APOD	1.28e-08	2.59e-06	0.431	-2.32	84.6	196
LTBP1	LTBP1	1.32e-08	2.65e-06	1.69	1.69	246	145
MYOCD	MYOCD	1.37e-08	2.71e-06	1.85	1.85	147	79.1
ZBTB37	ZBTB37	1.6e-08	3.06e-06	1.56	1.56	77.7	50
ADCK3	ADCK3	1.6e-08	3.06e-06	0.571	-1.75	129	226
GLUL	GLUL	1.65e-08	3.11e-06	0.518	-1.93	219	423
LINC01128	LINC01128	1.81e-08	3.37e-06	0.636	-1.57	78.5	123
HMGN1	HMGN1	2.14e-08	3.92e-06	1.72	1.72	44.7	25.9
SGPP2	SGPP2	2.21e-08	4.01e-06	0.231	-4.33	4.28	18.5
BLM	BLM	2.67e-08	4.79e-06	0.293	-3.42	3.81	13
NPTX2	NPTX2	3.23e-08	5.72e-06	0.232	-4.31	1.91	8.21
NOTCH2NL	NOTCH2NL	3.34e-08	5.85e-06	1.59	1.59	48.7	30.6
ECM2	ECM2	3.49e-08	5.98e-06	2.31	2.31	18.6	8.05
SLC27A6	SLC27A6	3.49e-08	5.98e-06	2.36	2.36	70.5	29.9
MFAP4	MFAP4	3.92e-08	6.65e-06	2.27	2.27	47.4	20.8
PDE3B	PDE3B	4.05e-08	6.78e-06	1.72	1.72	29.2	17
C1R	C1R	4.16e-08	6.82e-06	0.495	-2.02	48.5	97.9
SERPINA3	SERPINA3	4.16e-08	6.82e-06	0.136	-7.36	5.79	42.7
TIMP3	TIMP3	4.46e-08	7.24e-06	0.622	-1.61	337	542
KIAA1244	KIAA1244	4.61e-08	7.28e-06	2.02	2.02	32.4	16
OGDHL	OGDHL	4.63e-08	7.28e-06	3.97	3.97	8.3	2.09
GALNT15	GALNT15	4.63e-08	7.28e-06	0.202	-4.94	8.03	39.7
IL1RL1	IL1RL1	5.05e-08	7.85e-06	0.067	-14.9	2.76	41.1
LTBP3	LTBP3	5.17e-08	7.96e-06	1.63	1.63	99	60.6
GATM	GATM	5.46e-08	8.32e-06	2.42	2.42	32.6	13.5
AKAP6	AKAP6	5.52e-08	8.33e-06	1.52	1.52	557	366
SELE	SELE	6.09e-08	9.1e-06	71	71	51.1	0.719
ZMAT1	ZMAT1	6.57e-08	9.73e-06	1.87	1.87	30.7	16.4
ODC1	ODC1	8.26e-08	1.21e-05	1.96	1.96	40.5	20.7
SLC11A1	SLC11A1	9.3e-08	1.33e-05	0.221	-4.53	2.49	11.3
SCN2B	SCN2B	9.34e-08	1.33e-05	2.21	2.21	36.6	16.5
BICD1	BICD1	1.01e-07	1.42e-05	1.83	1.83	25.5	13.9
ACTG2	ACTG2	1.02e-07	1.42e-05	0.14	-7.17	0.789	5.66
DPT	DPT	1.13e-07	1.55e-05	2.14	2.14	41.3	19.3
C1QTNF7	C1QTNF7	1.2e-07	1.63e-05	2.7	2.7	7.61	2.82
HMCN2	HMCN2	1.26e-07	1.7e-05	2.17	2.17	29.1	13.4
CCND1	CCND1	1.5e-07	2.01e-05	1.75	1.75	205	117
MN1	MN1	1.63e-07	2.16e-05	2.24	2.24	26.5	11.8
KCNN3	KCNN3	1.66e-07	2.16e-05	3.02	3.02	20.3	6.74
STK38L	STK38L	1.67e-07	2.16e-05	2.11	2.11	127	60.4
S1PR3	S1PR3	1.67e-07	2.16e-05	0.504	-1.98	21.5	42.6
LCN6	LCN6	1.82e-07	2.33e-05	0.239	-4.19	2.98	12.5
CHL1	CHL1	1.84e-07	2.34e-05	0.364	-2.75	4.43	12.2
ADH1B	ADH1B	1.92e-07	2.42e-05	0.277	-3.61	25	90.3
TANC2	TANC2	1.95e-07	2.43e-05	1.98	1.98	35.4	17.8
SNAP47	SNAP47	2.13e-07	2.64e-05	2.32	2.32	54.8	23.6
LPHN3	LPHN3	2.54e-07	3.12e-05	2.3	2.3	36	15.7
UCHL1	UCHL1	2.9e-07	3.54e-05	4.22	4.22	11.5	2.71
FCER1G	FCER1G	3.16e-07	3.82e-05	0.262	-3.81	1.16	4.4
STEAP4	STEAP4	3.46e-07	4.16e-05	0.45	-2.22	35.6	79.2
SRCIN1	SRCIN1	3.67e-07	4.37e-05	5.31	5.31	3.8	0.716
EIF4EBP1	EIF4EBP1	3.72e-07	4.4e-05	0.351	-2.85	2.43	6.92
EGLN1	EGLN1	3.98e-07	4.67e-05	0.635	-1.57	91.8	145
TGFBR2	TGFBR2	4.09e-07	4.75e-05	0.643	-1.56	148	231
PLAGL1	PLAGL1	4.27e-07	4.93e-05	1.83	1.83	25.2	13.8
FHOD3	FHOD3	4.49e-07	5.15e-05	1.55	1.55	505	325
IGFBP5	IGFBP5	5.03e-07	5.72e-05	1.97	1.97	501	255
IFITM3	IFITM3	5.39e-07	6.08e-05	0.533	-1.88	52	97.6
CD14	CD14	5.74e-07	6.43e-05	0.342	-2.93	5.37	15.7
ANTXR1	ANTXR1	5.96e-07	6.63e-05	1.86	1.86	77	41.3
CCND2	CCND2	6.11e-07	6.75e-05	1.6	1.6	903	566
ANPEP	ANPEP	6.97e-07	7.64e-05	0.251	-3.98	2.23	8.88
UBE2H	UBE2H	7.09e-07	7.72e-05	1.64	1.64	232	142
COL21A1	COL21A1	7.2e-07	7.79e-05	1.73	1.73	46.5	26.9
RP11-166D19.1	RP11-166D19.1	8.08e-07	8.63e-05	1.81	1.81	54.6	30.2
TRIL	TRIL	8.12e-07	8.63e-05	3.71	3.71	6.38	1.72
CD68	CD68	8.15e-07	8.63e-05	0.303	-3.3	4.22	13.9
ALOX5AP	ALOX5AP	8.22e-07	8.64e-05	0.179	-5.58	0.549	3.06
GGT5	GGT5	8.64e-07	9.02e-05	0.385	-2.6	9.46	24.6
FAM155B	FAM155B	8.74e-07	9.07e-05	0.253	-3.95	12.3	48.7
MT-TV	MT-TV	9.21e-07	9.49e-05	4.25	4.25	5.19	1.22
PPP1R3C	PPP1R3C	9.45e-07	9.65e-05	1.81	1.81	151	83.6
METTL7B	METTL7B	9.5e-07	9.65e-05	0.286	-3.5	2.93	10.3
STAT4	STAT4	9.64e-07	9.73e-05	5.72	5.72	8	1.4
ALMS1	ALMS1	1.07e-06	0.000108	1.52	1.52	77.6	51.1
ARRDC3	ARRDC3	1.1e-06	0.00011	1.99	1.99	36.8	18.5
CARNS1	CARNS1	1.3e-06	0.000129	2.09	2.09	18.1	8.66
TTLL7	TTLL7	1.33e-06	0.000131	2.14	2.14	20.6	9.62
NOTCH2	NOTCH2	1.34e-06	0.000131	1.55	1.55	112	72.4
CNN1	CNN1	1.35e-06	0.000131	0.438	-2.28	38.4	87.8
LSP1	LSP1	1.36e-06	0.000131	2.31	2.31	17.3	7.5
UPP1	UPP1	1.44e-06	0.000138	1.87	1.87	22	11.8
CD38	CD38	1.47e-06	0.00014	0.356	-2.81	4.41	12.4
LTBP2	LTBP2	1.62e-06	0.000152	2.93	2.93	269	91.7
RNASE1	RNASE1	1.86e-06	0.000174	0.524	-1.91	27.9	53.3
GLTPD1	GLTPD1	1.99e-06	0.000185	0.624	-1.6	24.1	38.6
TIMP1	TIMP1	2.36e-06	0.000217	0.465	-2.15	16.1	34.6
FRZB	FRZB	2.38e-06	0.000218	2.93	2.93	7.36	2.51
CPED1	CPED1	2.43e-06	0.00022	1.57	1.57	74.9	47.9
CYBB	CYBB	2.54e-06	0.000229	0.389	-2.57	8.74	22.5
COLGALT2	COLGALT2	2.63e-06	0.000235	2.07	2.07	20.7	10
MARK3	MARK3	2.74e-06	0.000243	0.628	-1.59	86.9	139
UBR1	UBR1	2.82e-06	0.000247	1.54	1.54	96.2	62.6
FAT4	FAT4	2.98e-06	0.000259	1.54	1.54	112	72.9
AASS	AASS	3e-06	0.00026	0.565	-1.77	38.3	67.7
RASL11B	RASL11B	3.09e-06	0.000265	3.1	3.1	8.67	2.79
RP11-766F14.2	RP11-766F14.2	3.09e-06	0.000265	0.187	-5.34	4.33	23.1
CX3CL1	CX3CL1	3.2e-06	0.000272	9.31	9.31	136	14.6
LCP1	LCP1	3.32e-06	0.000281	0.433	-2.31	7.36	17
MBNL3	MBNL3	3.36e-06	0.000283	0.317	-3.15	25.7	81.1
IFITM2	IFITM2	3.61e-06	0.000297	0.534	-1.87	21.3	39.8
ILDR2	ILDR2	3.61e-06	0.000297	2.24	2.24	19.2	8.55
MED12L	MED12L	4e-06	0.000328	3.85	3.85	6.09	1.58
DIO2	DIO2	4.05e-06	0.00033	2.32	2.32	36.2	15.6
HFE2	HFE2	4.11e-06	0.000333	1.79	1.79	35.4	19.8
GPRASP1	GPRASP1	4.18e-06	0.000337	1.74	1.74	31.9	18.4
IGFBP4	IGFBP4	4.51e-06	0.00036	0.576	-1.74	58.8	102
TEAD2	TEAD2	4.52e-06	0.00036	0.62	-1.61	20.1	32.4
C1orf105	C1orf105	4.62e-06	0.000367	0.192	-5.2	0.504	2.62
TGFBR3	TGFBR3	4.79e-06	0.000378	0.56	-1.79	35.7	63.8
CPM	CPM	4.86e-06	0.00038	0.445	-2.25	11.6	26
H19	H19	4.86e-06	0.00038	0.607	-1.65	162	267
TGFB2	TGFB2	5.01e-06	0.00039	3.45	3.45	20.2	5.86
ORMDL3	ORMDL3	5.05e-06	0.00039	1.56	1.56	35.8	23
PVRL1	PVRL1	5.14e-06	0.000395	0.476	-2.1	10.7	22.5
BACH2	BACH2	5.24e-06	0.000401	2.49	2.49	10.6	4.26
MYH10	MYH10	5.26e-06	0.000401	1.57	1.57	109	69.7
PYGB	PYGB	5.42e-06	0.000407	1.52	1.52	305	200
C1QA	C1QA	5.42e-06	0.000407	0.411	-2.43	8.89	21.6
COL12A1	COL12A1	5.49e-06	0.00041	1.91	1.91	103	54.2
SNCA	SNCA	5.65e-06	0.00042	2.67	2.67	6.99	2.61
NHLRC3	NHLRC3	5.74e-06	0.000425	1.66	1.66	17.5	10.5
ALOX5	ALOX5	5.82e-06	0.000428	0.296	-3.38	1.62	5.48
ACTB	ACTB	6.21e-06	0.00045	0.642	-1.56	316	492
CCDC69	CCDC69	6.33e-06	0.000456	0.62	-1.61	96.1	155
STEAP3	STEAP3	6.4e-06	0.000458	0.486	-2.06	6.96	14.3
LEPREL1	LEPREL1	7.46e-06	0.000532	4.06	4.06	12.8	3.15
FZD1	FZD1	7.59e-06	0.000538	1.94	1.94	55.1	28.4
MYOT	MYOT	7.86e-06	0.000555	0.466	-2.15	10.9	23.3
PLXDC2	PLXDC2	8.52e-06	0.000598	1.65	1.65	102	62
HK2	HK2	9.69e-06	0.000675	0.446	-2.24	17.1	38.4
MID1	MID1	9.93e-06	0.000688	2.22	2.22	23.4	10.5
ANP32E	ANP32E	1.01e-05	0.000698	1.64	1.64	47.4	28.8
GADD45A	GADD45A	1.02e-05	0.000699	2.03	2.03	29.9	14.8
SACS	SACS	1.03e-05	0.000704	1.84	1.84	143	77.7
C20orf166-AS1	C20orf166-AS1	1.03e-05	0.000704	2.21	2.21	23.8	10.8
ADORA3	ADORA3	1.04e-05	0.000708	0.279	-3.59	0.804	2.89
C7orf50	C7orf50	1.1e-05	0.000738	1.67	1.67	22	13.2
GAB3	GAB3	1.1e-05	0.000738	1.87	1.87	47.4	25.4
ENC1	ENC1	1.12e-05	0.000747	2.2	2.2	16.3	7.4
PDE1A	PDE1A	1.15e-05	0.000766	2.34	2.34	39.7	17
AC009299.5	AC009299.5	1.26e-05	0.000831	1.87	1.87	15.5	8.26
HERC6	HERC6	1.29e-05	0.000845	1.9	1.9	20.6	10.8
ABCG2	ABCG2	1.39e-05	0.000907	3.21	3.21	7.97	2.48
CYS1	CYS1	1.41e-05	0.000913	3.22	3.22	3.95	1.23
SLC6A1	SLC6A1	1.54e-05	0.000979	2.6	2.6	6.44	2.47
EPHA3	EPHA3	1.56e-05	0.000989	2.08	2.08	22.8	11
SEMA5B	SEMA5B	1.62e-05	0.00102	2.27	2.27	7.71	3.4
RHOBTB1	RHOBTB1	1.64e-05	0.00103	1.83	1.83	33.8	18.5
AFF3	AFF3	1.66e-05	0.00103	1.8	1.8	17.5	9.74
NCDN	NCDN	1.66e-05	0.00103	1.59	1.59	27.2	17.1
STAB1	STAB1	1.73e-05	0.00107	0.522	-1.91	52.5	100
OGN	OGN	1.77e-05	0.00109	2.66	2.66	20.9	7.85
VAT1L	VAT1L	1.84e-05	0.00112	2.33	2.33	32	13.7
RP11-481J2.2	RP11-481J2.2	1.84e-05	0.00112	0.23	-4.34	1.34	5.83
COL14A1	COL14A1	1.85e-05	0.00112	2.96	2.96	66.6	22.5
COQ10A	COQ10A	1.87e-05	0.00113	0.616	-1.62	46.8	75.9
ST6GALNAC3	ST6GALNAC3	1.9e-05	0.00114	0.429	-2.33	4.46	10.4
DAAM2	DAAM2	1.91e-05	0.00115	0.632	-1.58	33.1	52.3
LOXL1	LOXL1	1.92e-05	0.00115	2.02	2.02	20.9	10.4
VCAM1	VCAM1	2.04e-05	0.00122	9.21	9.21	34.6	3.75
AC013269.1	AC013269.1	2.09e-05	0.00123	0.408	-2.45	2.42	5.94
MME	MME	2.1e-05	0.00123	2.36	2.36	14.7	6.22
MATN2	MATN2	2.16e-05	0.00126	1.82	1.82	32.4	17.8
SSPN	SSPN	2.48e-05	0.00144	1.79	1.79	41.1	22.9
DPYSL3	DPYSL3	2.51e-05	0.00145	1.72	1.72	57.2	33.3
ETNPPL	ETNPPL	2.53e-05	0.00145	0.277	-3.61	1.5	5.44
SLC1A5	SLC1A5	2.57e-05	0.00147	0.451	-2.22	4.38	9.7
ICOSLG	ICOSLG	2.64e-05	0.0015	2.14	2.14	16.9	7.9
CHDH	CHDH	2.73e-05	0.00155	0.304	-3.29	2.23	7.32
GPR116	GPR116	2.76e-05	0.00156	0.63	-1.59	101	160
ADAM19	ADAM19	2.9e-05	0.00163	2.01	2.01	58.3	28.9
TMEM136	TMEM136	3.01e-05	0.00169	1.66	1.66	20.7	12.4
BRSK1	BRSK1	3.03e-05	0.00169	2.79	2.79	5.52	1.98
LUM	LUM	3.18e-05	0.00177	2.66	2.66	125	46.8
CCDC113	CCDC113	3.25e-05	0.0018	2.03	2.03	10.7	5.28
HCLS1	HCLS1	3.48e-05	0.00191	0.536	-1.86	8.33	15.5
EDNRB	EDNRB	3.53e-05	0.00191	0.511	-1.96	21.6	42.3
WEE1	WEE1	3.54e-05	0.00191	1.68	1.68	70	41.6
MXRA5	MXRA5	3.54e-05	0.00191	3.65	3.65	77.7	21.3
MEG3	MEG3	3.6e-05	0.00194	1.73	1.73	101	58.6
SPP1	SPP1	3.63e-05	0.00195	0.333	-3	1.97	5.93
F3	F3	3.66e-05	0.00196	1.82	1.82	64.2	35.2
STAMBPL1	STAMBPL1	3.71e-05	0.00198	2.34	2.34	5.47	2.34
DDX60	DDX60	3.76e-05	0.00199	1.71	1.71	22.4	13.1
C1orf115	C1orf115	3.77e-05	0.00199	0.553	-1.81	9.89	17.9
CA3	CA3	3.85e-05	0.00203	3.23	3.23	13.1	4.05
TMEM178B	TMEM178B	3.97e-05	0.00206	0.578	-1.73	75.1	130
SH3RF2	SH3RF2	3.98e-05	0.00206	0.625	-1.6	80	128
KLF15	KLF15	3.98e-05	0.00206	0.568	-1.76	27	47.4
EVC	EVC	3.99e-05	0.00206	1.68	1.68	23.8	14.2
BCAT1	BCAT1	4e-05	0.00206	0.43	-2.32	3.76	8.74
ANO1	ANO1	4.01e-05	0.00207	1.65	1.65	24	14.5
SLC40A1	SLC40A1	4.11e-05	0.00209	1.6	1.6	44.7	27.9
PRDX6	PRDX6	4.11e-05	0.00209	0.643	-1.56	102	159
FMNL3	FMNL3	4.27e-05	0.00216	1.66	1.66	65.9	39.6
ITGB2	ITGB2	4.45e-05	0.00222	0.416	-2.4	5.71	13.7
ATF4	ATF4	4.48e-05	0.00222	0.617	-1.62	63.1	102
DYRK2	DYRK2	4.52e-05	0.00223	1.55	1.55	71.6	46.3
COL15A1	COL15A1	4.53e-05	0.00223	1.73	1.73	125	72.3
AQP1	AQP1	4.65e-05	0.00228	0.652	-1.53	125	192
HIST1H1E	HIST1H1E	4.72e-05	0.00231	0.553	-1.81	26.8	48.4
F2R	F2R	4.73e-05	0.00231	2.12	2.12	38.8	18.4
LINC00478	LINC00478	4.83e-05	0.00233	1.61	1.61	32.8	20.4
JAK2	JAK2	4.84e-05	0.00233	1.72	1.72	96.6	56.3
AC140481.1	AC140481.1	4.93e-05	0.00235	0.426	-2.35	2.57	6.04
PRODH	PRODH	4.95e-05	0.00235	0.432	-2.32	11.1	25.7
PLEKHA6	PLEKHA6	4.96e-05	0.00235	1.7	1.7	53.6	31.5
INPP5F	INPP5F	4.98e-05	0.00236	1.6	1.6	16.3	10.2
CBS	CBS	5.04e-05	0.00237	0.398	-2.51	5.47	13.8
PAFAH2	PAFAH2	5.15e-05	0.00241	1.67	1.67	15.8	9.47
CYP4A11	CYP4A11	5.49e-05	0.00255	0.193	-5.19	0.736	3.82
MEDAG	MEDAG	5.52e-05	0.00256	0.367	-2.72	3.24	8.82
MT-TE	MT-TE	5.7e-05	0.00263	2.68	2.68	10.4	3.88
BOC	BOC	5.81e-05	0.00268	1.85	1.85	14.7	7.98
HIST1H1D	HIST1H1D	5.84e-05	0.00268	0.328	-3.05	1.55	4.72
AGPAT9	AGPAT9	5.85e-05	0.00268	1.66	1.66	55.7	33.5
PLIN2	PLIN2	5.86e-05	0.00268	0.499	-2	30.9	61.9
ISLR	ISLR	5.95e-05	0.00269	1.97	1.97	13.9	7.07
NFASC	NFASC	6.11e-05	0.00275	1.57	1.57	65.1	41.4
SLCO4A1	SLCO4A1	6.17e-05	0.00278	0.354	-2.82	9.12	25.8
ICAM1	ICAM1	6.3e-05	0.00282	10.2	10.2	107	10.5
AMY2B	AMY2B	6.46e-05	0.00289	1.74	1.74	40.5	23.3
ZNF83	ZNF83	6.47e-05	0.00289	1.56	1.56	37.1	23.7
MLPH	MLPH	6.53e-05	0.0029	0.557	-1.8	14	25.2
PRKCD	PRKCD	6.85e-05	0.00304	0.49	-2.04	5.51	11.3
NAV1	NAV1	7.06e-05	0.00312	1.71	1.71	328	191
COL8A1	COL8A1	7.21e-05	0.00318	1.94	1.94	63.3	32.7
ANKMY2	ANKMY2	7.29e-05	0.0032	1.61	1.61	27.1	16.9
ZNF441	ZNF441	7.55e-05	0.00328	1.75	1.75	13.9	7.97
RP11-301L8.2	RP11-301L8.2	7.55e-05	0.00328	2.15	2.15	21.5	10
HLTF	HLTF	7.58e-05	0.00328	1.51	1.51	39.3	26
DNAAF3	DNAAF3	7.58e-05	0.00328	2.6	2.6	11.8	4.55
NCKAP1L	NCKAP1L	7.61e-05	0.00329	0.452	-2.21	3.34	7.39
MOCS1	MOCS1	7.71e-05	0.00332	0.655	-1.53	26.6	40.6
MRC2	MRC2	7.96e-05	0.00342	1.67	1.67	54.1	32.5
COL5A1	COL5A1	8.05e-05	0.00343	1.71	1.71	75.5	44.1
FAP	FAP	8.06e-05	0.00343	3.38	3.38	4.87	1.44
AZIN1	AZIN1	8.21e-05	0.00348	1.62	1.62	102	62.8
DCBLD2	DCBLD2	8.33e-05	0.00352	1.52	1.52	124	81.2
ITGA11	ITGA11	8.4e-05	0.00355	0.601	-1.66	15.9	26.4
RGS4	RGS4	8.47e-05	0.00357	3.31	3.31	3.63	1.1
RP11-626E13.1	RP11-626E13.1	8.49e-05	0.00357	1.98	1.98	32.1	16.2
NHSL1	NHSL1	8.53e-05	0.00357	1.59	1.59	96.6	60.8
EVL	EVL	8.6e-05	0.00359	1.53	1.53	29.6	19.3
MEOX2	MEOX2	8.64e-05	0.0036	1.97	1.97	12.3	6.23
GABRE	GABRE	8.77e-05	0.00364	2.03	2.03	69.8	34.4
DCLK2	DCLK2	8.89e-05	0.00368	1.71	1.71	32.4	18.9
NOX4	NOX4	8.92e-05	0.00368	2.51	2.51	8.85	3.53
FPR1	FPR1	9e-05	0.00371	0.233	-4.3	0.609	2.62
FARP1	FARP1	9.34e-05	0.00382	1.56	1.56	51.7	33.2
ITGA5	ITGA5	9.38e-05	0.00382	0.66	-1.51	54.8	83
FAM179A	FAM179A	9.56e-05	0.00389	0.331	-3.02	4.53	13.7
NID1	NID1	9.6e-05	0.00389	0.613	-1.63	119	195
FMO5	FMO5	9.78e-05	0.00395	0.491	-2.04	5.53	11.3
PAK1	PAK1	9.9e-05	0.00398	1.96	1.96	12.4	6.36
OSMR	OSMR	9.91e-05	0.00398	0.528	-1.89	25.4	48.2
CD53	CD53	9.93e-05	0.00398	0.383	-2.61	2.02	5.26
ZNF844	ZNF844	9.95e-05	0.00398	1.58	1.58	43.7	27.6
WNK3	WNK3	9.98e-05	0.00398	0.413	-2.42	2.72	6.58
SULF1	SULF1	0.0001	0.004	2.03	2.03	29.1	14.4
GARNL3	GARNL3	0.000101	0.004	1.72	1.72	41.5	24.1
APOA1	APOA1	0.000101	0.004	4.77	4.77	53.5	11.2
C7	C7	0.000102	0.00401	0.637	-1.57	158	249
KIAA0040	KIAA0040	0.000105	0.00413	0.499	-2	18.6	37.3
SHB	SHB	0.000105	0.00413	1.56	1.56	22.2	14.2
C1QTNF1	C1QTNF1	0.000107	0.0042	0.44	-2.27	51.4	117
MOXD1	MOXD1	0.000108	0.0042	2.37	2.37	5.52	2.32
SLA	SLA	0.000111	0.00431	0.45	-2.22	4.12	9.15
B3GNT7	B3GNT7	0.000113	0.00438	0.357	-2.8	1.87	5.24
PDGFC	PDGFC	0.000115	0.00445	1.63	1.63	15.4	9.48
ZNF483	ZNF483	0.000116	0.00445	1.64	1.64	21.2	12.9
SHISA3	SHISA3	0.000118	0.0045	0.378	-2.64	3.37	8.9
SLC2A1	SLC2A1	0.000118	0.00452	0.54	-1.85	18.5	34.2
IFIT2	IFIT2	0.000119	0.00454	2.18	2.18	10.5	4.81
MRPL34	MRPL34	0.000122	0.00461	0.64	-1.56	19.1	29.8
LCN10	LCN10	0.000123	0.00462	0.38	-2.63	5.8	15.2
EGLN3	EGLN3	0.000129	0.00483	1.75	1.75	132	75.4
SDSL	SDSL	0.000129	0.00483	2.45	2.45	4.68	1.91
TPST2	TPST2	0.000134	0.00499	0.583	-1.72	10.4	17.8
UNC5B	UNC5B	0.000134	0.00499	1.7	1.7	28.6	16.9
TMEM135	TMEM135	0.000137	0.00511	1.6	1.6	15.6	9.73
TMEM231	TMEM231	0.000138	0.00511	1.96	1.96	7.9	4.04
C16orf89	C16orf89	0.00014	0.00515	3.16	3.16	4.87	1.54
GFRA1	GFRA1	0.000142	0.00523	0.394	-2.54	4.03	10.2
TIMP4	TIMP4	0.000144	0.00524	0.503	-1.99	5.87	11.7
ZNF536	ZNF536	0.000144	0.00524	2.45	2.45	12.1	4.95
IL1R1	IL1R1	0.000147	0.00531	0.608	-1.65	30.9	50.8
MT-TC	MT-TC	0.000147	0.00532	2.92	2.92	3.75	1.28
PLP2	PLP2	0.000149	0.00535	0.62	-1.61	11.4	18.3
SHISA4	SHISA4	0.00015	0.00536	0.616	-1.62	17.8	29
ZNF618	ZNF618	0.000152	0.00542	1.86	1.86	9.95	5.35
HEY1	HEY1	0.000154	0.0055	1.82	1.82	14.2	7.81
MSS51	MSS51	0.000161	0.00571	2.24	2.24	14.9	6.63
LINC00273	LINC00273	0.000166	0.00588	2.25	2.25	30.4	13.5
SOCS2	SOCS2	0.000167	0.00589	1.74	1.74	25.6	14.8
MXRA8	MXRA8	0.000169	0.00593	1.87	1.87	27.4	14.7
MKNK2	MKNK2	0.000171	0.00598	0.656	-1.52	99.8	152
CRY2	CRY2	0.000172	0.00601	1.53	1.53	93.3	60.9
FAM212B	FAM212B	0.000173	0.00601	0.614	-1.63	24.1	39.2
KCND3	KCND3	0.000176	0.00611	0.653	-1.53	33.2	50.9
THBS4	THBS4	0.000176	0.00611	2.69	2.69	175	65.1
APCDD1L	APCDD1L	0.000177	0.00611	3.37	3.37	2.42	0.718
ZNF546	ZNF546	0.00018	0.0062	1.53	1.53	14.6	9.55
KCNJ11	KCNJ11	0.000182	0.00622	0.561	-1.78	6.6	11.8
SORCS1	SORCS1	0.0002	0.00676	0.467	-2.14	3.08	6.6
DLGAP1	DLGAP1	0.000203	0.00682	5.15	5.15	3.54	0.687
DCHS1	DCHS1	0.000203	0.00683	1.54	1.54	47.2	30.7
AEBP1	AEBP1	0.000208	0.00694	2.35	2.35	99.5	42.4
AL592494.5	AL592494.5	0.00021	0.00698	3.06	3.06	2.69	0.878
CREB3L1	CREB3L1	0.000212	0.00703	0.6	-1.67	16.6	27.8
ADC	ADC	0.000212	0.00703	2.43	2.43	6.3	2.59
MMP16	MMP16	0.000213	0.00706	2.14	2.14	7.84	3.66
TKT	TKT	0.00023	0.00755	0.568	-1.76	13.9	24.5
YPEL2	YPEL2	0.00023	0.00755	1.51	1.51	85.3	56.5
RNY3	RNY3	0.00023	0.00755	2.33	2.33	9.45	4.06
SPC24	SPC24	0.000231	0.00756	0.355	-2.82	0.888	2.51
OAS3	OAS3	0.000232	0.00757	2.02	2.02	28.1	13.9
ACE	ACE	0.000235	0.0076	2.54	2.54	13.3	5.23
TNNI1	TNNI1	0.000238	0.0077	5.17	5.17	33.4	6.46
MSR1	MSR1	0.000244	0.00782	0.479	-2.09	4.03	8.42
CTB-167B5.2	CTB-167B5.2	0.000244	0.00782	0.456	-2.19	7.07	15.5
CTSC	CTSC	0.000251	0.00801	0.478	-2.09	7.45	15.6
RBM47	RBM47	0.000254	0.0081	0.394	-2.54	1.93	4.91
ANKRD1	ANKRD1	0.000256	0.00815	2.11	2.11	4350	2060
NSG1	NSG1	0.000258	0.00815	0.339	-2.95	1.45	4.27
RANBP17	RANBP17	0.000265	0.00831	2.18	2.18	7.67	3.51
C4orf36	C4orf36	0.000268	0.00837	1.54	1.54	13.6	8.81
BTN3A1	BTN3A1	0.000269	0.00838	1.8	1.8	13.3	7.38
IGSF1	IGSF1	0.000271	0.00842	2.41	2.41	9.23	3.83
MID1IP1	MID1IP1	0.000273	0.00846	0.517	-1.93	11.4	22.1
ATP2A2	ATP2A2	0.000274	0.00846	0.636	-1.57	1660	2620
STARD4-AS1	STARD4-AS1	0.000274	0.00846	2.27	2.27	9.36	4.13
LDLRAD2	LDLRAD2	0.000275	0.00846	1.62	1.62	11.1	6.88
CR1	CR1	0.000275	0.00846	0.26	-3.84	1.31	5.03
KIF1A	KIF1A	0.000278	0.00854	3.33	3.33	8.72	2.62
IFI44	IFI44	0.00028	0.00855	1.97	1.97	14.1	7.13
ARVCF	ARVCF	0.000281	0.00859	1.63	1.63	22.7	13.9
UBA7	UBA7	0.000286	0.00871	1.84	1.84	16.5	8.97
DTX4	DTX4	0.000292	0.00887	2.19	2.19	5.4	2.46
MKI67	MKI67	0.000294	0.00893	0.223	-4.49	1.18	5.31
JMJD4	JMJD4	0.000301	0.00907	1.75	1.75	13.3	7.6
FTL	FTL	0.000302	0.00907	0.631	-1.58	124	197
MAP3K7CL	MAP3K7CL	0.000304	0.00912	2.9	2.9	6.64	2.29
ZBTB7B	ZBTB7B	0.00031	0.00924	0.663	-1.51	19.7	29.7
CREB5	CREB5	0.000312	0.0093	1.93	1.93	47.3	24.5
C11orf80	C11orf80	0.000313	0.0093	2.81	2.81	3.24	1.15
KIAA0556	KIAA0556	0.000318	0.00943	1.64	1.64	31	18.9
CXCL12	CXCL12	0.000319	0.00943	1.85	1.85	98	52.9
AC005523.2	AC005523.2	0.00032	0.00943	0.562	-1.78	24.4	43.3
IFI6	IFI6	0.00032	0.00943	1.97	1.97	13.9	7.06
TLR2	TLR2	0.000321	0.00943	0.411	-2.44	3.4	8.27
PIK3IP1	PIK3IP1	0.000328	0.00963	1.87	1.87	22.5	12
SLITRK4	SLITRK4	0.000333	0.00974	3.08	3.08	8.5	2.76
PCLO	PCLO	0.000338	0.00979	1.87	1.87	38.7	20.8
MRC1L1	MRC1L1	0.000338	0.00979	0.361	-2.77	14	38.8
MCF2L2	MCF2L2	0.000343	0.00989	2.93	2.93	3.02	1.03
LPCAT3	LPCAT3	0.000344	0.0099	0.664	-1.51	19.1	28.8
ATP1A1	ATP1A1	0.000347	0.00996	0.661	-1.51	183	278
ZNF736	ZNF736	0.000379	0.0108	1.56	1.56	15.1	9.68
CADPS	CADPS	0.000381	0.0108	1.76	1.76	40.2	22.8
EDNRA	EDNRA	0.000387	0.0109	1.71	1.71	35.6	20.7
APBB3	APBB3	0.00039	0.011	1.82	1.82	12.8	7.07
ANKRD2	ANKRD2	0.0004	0.0112	0.33	-3.03	49.5	150
RP11-572C15.6	RP11-572C15.6	0.0004	0.0112	1.81	1.81	69.9	38.5
CECR1	CECR1	0.000404	0.0112	1.89	1.89	62.7	33.2
EGR2	EGR2	0.000404	0.0112	4.26	4.26	4.03	0.946
HOGA1	HOGA1	0.000408	0.0113	0.508	-1.97	12.1	23.8
CCDC85B	CCDC85B	0.000411	0.0114	1.57	1.57	12.5	7.96
FCGR3A	FCGR3A	0.000416	0.0115	0.357	-2.8	2.65	7.42
H1F0	H1F0	0.000417	0.0115	0.598	-1.67	54.1	90.4
GPR133	GPR133	0.000438	0.012	0.578	-1.73	56	97
TUBA1C	TUBA1C	0.000451	0.0123	0.5	-2	9.79	19.6
FMN1	FMN1	0.000452	0.0123	0.533	-1.88	12.2	22.8
TMEM71	TMEM71	0.000463	0.0125	1.78	1.78	45.8	25.7
TTLL3	TTLL3	0.000464	0.0125	1.71	1.71	33.7	19.7
SLC1A3	SLC1A3	0.000465	0.0125	0.612	-1.63	97.4	159
HOPX	HOPX	0.000466	0.0125	0.253	-3.96	4.6	18.2
RP11-159D12.2	RP11-159D12.2	0.00047	0.0126	1.52	1.52	41.3	27.1
C15orf59	C15orf59	0.000472	0.0126	0.601	-1.66	20.1	33.5
CCR1	CCR1	0.000473	0.0126	0.353	-2.83	1.38	3.91
LINC00883	LINC00883	0.00048	0.0128	1.68	1.68	12.4	7.35
IFIT3	IFIT3	0.000489	0.013	2.3	2.3	15.9	6.92
SEMA4B	SEMA4B	0.000497	0.0132	0.503	-1.99	15.3	30.5
ICA1L	ICA1L	0.000503	0.0133	1.51	1.51	14	9.23
ARRB2	ARRB2	0.000515	0.0135	0.552	-1.81	7.61	13.8
PDE11A	PDE11A	0.000518	0.0136	0.339	-2.95	2	5.9
AQP7P3	AQP7P3	0.00053	0.0139	0.491	-2.04	21.5	43.7
PARVB	PARVB	0.000535	0.014	0.642	-1.56	58	90.4
CCDC171	CCDC171	0.000549	0.0142	1.95	1.95	8.14	4.17
CD109	CD109	0.000558	0.0143	0.621	-1.61	23.1	37.2
MDK	MDK	0.000566	0.0145	2.62	2.62	2.77	1.06
ATP8B1	ATP8B1	0.00057	0.0146	1.54	1.54	22.6	14.6
CATSPER2	CATSPER2	0.000576	0.0147	1.88	1.88	6.45	3.44
ZNF471	ZNF471	0.00058	0.0147	1.54	1.54	17.7	11.5
NBPF1	NBPF1	0.00058	0.0147	1.65	1.65	33.6	20.3
IRX6	IRX6	0.000582	0.0147	2.12	2.12	19.7	9.27
C20orf26	C20orf26	0.000607	0.0153	1.57	1.57	40.1	25.5
IRF1	IRF1	0.000614	0.0154	3.84	3.84	80.9	21.1
WNT9A	WNT9A	0.000632	0.0157	3.09	3.09	31.5	10.2
MS4A4A	MS4A4A	0.00064	0.0159	0.441	-2.27	2.54	5.76
IER3	IER3	0.000646	0.016	2.39	2.39	25.3	10.6
IER2	IER2	0.000659	0.0163	1.81	1.81	22.4	12.4
HSPA2	HSPA2	0.000661	0.0163	2.39	2.39	44.6	18.7
SMTNL2	SMTNL2	0.000667	0.0164	0.474	-2.11	4.57	9.65
MYBL1	MYBL1	0.000675	0.0166	1.91	1.91	8.53	4.46
IL20RA	IL20RA	0.000679	0.0166	0.243	-4.11	0.709	2.91
ABCA10	ABCA10	0.000683	0.0166	1.71	1.71	26.8	15.7
ALCAM	ALCAM	0.00069	0.0168	2.16	2.16	11	5.08
HIST1H1C	HIST1H1C	0.000694	0.0168	0.648	-1.54	57.2	88.3
P2RX6	P2RX6	0.000697	0.0169	3.05	3.05	2.42	0.793
EFCC1	EFCC1	0.000697	0.0169	2.32	2.32	3.42	1.48
MIEN1	MIEN1	0.000708	0.0171	0.653	-1.53	8.83	13.5
RP11-161M6.2	RP11-161M6.2	0.000713	0.0171	2.66	2.66	3.49	1.31
HCP5	HCP5	0.000721	0.0173	2.06	2.06	10.8	5.22
KIAA1377	KIAA1377	0.000741	0.0177	1.93	1.93	9.75	5.06
ETV1	ETV1	0.000744	0.0177	1.61	1.61	59.1	36.6
DUSP27	DUSP27	0.000748	0.0177	1.59	1.59	311	195
RP11-3N2.13	RP11-3N2.13	0.000767	0.018	3.34	3.34	5.71	1.71
TCN2	TCN2	0.000771	0.018	0.605	-1.65	7.48	12.4
PKNOX1	PKNOX1	0.000772	0.018	1.56	1.56	11.8	7.58
CTD-2587H24.5	CTD-2587H24.5	0.000776	0.0181	2.68	2.68	6.09	2.27
SLC25A45	SLC25A45	0.000786	0.0183	1.7	1.7	10.4	6.11
KIF7	KIF7	0.000811	0.0187	1.96	1.96	8.58	4.38
SERPINA5	SERPINA5	0.000812	0.0187	0.31	-3.23	0.759	2.45
PPA1	PPA1	0.000817	0.0188	0.63	-1.59	14.6	23.1
PCOLCE2	PCOLCE2	0.000843	0.0194	1.59	1.59	48.2	30.3
AKR1C1	AKR1C1	0.000843	0.0194	0.507	-1.97	11.7	23.1
HERC5	HERC5	0.000844	0.0194	1.96	1.96	5.78	2.94
PGM5P2	PGM5P2	0.00086	0.0197	1.92	1.92	9.59	4.99
CCDC168	CCDC168	0.000869	0.0199	3.1	3.1	3.43	1.11
RHBDF2	RHBDF2	0.000875	0.02	0.583	-1.71	6.8	11.7
DANCR	DANCR	0.000879	0.02	0.663	-1.51	17.4	26.2
CTB-50L17.14	CTB-50L17.14	0.000907	0.0204	0.461	-2.17	5.39	11.7
CTF1	CTF1	0.000917	0.0205	1.92	1.92	8.16	4.24
HERC2P3	HERC2P3	0.00092	0.0205	0.518	-1.93	13.5	26
PPP2R1B	PPP2R1B	0.000925	0.0206	1.55	1.55	21.7	14
GPR4	GPR4	0.00093	0.0207	0.541	-1.85	4.89	9.05
ANKRD33B	ANKRD33B	0.000937	0.0207	2.16	2.16	6.22	2.88
GSN-AS1	GSN-AS1	0.000939	0.0207	1.64	1.64	13.1	7.99
CLTCL1	CLTCL1	0.000954	0.0209	1.53	1.53	23.1	15.1
TPT1-AS1	TPT1-AS1	0.000958	0.021	1.81	1.81	28	15.5
CTD-2545M3.8	CTD-2545M3.8	0.000965	0.0211	2.48	2.48	6.58	2.65
SBDSP1	SBDSP1	0.000971	0.0212	1.53	1.53	13.9	9.08
LRRC17	LRRC17	0.000972	0.0212	2.15	2.15	3.73	1.74
FAM83F	FAM83F	0.000979	0.0214	0.576	-1.74	6.12	10.6
RGS9BP	RGS9BP	0.000985	0.0214	0.468	-2.14	2.79	5.96
2006-09-01	2006-09-01	0.000991	0.0214	1.64	1.64	14.9	9.05
COLEC11	COLEC11	0.001	0.0216	2.58	2.58	2.93	1.13
ATP6AP1L	ATP6AP1L	0.00101	0.0218	2.12	2.12	5.1	2.4
KAZALD1	KAZALD1	0.00102	0.0219	2.54	2.54	4.31	1.7
PAPSS2	PAPSS2	0.00102	0.0219	0.592	-1.69	7.91	13.4
NAP1L3	NAP1L3	0.00103	0.0219	2.65	2.65	5.69	2.14
CD33	CD33	0.00103	0.0219	0.363	-2.75	1.03	2.82
GPCPD1	GPCPD1	0.00103	0.0219	1.51	1.51	39.8	26.3
KIF26A	KIF26A	0.00104	0.022	1.59	1.59	15.4	9.64
RASL10B	RASL10B	0.00104	0.022	0.558	-1.79	9.12	16.4
KCNS3	KCNS3	0.00104	0.022	2.32	2.32	3.99	1.72
EPN3	EPN3	0.00105	0.022	0.459	-2.18	4.93	10.7
PAGR1	PAGR1	0.00105	0.022	1.6	1.6	11.3	7.04
ASB11	ASB11	0.00107	0.0224	0.614	-1.63	55.8	90.9
FAM78B	FAM78B	0.00108	0.0225	0.452	-2.21	2.3	5.08
NT5E	NT5E	0.00108	0.0225	1.9	1.9	8.58	4.51
IFT43	IFT43	0.00109	0.0226	1.64	1.64	11.2	6.82
CYP2J2	CYP2J2	0.00109	0.0226	1.6	1.6	104	64.7
MAFB	MAFB	0.00109	0.0226	0.564	-1.77	8.96	15.9
PLXDC1	PLXDC1	0.0011	0.0227	1.62	1.62	27.7	17.1
MMRN1	MMRN1	0.00112	0.0231	0.252	-3.97	0.981	3.89
ACTA2	ACTA2	0.00113	0.0231	0.583	-1.72	44.3	75.9
B3GNT5	B3GNT5	0.00114	0.0234	2.35	2.35	7.73	3.28
SARM1	SARM1	0.00116	0.0236	1.76	1.76	11.8	6.7
ODF3B	ODF3B	0.00117	0.0238	2.04	2.04	7.13	3.49
TM7SF2	TM7SF2	0.00118	0.0239	1.6	1.6	33.1	20.7
GJA1	GJA1	0.00119	0.0242	1.59	1.59	231	145
INPP4B	INPP4B	0.0012	0.0242	1.62	1.62	116	71.6
MS4A6A	MS4A6A	0.00123	0.0248	0.519	-1.93	8.07	15.6
COL1A2	COL1A2	0.00124	0.0249	1.62	1.62	267	165
FKBP5	FKBP5	0.00124	0.025	0.453	-2.21	128	284
SLC7A8	SLC7A8	0.00126	0.0252	0.533	-1.87	12.8	23.9
MYEF2	MYEF2	0.00126	0.0252	1.57	1.57	19.2	12.3
AGRN	AGRN	0.00126	0.0253	1.59	1.59	31.6	19.9
RGS11	RGS11	0.00127	0.0253	1.81	1.81	15.9	8.79
FSD1L	FSD1L	0.00127	0.0253	1.66	1.66	17.1	10.3
GPRASP2	GPRASP2	0.00127	0.0254	1.61	1.61	18.8	11.6
KCNIP2	KCNIP2	0.00132	0.0262	0.379	-2.64	53.7	142
AMT	AMT	0.00133	0.0263	1.53	1.53	20.1	13.1
IVNS1ABP	IVNS1ABP	0.00134	0.0264	1.53	1.53	111	72.6
CCDC125	CCDC125	0.00135	0.0266	1.69	1.69	7.55	4.47
FIBIN	FIBIN	0.00135	0.0266	1.72	1.72	19.6	11.4
PDE4C	PDE4C	0.00135	0.0266	2.25	2.25	8.44	3.76
CXCR5	CXCR5	0.00136	0.0266	0.395	-2.53	2.87	7.25
SCARNA18	SCARNA18	0.00137	0.0268	1.83	1.83	6.44	3.53
H2AFZ	H2AFZ	0.0014	0.0272	0.652	-1.53	9.74	14.9
GRB14	GRB14	0.0014	0.0273	0.526	-1.9	4.8	9.12
SGIP1	SGIP1	0.00145	0.0281	1.81	1.81	17.9	9.87
OAS1	OAS1	0.00146	0.0282	2.27	2.27	5.01	2.21
HMGN2P5	HMGN2P5	0.0015	0.0287	1.66	1.66	14.7	8.85
DNM1P51	DNM1P51	0.00153	0.0291	1.74	1.74	39.1	22.4
RRN3P3	RRN3P3	0.00153	0.0291	1.63	1.63	10.3	6.35
APBA1	APBA1	0.00154	0.0292	1.77	1.77	7.44	4.21
APBB1IP	APBB1IP	0.00155	0.0294	0.42	-2.38	1.4	3.33
HCK	HCK	0.00155	0.0294	0.451	-2.22	1.53	3.39
RP4-725G10.3	RP4-725G10.3	0.00157	0.0296	0.518	-1.93	3.36	6.49
KIAA1549	KIAA1549	0.0016	0.0301	0.488	-2.05	6.98	14.3
MPP3	MPP3	0.00163	0.0306	0.583	-1.72	35.4	60.7
FLRT2	FLRT2	0.00164	0.0307	2.17	2.17	8.1	3.74
SLC27A4	SLC27A4	0.00164	0.0307	0.665	-1.5	9.37	14.1
CTD-3088G3.8	CTD-3088G3.8	0.00166	0.031	2.22	2.22	4.48	2.02
TENM4	TENM4	0.00168	0.0312	2.1	2.1	6.09	2.9
RP11-429H9.4	RP11-429H9.4	0.00169	0.0313	2.48	2.48	2.55	1.03
BDNF	BDNF	0.0017	0.0314	2.27	2.27	15.2	6.68
RP11-215G15.5	RP11-215G15.5	0.0017	0.0314	1.97	1.97	21	10.6
APLP1	APLP1	0.0017	0.0314	1.75	1.75	9.31	5.31
RP11-31F15.2	RP11-31F15.2	0.00171	0.0314	1.76	1.76	6.23	3.54
HELZ2	HELZ2	0.00174	0.0319	1.53	1.53	31.9	20.8
MX1	MX1	0.00175	0.032	1.89	1.89	19.4	10.3
MIR497HG	MIR497HG	0.00178	0.0324	1.91	1.91	4.31	2.25
PTDSS1	PTDSS1	0.00178	0.0324	0.621	-1.61	61	98.2
LAD1	LAD1	0.00178	0.0324	0.4	-2.5	1.9	4.74
DARC	DARC	0.00178	0.0324	0.41	-2.44	3.17	7.73
FAM131C	FAM131C	0.00179	0.0325	0.34	-2.94	0.825	2.43
SASH3	SASH3	0.0018	0.0326	0.363	-2.75	0.851	2.34
DUSP5	DUSP5	0.00182	0.0328	1.95	1.95	16.3	8.32
C1orf204	C1orf204	0.00183	0.0331	2.6	2.6	2.97	1.14
SAMD9L	SAMD9L	0.00184	0.0332	1.65	1.65	24.5	14.8
CABLES1	CABLES1	0.00187	0.0335	1.92	1.92	4.83	2.52
LINC00342	LINC00342	0.00191	0.034	1.84	1.84	6.29	3.41
SNORD33	SNORD33	0.00194	0.0345	2.34	2.34	3.34	1.43
AC159540.1	AC159540.1	0.00195	0.0347	1.71	1.71	7.33	4.29
MT-TF	MT-TF	0.00198	0.0351	2.49	2.49	3.83	1.53
C6	C6	0.00202	0.0357	1.97	1.97	111	56.5
ITGAM	ITGAM	0.00202	0.0357	0.516	-1.94	3.42	6.64
POLH	POLH	0.00204	0.0358	1.52	1.52	12.2	7.98
CC2D2A	CC2D2A	0.00204	0.0358	1.56	1.56	13.7	8.82
CPAMD8	CPAMD8	0.00205	0.036	0.565	-1.77	18.4	32.6
LMAN1L	LMAN1L	0.00207	0.0362	0.401	-2.49	2.46	6.13
RNF125	RNF125	0.00208	0.0363	0.583	-1.71	8.43	14.5
MEOX1	MEOX1	0.00209	0.0364	1.87	1.87	17.1	9.13
MX2	MX2	0.0021	0.0365	1.96	1.96	14.7	7.46
RAB23	RAB23	0.00216	0.0373	1.67	1.67	13.4	7.99
KLHDC4	KLHDC4	0.00218	0.0376	1.63	1.63	10.6	6.53
RP11-175B9.3	RP11-175B9.3	0.00219	0.0376	0.312	-3.2	1.69	5.41
SEMA3F	SEMA3F	0.00221	0.0379	0.605	-1.65	6.6	10.9
C5orf56	C5orf56	0.00221	0.0379	1.53	1.53	17.4	11.3
VIT	VIT	0.00225	0.0385	0.513	-1.95	7.45	14.5
PHYHD1	PHYHD1	0.00228	0.0387	0.583	-1.72	5.94	10.2
GOLGA6L5P	GOLGA6L5P	0.00228	0.0387	1.91	1.91	6.87	3.6
GPD1	GPD1	0.00229	0.0388	0.43	-2.33	3.81	8.88
TNFRSF1A	TNFRSF1A	0.00231	0.0391	0.65	-1.54	21.2	32.6
ANXA3	ANXA3	0.00232	0.0393	0.656	-1.52	12.9	19.7
PRDM5	PRDM5	0.00233	0.0394	1.51	1.51	17.2	11.4
FERMT1	FERMT1	0.00233	0.0394	2.87	2.87	2.46	0.857
EEF1DP3	EEF1DP3	0.00234	0.0395	1.55	1.55	22.9	14.8
CTSK	CTSK	0.00236	0.0398	1.74	1.74	6.49	3.73
HIF3A	HIF3A	0.00236	0.0398	0.626	-1.6	97.5	156
COL24A1	COL24A1	0.00237	0.0398	2.5	2.5	3.86	1.54
PHLPP2	PHLPP2	0.00239	0.0399	1.53	1.53	14.5	9.5
TYROBP	TYROBP	0.00239	0.0399	0.487	-2.05	1.7	3.49
ART3	ART3	0.0024	0.0399	0.616	-1.62	26.3	42.7
KCNB1	KCNB1	0.00244	0.0405	0.494	-2.02	7.98	16.2
ZNF703	ZNF703	0.00245	0.0405	0.621	-1.61	15.3	24.6
LRRC1	LRRC1	0.00245	0.0405	1.76	1.76	8.18	4.66
PRKAR2B	PRKAR2B	0.00246	0.0407	1.53	1.53	22.4	14.7
SH3PXD2B	SH3PXD2B	0.00246	0.0407	0.578	-1.73	14.1	24.4
AC144831.1	AC144831.1	0.00247	0.0407	2.25	2.25	4.03	1.79
ZNF676	ZNF676	0.00248	0.0409	1.77	1.77	11	6.22
C3AR1	C3AR1	0.0025	0.0411	0.411	-2.43	1.79	4.35
RP5-1063M23.1	RP5-1063M23.1	0.00252	0.0413	2.55	2.55	3.44	1.35
TNNT1	TNNT1	0.00252	0.0413	1.64	1.64	59	35.9
GLI2	GLI2	0.00253	0.0414	2.59	2.59	3.6	1.39
AL589743.1	AL589743.1	0.00254	0.0416	2.76	2.76	7.64	2.77
SNORD64	SNORD64	0.00257	0.0419	1.55	1.55	9.71	6.28
CTD-2514K5.2	CTD-2514K5.2	0.00258	0.042	2.23	2.23	3.23	1.45
PTN	PTN	0.00263	0.0426	1.81	1.81	18.9	10.4
CMTM5	CMTM5	0.00265	0.0428	0.409	-2.44	5.59	13.6
PLEKHO1	PLEKHO1	0.00266	0.0429	0.623	-1.61	27.6	44.2
PYGL	PYGL	0.00268	0.043	0.573	-1.75	4.39	7.66
MT1XP1	MT1XP1	0.00274	0.0439	0.344	-2.91	1.09	3.16
FAM107B	FAM107B	0.00275	0.0439	1.61	1.61	7.07	4.4
ROR1	ROR1	0.00275	0.0439	1.54	1.54	44.8	29.1
ERC2	ERC2	0.00275	0.0439	2.83	2.83	3.57	1.26
AC060834.2	AC060834.2	0.00277	0.044	0.428	-2.34	2.09	4.9
ERVMER34-1	ERVMER34-1	0.00279	0.0443	0.499	-2.01	5.16	10.4
CTD-2314B22.3	CTD-2314B22.3	0.0028	0.0443	2.54	2.54	3.18	1.25
RSAD2	RSAD2	0.0028	0.0444	2.11	2.11	9.81	4.65
SPI1	SPI1	0.00282	0.0446	0.492	-2.03	2.55	5.17
TRANK1	TRANK1	0.00283	0.0446	1.57	1.57	25.6	16.3
SMAD9	SMAD9	0.00284	0.0447	1.75	1.75	14.2	8.1
KCNJ12	KCNJ12	0.00288	0.0451	0.663	-1.51	11.8	17.8
ADAMTS15	ADAMTS15	0.00289	0.0452	0.557	-1.8	16.5	29.6
C1RL	C1RL	0.00294	0.0458	0.618	-1.62	8.65	14
HIST1H2BD	HIST1H2BD	0.00297	0.046	0.646	-1.55	9.07	14
SNORD3B-1	SNORD3B-1	0.00297	0.046	0.46	-2.18	5.94	12.9
DYRK3	DYRK3	0.00297	0.046	0.608	-1.65	10.4	17.1
PIK3AP1	PIK3AP1	0.003	0.0464	0.568	-1.76	4.1	7.21
SERPINE2	SERPINE2	0.00301	0.0465	2.51	2.51	35.9	14.3
GSDMB	GSDMB	0.00306	0.047	1.84	1.84	8.94	4.86
RP11-627G18.1	RP11-627G18.1	0.00311	0.0476	1.72	1.72	5.67	3.3
ATP1B2	ATP1B2	0.00311	0.0476	1.68	1.68	8.96	5.34
PRELID2	PRELID2	0.00312	0.0478	0.525	-1.9	4.57	8.7
RP11-137H2.6	RP11-137H2.6	0.00314	0.0481	0.582	-1.72	6.73	11.6
FGD2	FGD2	0.00316	0.0482	0.564	-1.77	6.26	11.1
NCF4	NCF4	0.00316	0.0483	0.443	-2.26	1.33	3
SERPINI1	SERPINI1	0.00318	0.0484	1.83	1.83	5.3	2.9
SLC22A18	SLC22A18	0.00318	0.0484	1.86	1.86	8.15	4.38
RNU12	RNU12	0.00321	0.0488	1.53	1.53	13.8	9.02
GABRB1	GABRB1	0.00322	0.0489	1.86	1.86	6.13	3.29
CEBPB	CEBPB	0.00323	0.0489	0.652	-1.53	30.6	46.9
AC026703.1	AC026703.1	0.00323	0.049	2.04	2.04	18	8.81
NAMPT	NAMPT	0.00325	0.0491	0.617	-1.62	61.9	100
MYO15B	MYO15B	0.00328	0.0495	1.52	1.52	56.3	37.1
RP11-1114A5.4	RP11-1114A5.4	0.00329	0.0495	1.6	1.6	10.7	6.68
KLHL41	KLHL41	0.00329	0.0495	0.64	-1.56	80.4	126
PLA2R1	PLA2R1	0.00329	0.0495	1.54	1.54	12.9	8.4
CCDC80	CCDC80	0.0033	0.0497	1.86	1.86	203	109
TMEM132C	TMEM132C	0.00332	0.0498	0.387	-2.58	1.35	3.48
MT-TM	MT-TM	0.00333	0.0498	2.49	2.49	2.9	1.17
